# Supplementary material for: The Active Constituent From Gynostemma Pentaphyllum Prevents Liver Fibrosis Through Regulation of the TGF-β1/NDRG2/MAPK Axis
Source: Front Genet. 2020 Nov 4;11:594824. doi: 10.3389/fgene.2020.594824 (PMC7672159; doi:10.3389/fgene.2020.594824)
Supplement: Supplementary Table 1 — Information of the identified peptides in the raw files. [file Table_1.XLSX]

## Sheet: peptides
Supplemental Table S1:Information of the identified peptides in the raw-files
Sequence	N-term cleavage window	C-term cleavage window	Amino acid before	First amino acid	Second amino acid	Second last amino acid	Last amino acid	Amino acid after	Length	Missed cleavages	Mass	Proteins	Leading razor protein	Start position	End position	Gene names	Protein names	Unique (Groups)	Unique (Proteins)	Charges	PEP	Score	Fraction Average	Fraction Std. Dev.	Reporter intensity corrected 1 liver_total	Reporter intensity corrected 2 liver_total	Reporter intensity corrected 3 liver_total	Reporter intensity corrected 4 liver_total	Reporter intensity corrected 5 liver_total	Reporter intensity corrected 6 liver_total	Reporter intensity corrected 7 liver_total	Reporter intensity corrected 8 liver_total	Reporter intensity corrected 9 liver_total	Reporter intensity corrected 10 liver_total	Reporter intensity count 1 liver_total	Reporter intensity count 2 liver_total	Reporter intensity count 3 liver_total	Reporter intensity count 4 liver_total	Reporter intensity count 5 liver_total	Reporter intensity count 6 liver_total	Reporter intensity count 7 liver_total	Reporter intensity count 8 liver_total	Reporter intensity count 9 liver_total	Reporter intensity count 10 liver_total	Intensity	Intensity liver_total	Reverse	Potential contaminant	Protein group IDs
AAAAAAAAAAGAAGGR	______________________________	AAAAAAAAAGAAGGRGSGPGRRRHLVPGAG	M	A	A	G	R	G	16	0	1197.62	Q8CCS6	Q8CCS6	2	17	Pabpn1	Polyadenylate-binding protein 2	yes	yes	2	4.77e-06	78.136	19	0	3946.6	3376.4	3789.9	3160.3	3976.3	3023.9	6487.4	6278.5	6472.3	3705.9	1	1	1	1	1	1	1	1	1	1	245580000	245580000			4441
AAAAAAAAAAGDSDSWDADTFSMEDPVR	______________________________	DSWDADTFSMEDPVRKVAGGGTAGGDRWEG	M	A	A	V	R	K	28	0	2739.17	Q3UGC7	Q3UGC7	2	29	Eif3j1	Eukaryotic translation initiation factor 3 subunit J-A	yes	yes	3	1.03e-06	129.78	13	0	1722.7	1471.2	1647.8	2567.9	2354.9	1860	2536.9	2370.3	2316.2	2774.5	1	1	1	1	1	1	1	1	1	1	70823000	70823000			2439
AAAAAAAAAAGDSDSWDADTFSMEDPVRK	______________________________	SWDADTFSMEDPVRKVAGGGTAGGDRWEGE	M	A	A	R	K	V	29	1	2867.27	Q3UGC7	Q3UGC7	2	30	Eif3j1	Eukaryotic translation initiation factor 3 subunit J-A	yes	yes	3	5.46e-41	220.49	17	0	5093.5	6581.3	5448.1	7646.1	7635.6	6527.2	2576.9	2987.1	3046.8	4732.2	1	1	1	1	1	1	1	1	1	1	115530000	115530000			2439
AAAAAAAK	NSSLGAELSRKKKERAAAAAAAKMDGKESK	SRKKKERAAAAAAAKMDGKESKSSPIILPK	R	A	A	A	K	M	8	0	643.365	Q14AX6;Q8CCJ9	Q14AX6	406	413	Cdk12;Phf20l1	Cyclin-dependent kinase 12;PHD finger protein 20-like protein 1	no	no	2	0.0019275	146.21	7	0	18904	21429	20753	29717	26647	25067	18580	20548	18664	19210	1	1	1	1	1	1	1	1	1	1	192260000	192260000			2242;4436
AAAAAAGAASGLPGPVAQGLK	______________________________	GAASGLPGPVAQGLKEALVDTLTGILSPVQ	M	A	A	L	K	E	21	0	1747.96	Q91YE6	Q91YE6	2	22	Ipo9	Importin-9	yes	yes	2;3	3.03e-17	131.06	4	0	14277	14520	14854	22114	19423	20689	13858	14482	14660	15749	2	2	2	2	2	2	2	2	2	2	155430000	155430000			5399
AAAAAAGPEMVR	______________________________	______________________________	M	A	A	V	R	G	12	0	1113.56	P63085	P63085	2	13	Mapk1	Mitogen-activated protein kinase 1	yes	yes	2	4.4e-06	106.88	11	0	1882.4	2295	1960.8	2481.1	2233.6	2330.8	1911.1	2023	2258.9	1937.6	1	1	1	1	1	1	1	1	1	1	264550000	264550000			1858
AAAAAAK	YQEVQKLKKQKRALKAAAAAAKKEKNEGVP	KKQKRALKAAAAAAKKEKNEGVPENPSNAV	K	A	A	A	K	K	7	0	572.328	Q9DC71	Q9DC71	230	236	Mrps15	28S ribosomal protein S15, mitochondrial	yes	yes	2	0.011945	126.05	6	0	34285	34026	33102	41341	35008	30669	27148	27444	23526	26537	2	2	2	2	2	2	2	2	2	2	1190300000	1190300000			6696
AAAAAAPGGGGGEPR	______________________________	AAAAAAPGGGGGEPRGTAGVVPVVPGEVEV	M	A	A	P	R	G	15	0	1208.59	Q63844	Q63844	2	16	Mapk3	Mitogen-activated protein kinase 3	yes	yes	2	2.2e-05	108.35	7	0	1495.5	1852.7	1584.8	1895.3	2269.1	2257.6	2080.4	2235.8	2216.6	2538.5	2	2	2	2	2	2	2	2	2	2	56141000	56141000			3048
AAAAAAR	ASMFAPEPSSPGAARAAAAAARLHGGFDSD	PSSPGAARAAAAAARLHGGFDSDCSEDGEA	R	A	A	A	R	L	7	0	600.334	Q80UN9;Q91ZR3;O08582;Q9EQN9	O08582	31	37	Trit1;Crebzf;Gtpbp1;Slc19a2	tRNA dimethylallyltransferase, mitochondrial;CREB/ATF bZIP transcription factor;GTP-binding protein 1	no	no	2	0.0070359	157.88	21	0	9809.3	9094.3	10107	13679	12769	12238	7710.5	8439.8	8338.4	9758.6	1	1	1	1	1	1	1	1	1	1	659690000	659690000			269;3612;6810
AAAAADLANR	YLGFGTPSNLGKGRRAAAAADLANRSGESN	GKGRRAAAAADLANRSGESNTHQDIEEKDR	R	A	A	N	R	S	10	0	942.488	Q9JHS4	Q9JHS4	454	463	Clpx	ATP-dependent Clp protease ATP-binding subunit clpX-like, mitochondrial	yes	yes	2	9.04e-06	175.51	21	0	35374	32786	36824	48716	35876	39566	32947	36692	30615	29647	3	3	3	3	3	3	3	3	3	3	707630000	707630000			6913
AAAAAGGK	VFFQAEDHFVKRKKKAAAAAGGKKGAKYSK	FVKRKKKAAAAAGGKKGAKYSKDYTEGWVE	K	A	A	G	K	K	8	0	615.334	Q9QYL7	Q9QYL7	92	99	Abt1	Activator of basal transcription 1	yes	yes	2	0.0028133	132.94	5.33	0.471	35232	38847	41664	48210	45413	40598	29917	32490	27443	35169	4	4	4	4	4	4	4	4	4	4	10398000000	10398000000			7187
AAAAAGPASSQR	______________________________	______________________________	M	A	A	Q	R	L	12	0	1056.53	Q9CX34	Q9CX34	2	13	Sugt1	Suppressor of G2 allele of SKP1 homolog	yes	yes	2	7.73e-05	95.642	8	0	4129.3	3315.8	4673.9	7900.1	5677.8	7714.9	5453.9	5204.9	6251.2	4543.5	1	1	1	1	1	1	1	1	1	1	328300000	328300000			6128
AAAAALLK				A	A	L	K		8	0	727.459		REV__Q71LX4					yes	yes	2	0.011184	103.71	16	0	17707	15433	15720	16563	15893	13769	22101	18236	18580	13444	1	1	1	1	1	1	1	1	1	1	54332000	54332000	+		7656
AAAAASR	______________________________	______________________________	M	A	A	S	R	A	7	0	616.329	Q9CQ75	Q9CQ75	2	8	Ndufa2	NADH dehydrogenase [ubiquinone] 1 alpha subcomplex subunit 2	yes	yes	1	0.0051816	80.462	5	0	1099.9	1038.7	1113.5	1254	1525.7	988.76	749.94	825.69	636.73	660.16	2	1	2	2	2	2	1	2	1	1	167480000	167480000			5905
AAAAATAATK	______________________________	______________________________	M	A	A	T	K	G	10	0	845.461	Q9D3B1	Q9D3B1	2	11	Hacd2	Very-long-chain (3R)-3-hydroxyacyl-CoA dehydratase 2	yes	yes	2	9.3e-06	174.41	13.5	6.5	4927.6	5275.1	6131.8	9544.7	9567.6	9304.3	4031.3	4880.1	3751	5482.7	2	2	2	2	2	2	2	2	2	2	483590000	483590000			6401
AAAADGEPLHNEEER	LLIGLILFLTRSRGRAAAADGEPLHNEEER	AAAADGEPLHNEEERAGAGQVGRSLPQESE	R	A	A	E	R	A	15	0	1607.72	Q80WW9	Q80WW9	28	42	Ddrgk1	DDRGK domain-containing protein 1	yes	yes	2;3	7.47e-26	264.61	10	0	23618	22211	24104	32477	28665	26446	15488	21184	17309	21130	4	4	4	4	4	4	4	4	4	4	509380000	509380000			3662
AAAAEGAR	______________________________	RGERRRRAAAAEGARPLERARAAGRRDGRA	R	A	A	A	R	P	8	0	715.361	Q80UM7	Q80UM7	10	17	Mogs	Mannosyl-oligosaccharide glucosidase	yes	yes	2	0.0025868	136.33	16	0	9804.4	9304.3	10535	8421.4	7775.3	7372.9	5670.3	7822	7420.3	7872.8	1	1	1	1	1	1	1	1	1	1	1234900000	1234900000			3610
AAAAEGVPATR	______________________________	______________________________	M	A	A	T	R	R	11	0	1012.53	Q9CWG9	Q9CWG9	2	12	Bloc1s2	Biogenesis of lysosome-related organelles complex 1 subunit 2	yes	yes	2	0.0015139	83.278	8	0	8449.3	7162	8002.8	16305	11708	10675	6540.2	6600.6	5910.3	7085.2	1	1	1	1	1	1	1	1	1	1	93741000	93741000			6094
AAAAELR	______________________________	______________________________	M	A	A	L	R	L	7	0	700.387	Q9D1M4	Q9D1M4	2	8	Eef1e1	Eukaryotic translation elongation factor 1 epsilon-1	yes	yes	2	0.0061018	95.793	7	0	351.67	431.99	484.28	511.44	524.12	338.79	360.19	289.5	442.4	454.65	1	1	1	1	1	1	1	1	1	1	63606000	63606000			6357
AAAAGAEGR	______________________________	______________________________	M	A	A	G	R	R	9	0	772.383	Q80YR4	Q80YR4	2	10	Znf598	Zinc finger protein 598	yes	yes	2	0.0089405	67.494	3	0	0	0	0	0	0	0	0	0	0	0	0	0	0	0	0	0	0	0	0	0	3998500	3998500			3707
AAAAGALAPGPLPDLAAR	LASLEADALREHCQRAAAAGALAPGPLPDL	AGALAPGPLPDLAARLQPLPPERVGSAIRC	R	A	A	A	R	L	18	0	1601.89	Q3TW96	Q3TW96	53	70	Uap1l1	UDP-N-acetylhexosamine pyrophosphorylase-like protein 1	yes	yes	2;3	5.89e-12	200.44	8	0	13306	10473	11391	21595	18042	17906	12314	12947	12515	13076	3	3	3	3	3	3	3	3	3	3	233640000	233640000			2347
AAAAGAVVASAASGPAEGK	______________________________	GAVVASAASGPAEGKKITELRVIDLRSELK	M	A	A	G	K	K	19	0	1554.8	Q8CH25	Q8CH25	2	20	Sltm	SAFB-like transcription modulator	yes	yes	2	4.2e-17	112.44	20	0	3235.2	2925.1	3742.3	4358.8	3381	3710.7	3339.5	3088.8	2694.6	3368.4	1	1	1	1	1	1	1	1	1	1	14579000	14579000			4518
AAAALSR	______________________________	______________________________	M	A	A	S	R	T	7	0	658.376	Q9CXT8	Q9CXT8	2	8	Pmpcb	Mitochondrial-processing peptidase subunit beta	yes	yes	1	0.038547	57.463	10	0	1130.9	1147.7	900.7	1713.2	1389	1031	876.68	844.29	1050.3	1179.1	1	1	1	1	1	1	1	1	1	1	96622000	96622000			6155
AAAAMAVSEAWPELELAER	______________________________	MAVSEAWPELELAERERRRELLLTGPGLEE	M	A	A	E	R	E	19	0	2013.98	Q505F5	Q505F5	2	20	Lrrc47	Leucine-rich repeat-containing protein 47	yes	yes	2	7.78e-43	191.06	18	0	2511.2	2415.3	2925.6	2255.8	2743.1	2048.7	8290.4	4982.4	5979.8	3345.4	1	1	1	1	1	1	1	1	1	1	40324000	40324000			2609
AAAAPGPVELGFAEEAPAWR	______________________________	GPVELGFAEEAPAWRLRSEQFPSKVGGRPA	M	A	A	W	R	L	20	0	2009	P46718	P46718	2	21	Pdcd2	Programmed cell death protein 2	yes	yes	2	1.09e-06	113.76	17	0	1720.2	1586.4	1944.4	2579.4	1808.9	1869.8	2196.3	1656.9	2582.6	1828.6	1	1	1	1	1	1	1	1	1	1	17355000	17355000			1397
AAAAQLSLTQLSSGNPVYEK	______________________________	LSLTQLSSGNPVYEKYYRQVEAGNTGRVLA	M	A	A	E	K	Y	20	0	2047.06	P42567	P42567	2	21	Eps15	Epidermal growth factor receptor substrate 15	yes	yes	2;3	9.81e-18	130.07	3	0	7412.8	8524.8	9767.3	10807	7566.4	9440.5	7355.8	7744.1	8181.7	11005	2	2	2	2	2	2	2	2	2	2	85756000	85756000			1354
AAAASAAEAGIATPGTEDSDDALLK	SMEEQRQRQEEEARRAAAASAAEAGIATPG	IATPGTEDSDDALLKMTINQQEFGRPGLPD	R	A	A	L	K	M	25	0	2315.11	O35226	O35226	238	262	Psmd4	26S proteasome non-ATPase regulatory subunit 4	yes	yes	3	6.75e-09	211.75	19	0	18835	19596	22847	27775	25781	26217	18790	19918	18133	21802	1	1	1	1	1	1	1	1	1	1	278660000	278660000			356
AAAATETSSVFADPVISK	EEKYDQELKKTQFIKAAAATETSSVFADPV	ATETSSVFADPVISKFTNMMMKGGNKVLAR	K	A	A	S	K	F	18	0	1763.89	Q80X85	Q80X85	76	93	Mrps7	28S ribosomal protein S7, mitochondrial	yes	yes	2;3	6.27e-55	330.28	3	0	5962.8	6501.4	6453.7	7889.6	6947.2	6776.9	6612.7	5975.3	5717.3	5640	1	1	1	1	1	1	1	1	1	1	331440000	331440000			3671
AAAATGLR	______________________________	______________________________	M	A	A	L	R	Q	8	0	729.413	Q9CQZ5	Q9CQZ5	2	9	Ndufa6	NADH dehydrogenase [ubiquinone] 1 alpha subcomplex subunit 6	yes	yes	2	0.00054085	149.4	11	0	2610.3	3213	2415.4	2679.8	2739.6	2259.4	2034.1	1935.8	1678.8	1316.5	2	2	2	2	2	2	2	2	2	2	230110000	230110000			6006
AAAAVASAASSCR	______________________________	ERAAAAVASAASSCRPLGSGTAPNPTAAAP	R	A	A	C	R	P	13	0	1191.57	P58404	P58404	6	18	Strn4	Striatin-4	yes	yes	2	9.86e-16	232.26	6	0	6719.8	7077.3	7631.3	7928.2	8403.1	7698.1	8112.3	7979.4	7291.2	6598.6	1	1	1	1	1	1	1	1	1	1	25099000	25099000			1653
AAAAVVEFQR	______________________________	______________________________	M	A	A	Q	R	A	10	0	1060.57	Q8BG32	Q8BG32	2	11	Psmd11	26S proteasome non-ATPase regulatory subunit 11	yes	yes	2	2.86e-06	135.83	15	0	150.29	317.38	294.57	699.57	371.18	273.17	285.34	114.13	459.71	269.59	1	1	1	1	1	1	1	1	1	1	1254200000	1254200000			3776
AAAAVVVPAEWIK	______________________________	______________________________	M	A	A	I	K	N	13	0	1323.76	B1AZI6	B1AZI6	2	14	Thoc2	THO complex subunit 2	yes	yes	2	0.00013582	72.006	5	0	3383.6	3952.8	3848.3	5963.7	6092.3	5416	4165.7	4222.4	4020.3	4144.5	1	1	1	1	1	1	1	1	1	1	111790000	111790000			118
AAAAYEHLK	______________________________	______________________________	M	A	A	L	K	L	9	0	972.503	Q9EP69	Q9EP69	2	10	Sacm1l	Phosphatidylinositide phosphatase SAC1	yes	yes	2	0.00038718	73.931	19	0	2780.6	3380.1	2964.1	3209.3	3110.8	2974.5	1894.8	2322.5	2309.6	3037.3	1	1	1	1	1	1	1	1	1	1	1708800000	1708800000			6763
AAADDGEEPK	______________________________	KRGKKAAADDGEEPKSEPETKKSKGAAKKT	K	A	A	P	K	S	10	0	1001.43	P28352	P28352	8	17	Apex1	DNA-(apurinic or apyrimidinic site) lyase;DNA-(apurinic or apyrimidinic site) lyase, mitochondrial	yes	yes	2;3	8.15e-06	200.05	14	0	16427	15847	17812	22600	18398	17997	19468	19746	19432	16592	2	2	2	2	2	2	2	2	2	2	146280000	146280000			1170
AAADDGEEPKSEPETK	______________________________	AADDGEEPKSEPETKKSKGAAKKTEKEAAG	K	A	A	T	K	K	16	1	1672.74	P28352	P28352	8	23	Apex1	DNA-(apurinic or apyrimidinic site) lyase;DNA-(apurinic or apyrimidinic site) lyase, mitochondrial	yes	yes	2;3;4	2.18e-13	189.42	16	0	23863	23084	20016	34973	31925	30080	12782	13851	13860	19924	2	2	2	2	2	2	2	2	2	2	370930000	370930000			1170
AAADEPK	______________________________	______________________________	M	A	A	P	K	P	7	0	700.339	P55264	P55264	2	8	Adk	Adenosine kinase	yes	yes	2	0.066457	44.692	9	0	10599	10267	11651	14261	12981	11789	13134	13571	11841	11803	1	1	1	1	1	1	1	1	1	1	75106000	75106000			1592
AAADEPKPK	______________________________	______________________________	M	A	A	P	K	K	9	1	925.487	P55264	P55264	2	10	Adk	Adenosine kinase	yes	yes	2;3	0.021359	67.563	19	0	8278.6	8204.3	7902.4	11287	10827	9318.9	9327.6	9124	8639.9	8181.7	2	2	2	2	2	2	2	2	2	2	6107700000	6107700000			1592
AAADGDDSLYPIAVLIDELR	______________________________	DDSLYPIAVLIDELRNEDVQLRLNSIKKLS	M	A	A	L	R	N	20	0	2116.07	Q76MZ3	Q76MZ3	2	21	Ppp2r1a	Serine/threonine-protein phosphatase 2A 65 kDa regulatory subunit A alpha isoform	yes	yes	2;3	6.1e-10	121.76	19	0	3354.9	3564.1	4364.3	4235.1	3935.4	3440.1	7279.5	5788.2	6319.9	4452	2	2	2	2	2	2	2	2	2	2	190620000	190620000			3453
AAADGDRDR	AFGTEFTDHYIEVVKAAADGDRDRVLQKSQ	YIEVVKAAADGDRDRVLQKSQDLKFLTGFE	K	A	A	D	R	V	9	1	945.426	Q566J8	Q566J8	408	416	Adck4	AarF domain-containing protein kinase 4	yes	yes	3	0.082591	49.715	11	0	0	0	0	0	0	0	0	0	0	0	0	0	0	0	0	0	0	0	0	0	52989000	52989000			2612
AAADLMAYCEAHAK	QLKMEANIDRIKVSKAAADLMAYCEAHAKE	KAAADLMAYCEAHAKEDPLLTPVPASENPF	K	A	A	A	K	E	14	0	1520.68	P63213	P63213	33	46	Gng2	Guanine nucleotide-binding protein G(I)/G(S)/G(O) subunit gamma-2	yes	yes	3	2.89e-05	145.17	3	0	13052	13428	13796	36330	29242	27217	12201	15637	14071	19048	3	3	3	3	3	3	3	3	3	3	208830000	208830000			1868
AAADLTALVR	RQLLERLDARPLAARAAADLTALVRKAGAT	PLAARAAADLTALVRKAGATLRLRHTEGVS	R	A	A	V	R	K	10	0	999.571	Q4KL35	Q4KL35	44	53	Magix	PDZ domain-containing protein MAGIX	yes	yes	2	0.0087584	98.009	7	0	0	0	0	0	0	0	0	0	0	0	0	0	0	0	0	0	0	0	0	0	70531000	70531000			2580
AAADQDR	EYDRSFTDLYIQVIRAAADQDREAVLKKSI	DLYIQVIRAAADQDREAVLKKSIEMKFLTG	R	A	A	D	R	E	7	0	745.335	Q60936	Q60936	525	531	Adck3	Atypical kinase ADCK3, mitochondrial	yes	yes	2	0.0030383	188.89	12	0	13793	11159	9762.4	6744.3	5983.3	6825.3	12352	12039	11182	9200.7	2	2	2	2	2	2	2	2	2	2	883590000	883590000			2802
AAADTCGAGTLSSR	______________________________	MAAADTCGAGTLSSRSVASEAGQGGTSSFQ	M	A	A	S	R	S	14	0	1336.6	Q9ER73	Q9ER73	2	15	Elp4	Elongator complex protein 4	yes	yes	2	9.28e-08	138.25	8	0	2163.7	2373.4	2239	2873.1	2443.9	2140.6	2558.9	2875.5	2279.6	2350.1	1	1	1	1	1	1	1	1	1	1	32347000	32347000			6830
AAADYAGK	RIDISQLVITKELTRAAADYAGKQAHVELA	ITKELTRAAADYAGKQAHVELAERMRKRDP	R	A	A	G	K	Q	8	0	765.366	P52431	P52431	888	895	Pold1	DNA polymerase delta catalytic subunit	yes	yes	2	0.0026015	136.11	1	0	9401.4	13933	8814.3	22902	21207	19262	12061	11682	9282.4	14336	1	1	1	1	1	1	1	1	1	1	33957000	33957000			1527
AAAEEEDGGPEGPNR	______________________________	AAAEEEDGGPEGPNRERGGASATFECNICL	M	A	A	N	R	E	15	0	1497.63	O35445	O35445	2	16	Rnf5	E3 ubiquitin-protein ligase RNF5	yes	yes	2	2.74e-31	242.88	4.5	2.5	5225.4	5818.9	5209	6978.6	5874.2	6679.5	3739.7	3586.1	3664.3	5039.7	2	2	2	2	2	2	2	2	2	2	44681000	44681000			381
AAAEEGCGVGVEDDRELEELLESALDDFDK	______________________________	ELEELLESALDDFDKAKPSPEHAPTISAPD	M	A	A	D	K	A	30	1	3280.46	Q8VCI5	Q8VCI5	2	31	Pex19	Peroxisomal biogenesis factor 19	yes	yes	3	7.17e-05	85.489	14	0	2220.2	2500.9	2975.4	3488.5	4308.2	3729.6	2158.3	2179.4	2197.6	2636.1	1	1	1	1	1	1	1	1	1	1	11144000	11144000			5072
AAAEIYEEFLAAFEGSDGNK	SKKEQEELKKKEDEKAAAEIYEEFLAAFEG	YEEFLAAFEGSDGNKVKTFVRGGVVNAAKD	K	A	A	N	K	V	20	0	2130.97	Q6NV83	Q6NV83	112	131	U2surp	U2 snRNP-associated SURP motif-containing protein	yes	yes	3	6.65e-09	165.16	6	0	34780	31787	34785	50616	39993	39058	32435	35179	33554	30874	2	2	2	2	2	2	2	2	2	2	64208000	64208000			3224
AAAERPK	EAEPVVIPRDSLLRRAAAERPKYTFDFSEE	PRDSLLRRAAAERPKYTFDFSEEEDDDAAA	R	A	A	P	K	Y	7	1	741.413	Q64511	Q64511	1351	1357	Top2b	DNA topoisomerase 2-beta	yes	yes	3	0.081038	53.554	2	0	6755.8	6840.8	7121.9	8513.5	8364.5	6892.5	6571.3	6629.6	6533.1	6675.8	1	1	1	1	1	1	1	1	1	1	477500000	477500000			3107
AAAEVNQEYGLDPK	RMPIPVIQAFGILKRAAAEVNQEYGLDPKI	RAAAEVNQEYGLDPKIASAIMKAADEVAEG	R	A	A	P	K	I	14	0	1503.72	P97807	P97807	99	112	Fh	Fumarate hydratase, mitochondrial	yes	yes	2;3	1.75e-23	295.34	18.8	0.98	34203	31700	38949	32336	32736	31009	30351	32009	26334	29850	2	2	2	2	2	2	2	2	2	2	1237400000	1237400000			2083
AAAFEDQENETVVVK	AVKRASDNLVKAAQKAAAFEDQENETVVVK	AAAFEDQENETVVVKEKMVGGIAQIIAAQE	K	A	A	V	K	E	15	0	1648.79	P26039	P26039	2477	2491	Tln1	Talin-1	yes	yes	2;3	0.0078957	87.298	21	0	5060.8	4837.9	4969.1	6653.8	6441.5	6975	5054.3	4938.4	4929.8	5370.7	2	2	2	2	2	2	2	2	2	2	9006000	9006000			1126
AAAFEQLQK	PTEKNVDLSTFYQNRAAAFEQLQKWKEVAQ	TFYQNRAAAFEQLQKWKEVAQDCTKAVELN	R	A	A	Q	K	W	9	0	1004.53	Q9CZW5	Q9CZW5	163	171	Tomm70a	Mitochondrial import receptor subunit TOM70	yes	yes	2;3	0.00041451	145.92	9.67	0.471	72047	77528	80661	71288	72554	64261	65043	63273	59416	63673	4	4	4	4	4	4	4	4	4	4	840400000	840400000			6254
AAAGAAATDLEVVR	______________________________	MAAAGAAATDLEVVRGKRSALFFAAVAILL	M	A	A	V	R	G	14	0	1313.69	Q6PD26	Q6PD26	2	15	Pigs	GPI transamidase component PIG-S	yes	yes	2	0.00016236	136.96	19	0	11694	13252	12944	21290	19316	19470	13908	23650	11088	24609	1	1	1	1	1	1	1	1	1	1	49417000	49417000			3321
AAAGCPELR	LRHLPYTLDDTLVLKAAAGCPELRSLFLDN	DTLVLKAAAGCPELRSLFLDNHALVNSVQP	K	A	A	L	R	S	9	0	943.455	Q8CIG9	Q8CIG9	157	165	Fbxl8	F-box/LRR-repeat protein 8	yes	yes	2	0.00096051	130.27	19	0	12114	11520	12529	18766	14903	15961	11735	11420	10660	11787	1	1	1	1	1	1	1	1	1	1	48954000	48954000			4572
AAAGGGAAAAAGR	______________________________	______________________________	M	A	A	G	R	A	13	0	970.494	P35282	P35282	2	14	Rab21	Ras-related protein Rab-21	yes	yes	2	2.6e-19	151.44	7	0	2763.9	2916.2	3267.1	3748.5	3169	3569.1	2702.7	2987.6	2519.5	2702.9	1	1	1	1	1	1	1	1	1	1	423160000	423160000			1260
AAAGLGDGGGGGER	RATGNLSASCGSALRAAAGLGDGGGGGERA	RAAAGLGDGGGGGERAASKGQMMEERANLM	R	A	A	E	R	A	14	0	1143.53	Q8BIJ7	Q8BIJ7	93	106	Rufy1	RUN and FYVE domain-containing protein 1	yes	yes	2	8.7e-23	280.23	18	0	10469	10441	11431	17284	15553	16123	10773	11264	9856.9	11716	1	1	1	1	1	1	1	1	1	1	223810000	223810000			3914
AAAGSAAVSGAGTPVAGPTGR	______________________________	AVSGAGTPVAGPTGRDLFAEGLLEFLRPAV	M	A	A	G	R	D	21	0	1724.88	Q9Z266	Q9Z266	2	22	Snapin	SNARE-associated protein Snapin	yes	yes	2	6.93e-66	197.19	14	0	2083.9	3312.3	1730.8	3238.9	2377.9	1842.4	1620.3	1390.2	2748.3	1702.5	1	1	1	1	1	1	1	1	1	1	46025000	46025000			7521
AAAGVVSGK	______________________________	______________________________	M	A	A	G	K	I	9	0	758.429	Q9CXF4	Q9CXF4	2	10	Tbc1d15	TBC1 domain family member 15	yes	yes	2	0.0055876	48.283	21	0	7095.2	7378.1	7797.2	13092	12535	10030	6352.5	6872.2	5617.9	7955	2	2	2	2	2	2	2	2	2	2	117110000	117110000			6143
AAAHEPPTQNQEK	LRLRLAEQRRTEAGRAAAHEPPTQNQEKDT	GRAAAHEPPTQNQEKDTKKKRLKQSEPGRE	R	A	A	E	K	D	13	0	1419.67	Q8BLY2	Q8BLY2	86	98	Tarsl2	Probable threonine--tRNA ligase 2, cytoplasmic	yes	yes	3	1.03e-05	153.34	19	0	18013	24768	17678	26609	22310	24137	14453	17461	16379	19070	2	2	2	2	2	2	2	2	2	2	61484000	61484000			3997
AAAHHYGAQCDK	ELKVEEVKVSSAVLKAAAHHYGAQCDKTNK	VLKAAAHHYGAQCDKTNKEFMLCRWEEKDP	K	A	A	D	K	T	12	0	1327.57	Q9DCJ5	Q9DCJ5	27	38	Ndufa8	NADH dehydrogenase [ubiquinone] 1 alpha subcomplex subunit 8	yes	yes	3;4	1.69e-05	145.55	19.3	5.19	41052	42645	43663	56642	48843	49502	40045	40411	39787	40726	5	5	5	5	5	5	5	5	5	5	548240000	548240000			6718
AAAITSDLLESLGR	IQDFLEAEDDLSSFRAAAITSDLLESLGRD	RAAAITSDLLESLGRDGHFTLFAPTNEAFE	R	A	A	G	R	D	14	0	1415.76	Q62009	Q62009	254	267	Postn	Periostin	yes	yes	2;3	6.5e-16	224.42	10	0	2741.1	4659.6	5001	10370	8173.2	9691	4908.3	6335.6	3720.5	5524.2	2	2	2	2	2	2	2	2	2	2	240480000	240480000			2970
AAAIVGCIGVIAEVDK	FVTSGLGGMSGAQAKAAAIVGCIGVIAEVD	AAIVGCIGVIAEVDKAALVKRHRQGWLMEV	K	A	A	D	K	A	16	0	1584.85	Q8VC12	Q8VC12	259	274	Uroc1	Urocanate hydratase	yes	yes	2;3;4	3.6e-40	304.68	14.2	0.769	255050	233320	253960	286580	279820	269720	255980	267020	225780	245750	41	41	41	41	41	41	41	41	41	41	2632200000	2632200000			5032
AAALACK	TFVAKGRRKAEAENKAAALACKKLKSLGLV	RKAEAENKAAALACKKLKSLGLVDRNNEPL	K	A	A	C	K	K	7	0	703.369	Q99PU8	Q99PU8	327	333	Dhx30	Putative ATP-dependent RNA helicase DHX30	yes	yes	2	0.0086927	140.79	13	0	17177	17533	16880	19882	18087	17864	14923	14585	14089	14513	1	1	1	1	1	1	1	1	1	1	77884000	77884000			5843
AAALAHLDR	SDNCVFSVELQLPAKAAALAHLDRGGPPPV	LQLPAKAAALAHLDRGGPPPVREALAIIFF	K	A	A	D	R	G	9	0	936.514	O70423	O70423	107	115	Aoc3	Membrane primary amine oxidase	no	no	3	0.00068441	115.86	4	0	476.3	6702.2	1084.4	5513.6	807.56	2308.7	827.97	2051.7	1050.4	1154.3	1	1	1	1	1	1	1	1	1	1	87498000	87498000			558
AAALCNVCELSGK	KTPLPPGEDVIASERAAALCNVCELSGKSL	ERAAALCNVCELSGKSLFVLPHTDHLVGYI	R	A	A	G	K	S	13	0	1391.65	B2RXC1	B2RXC1	158	170	Trappc11	Trafficking protein particle complex subunit 11	yes	yes	2;3	1.04e-21	279.51	9	0	33560	35606	36535	42652	38005	39241	29516	31349	28030	32863	2	2	2	2	2	2	2	2	2	2	313500000	313500000			134
AAALDLAR	PPPPSWQEFCESHARAAALDLARRFRLYLA	FCESHARAAALDLARRFRLYLASHPQYAEP	R	A	A	A	R	R	8	0	799.455	Q91ZM2	Q91ZM2	36	43	Sh2b1	SH2B adapter protein 1	yes	yes	2	0.0025304	137.18	3	0	19426	18643	19195	20998	20695	19867	18082	18228	17678	17400	1	1	1	1	1	1	1	1	1	1	47617000	47617000			5455
AAALEAMK	CIQLEPTFIKGYTRKAAALEAMKDYTKAMD	IKGYTRKAAALEAMKDYTKAMDVYQKALDL	K	A	A	M	K	D	8	0	803.421	Q60864	Q60864	435	442	Stip1	Stress-induced-phosphoprotein 1	yes	yes	2;3	0.0019181	146.35	9	0	73930	77597	88105	89178	81910	82306	74098	74696	70014	70136	4	4	4	4	4	4	4	4	4	4	1608000000	1608000000			2791
AAALEEHNAAMK	QHALRNRRLLRKVIRAAALEEHNAAMKDQL	VIRAAALEEHNAAMKDQLKLQEKDIQMWKV	R	A	A	M	K	D	12	0	1254.6	Q9EP53	Q9EP53	723	734	Tsc1	Hamartin	yes	yes	3	5.14e-05	134.3	23	0	8770.6	9706.2	10105	11510	10867	10462	8956	8293.9	8799.7	8578.6	1	1	1	1	1	1	1	1	1	1	39645000	39645000			6762
AAALEFLNR	TVDLKPDWGKGYSRKAAALEFLNRFEEAKR	KGYSRKAAALEFLNRFEEAKRTYEEGLKHE	K	A	A	N	R	F	9	0	1003.55	Q60864	Q60864	79	87	Stip1	Stress-induced-phosphoprotein 1	yes	yes	2	7.67e-05	174.16	13	0	3807.6	4106.2	5900.4	4547.8	3771.6	4395.2	4884.1	5719.9	5856.8	4152.2	1	1	1	1	1	1	1	1	1	1	2569500000	2569500000			2791
AAALEQFK	AAKSMGAVVRGFDTRAAALEQFKSLGAEPL	VRGFDTRAAALEQFKSLGAEPLEVDLKESG	R	A	A	F	K	S	8	0	876.471	Q61941	Q61941	260	267	Nnt	NAD(P) transhydrogenase, mitochondrial	yes	yes	2	0.0017838	148.38	10	0	3586.5	5517.3	50652	120280	60997	3777.3	3096.8	4278.4	2414.1	23717	2	2	2	2	2	2	2	2	2	2	1039500000	1039500000			2967
AAALGAGGGAGAGDDDFDQFDKPGAER	______________________________	GDDDFDQFDKPGAERSWRRRAADEDWDSEL	M	A	A	E	R	S	27	1	2535.13	Q9CXK9	Q9CXK9	2	28	Rbm33	RNA-binding protein 33	yes	yes	3	5.76e-44	237.97	15	0	5722.2	6283.6	6822.3	9209.7	8328.6	6657.2	6639.3	7312.5	7945.1	6794.7	1	1	1	1	1	1	1	1	1	1	30185000	30185000			6150
AAALLTK	RAARFAKTKEAEAAKAAALLTKQAGTEVKR	TKEAEAAKAAALLTKQAGTEVKRESTARDR	K	A	A	T	K	Q	7	0	686.433	Q8VCH8	Q8VCH8	293	299	Ubxn4	UBX domain-containing protein 4	yes	yes	2	0.057874	86.113	16	0	6945	5756.8	7194.2	10599	8771.1	9276.6	6967	7863.5	5781.5	7210.9	1	1	1	1	1	1	1	1	1	1	252630000	252630000			5070
AAALSLSTLASPK	LLKLRKRHRKHTQQRAAALSLSTLASPKGG	QRAAALSLSTLASPKGGSGTAGTEPSDIII	R	A	A	P	K	G	13	0	1228.7	P52795	P52795	276	288	Efnb1	Ephrin-B1	yes	yes	3	0.00023505	117.09	19	0	9913.1	10572	12445	14049	11928	10109	15564	13551	14117	10524	1	1	1	1	1	1	1	1	1	1	42467000	42467000			1539
AAAMDVDTPSGTNSGAGK	______________________________	MDVDTPSGTNSGAGKKRFEVKKWNAVALWA	M	A	A	G	K	K	18	0	1648.74	P62878	P62878	2	19	Rbx1	E3 ubiquitin-protein ligase RBX1;E3 ubiquitin-protein ligase RBX1, N-terminally processed	yes	yes	2;3	9.36e-24	180.2	14	0	36574	41875	45889	50674	47872	48759	39081	39542	40338	42376	3	3	3	3	3	3	3	3	3	3	484240000	484240000			1829
AAANEQLTR	HQRRLKQARDLERERAAANEQLTRAVLRER	DLERERAAANEQLTRAVLRERISSEEERMK	R	A	A	T	R	A	9	0	972.499	Q9CRB9	Q9CRB9	96	104	Chchd3	MICOS complex subunit Mic19	yes	yes	2	4.15e-05	234.93	15.3	1.89	22377	24681	21370	24265	24476	20515	19857	19799	17655	18421	2	2	2	2	2	2	2	2	2	2	3772500000	3772500000			6059
AAANGDVAK	FETQESGDLNEELVKAAANGDVAKVEDLLK	NEELVKAAANGDVAKVEDLLKRPDVDVNGQ	K	A	A	A	K	V	9	0	815.414	Q80SY4	Q80SY4	438	446	Mib1	E3 ubiquitin-protein ligase MIB1	yes	yes	2	0.004975	131.44	21	2	0	0	0	0	0	0	0	0	0	0	0	0	0	0	0	0	0	0	0	0	0	0			3562
AAAPAAAGAGASR	______________________________	______________________________	M	A	A	S	R	G	13	0	1040.54	Q9JLV2	Q9JLV2	2	14	Trpc4ap	Short transient receptor potential channel 4-associated protein	yes	yes	2	9.34e-05	91.658	8	0	1359.3	1879.9	1646.2	3380.6	2171.2	1865.5	2071.6	1414.5	1129.8	988.22	1	1	1	1	1	1	1	1	1	1	20795000	20795000			7071
AAAPAGVGR	______________________________	______________________________	M	A	A	G	R	L	9	0	768.424	Q8R344	Q8R344	2	10	Ccdc12	Coiled-coil domain-containing protein 12	yes	yes	1	0.00013982	92.677	9	0	1142.3	581.12	707.17	634.55	670.44	256.69	256.88	380.66	403.1	397.44	1	1	1	1	1	1	1	1	1	1	21897000	21897000			4945
AAAPAPEEEMDECEQALAAEPK	EEKQKPQAERKEEKKAAAPAPEEEMDECEQ	EEMDECEQALAAEPKAKDPFAHLPKSTFVL	K	A	A	P	K	A	22	0	2356.02	Q9D8N0	Q9D8N0	254	275	Eef1g	Elongation factor 1-gamma	yes	yes	2;3;4	3.41e-92	385.82	14	0	101120	110260	137240	151860	135520	118730	103690	112760	115370	118640	6	6	6	6	6	6	6	6	6	6	2687400000	2687400000			6522
AAAPCIIFFDELDSLAPSR	GQSEENVREVFARARAAAPCIIFFDELDSL	CIIFFDELDSLAPSRGRSGDSGGVMDRVVS	R	A	A	S	R	G	19	0	2092.03	Q99LC9	Q99LC9	795	813	Pex6	Peroxisome assembly factor 2	yes	yes	3	3.92e-07	153.72	7	0	2300.4	2449.8	2617.8	2778.4	2802.1	2442.5	2338.7	2620.7	2654.5	2489.9	1	1	1	1	1	1	1	1	1	1	56091000	56091000			5720
AAAPENQPQYTPLPSGSR	FMKVVKPKASSEEEKAAAPENQPQYTPLPS	PENQPQYTPLPSGSRDLTSHRGVLGKGRYF	K	A	A	S	R	D	18	0	1882.92	Q9D9B4	Q9D9B4	180	197		Leucine-rich repeat-containing protein C10orf11 homolog	yes	yes	3	0.00093992	84.035	21	0	2243.1	2559.8	2508.7	3171.6	2728.4	2899.7	2287.8	2390.4	2051.1	2518.3	1	1	1	1	1	1	1	1	1	1	11049000	11049000			6562
AAAPEPHETEK	______________________________	______________________________	M	A	A	E	K	K	11	0	1178.56	Q9D7J4	Q9D7J4	2	12	Cox20	Cytochrome c oxidase protein 20 homolog	yes	yes	2	9.92e-06	118.18	9.5	0.5	5472.9	8674.5	9744.4	8848.7	6220.6	9797.3	4414.5	7908.7	7236	10639	2	2	2	2	2	2	2	2	2	2	291040000	291040000			6479
AAAPQAPK	______________________________	______________________________	M	A	A	P	K	R	8	0	752.418	Q80UU2	Q80UU2	2	9	Rpp38	Ribonuclease P protein subunit p38	yes	yes	2	0.032916	60.961	18	0	15415	13778	13670	19482	24340	15602	14950	12281	12135	11497	1	1	1	1	1	1	1	1	1	1	35441000	35441000			3619
AAAPRPPGSAASGR	EAPAGKPALQVPSSRAAAPRPPGSAASGRP	RAAAPRPPGSAASGRPHDDTDSNRASLPEL	R	A	A	G	R	P	14	1	1264.66	Q6PEV3	Q6PEV3	120	133	Wipf2	WAS/WASL-interacting protein family member 2	yes	yes	3	0.0014901	97.203	6	0	3071.1	3622.6	2778.3	2651.2	4614.9	3005.5	3015.9	3105.2	2611	2677.3	1	1	1	1	1	1	1	1	1	1	22107000	22107000			3340
AAAPYLLR	AAAQALLRPLVAGTRAAAPYLLRTLLYWAC	PLVAGTRAAAPYLLRTLLYWACERLPALYL	R	A	A	L	R	T	8	0	873.507	Q3UPR7	Q3UPR7	403	410	Tmem102	Transmembrane protein 102	yes	yes	2	0.0054907	119.03	11	0	14267	15597	16285	14680	13279	13623	18503	20435	19776	13874	1	1	1	1	1	1	1	1	1	1	45887000	45887000			2513
AAAQCYIDLIIK	AGTLVTLSSAPTAIKAAAQCYIDLIIKESD	AIKAAAQCYIDLIIKESDNNVKLIVLDRLV	K	A	A	I	K	E	12	0	1377.73	Q9JIF7	Q9JIF7	280	291	Copb1	Coatomer subunit beta	yes	yes	2;3	2.25e-12	248.09	15	0	23035	21497	26593	30047	27611	24998	22400	22179	20606	19324	2	2	2	2	2	2	2	2	2	2	1356000000	1356000000			6940
AAAQDQVR	KQRGARREEQKELQRAAAQDQVRGFLEKEA	EQKELQRAAAQDQVRGFLEKEAAIVSRPLN	R	A	A	V	R	G	8	0	857.436	Q9D6T0	Q9D6T0	105	112	Nosip	Nitric oxide synthase-interacting protein	yes	yes	2	0.0027639	133.68	16	0	2835.4	2716.2	3062.6	4487.5	4008	4239.1	2254.2	2913.4	2646.7	3046.1	1	1	1	1	1	1	1	1	1	1	80522000	80522000			6448
AAAQGLGSNQNAVK	______________________________	RAAAQGLGSNQNAVKYLGQDFETLRKQCLN	R	A	A	V	K	Y	14	0	1327.68	Q91VA3	Q91VA3	13	26	Capn8	Calpain-8	yes	yes	2	0.056831	54.539	24	0	0	0	0	0	0	0	0	0	0	0	0	0	0	0	0	0	0	0	0	0	0	0			5232
AAAQLGVEELQK	NSELEEKLRVLVAEKAAAQLGVEELQKKLE	AEKAAAQLGVEELQKKLEMSELLLQQFSSQ	K	A	A	Q	K	K	12	0	1255.68	Q921M4	Q921M4	329	340	Golga2	Golgin subfamily A member 2	yes	yes	2;3	7.25e-12	230.95	2	0	10775	11041	12718	16657	15891	16910	9514.5	11087	9537.2	12169	2	2	2	2	2	2	2	2	2	2	475050000	475050000			5504
AAAQLLQSQAQQSGAQQTK	KKELEEEVSNFQKKKAAAQLLQSQAQQSGA	LLQSQAQQSGAQQTKKDKDKKNPWLCTE__	K	A	A	T	K	K	19	0	1956	Q8C1B7	Q8C1B7	400	418	2020-09-11	Septin-11	yes	yes	3;4	1.52e-42	283.22	12	0	30587	32705	34481	47156	45676	42237	26092	31005	25670	32288	3	3	3	3	3	3	3	3	3	3	764510000	764510000			4321
AAAQPESR	______________________________	______________________________	M	A	A	S	R	D	8	0	828.409	Q9ET26	Q9ET26	2	9	Rnf114	E3 ubiquitin-protein ligase RNF114	yes	yes	2	0.0010927	111.82	3	0	836.94	920.74	543.84	787.72	1213.4	1229.5	657.77	965.93	721.53	1031.4	1	1	1	1	1	1	1	1	1	1	73835000	73835000			6890
AAAQTLER	NLEKANHMEVLDAGKAAAQTLERFVSILME	EVLDAGKAAAQTLERFVSILMESIPLPDRG	K	A	A	E	R	F	8	0	858.456	P23492	P23492	266	273	Pnp	Purine nucleoside phosphorylase	yes	yes	2	0.0018809	184.38	19	0	10725	9943.3	11432	11874	10553	11072	8841.4	9713.8	8517.8	8857	2	2	2	2	2	2	2	2	2	2	13931000000	13931000000			1089
AAASEGVQVK	RGRGRPKGSGTGRPKAAASEGVQVKRVLEK	TGRPKAAASEGVQVKRVLEKSPGKLVVKMP	K	A	A	V	K	R	10	0	958.508	Q9Z2D6	Q9Z2D6	201	210	Mecp2	Methyl-CpG-binding protein 2	yes	yes	2	3.31e-07	252.72	1	0	13349	12290	11143	15200	10785	10586	10224	10115	9948.9	10352	1	1	1	1	1	1	1	1	1	1	399630000	399630000			7535
AAASGAAGDK	GLATEKKESKPLPGRAAASGAAGDKDTKDV	PLPGRAAASGAAGDKDTKDVSGPKPGPLKK	R	A	A	D	K	D	10	0	817.393	A2AGT5	A2AGT5	521	530	Ckap5	Cytoskeleton-associated protein 5	yes	yes	2	0.00071733	129.85	23	0	2645.3	2514.6	3091.8	3887.6	3712.2	3857.8	3166.3	3979.6	3326	3412.7	1	1	1	1	1	1	1	1	1	1	20429000	20429000			28
AAASGAAGDKDTK	GLATEKKESKPLPGRAAASGAAGDKDTKDV	GRAAASGAAGDKDTKDVSGPKPGPLKKTPT	R	A	A	T	K	D	13	1	1161.56	A2AGT5	A2AGT5	521	533	Ckap5	Cytoskeleton-associated protein 5	yes	yes	3	4.46e-05	140.82	3	0	8411.1	9964	9507.8	13372	12189	12274	7460.8	7506.2	7954.2	7905.8	1	1	1	1	1	1	1	1	1	1	244840000	244840000			28
AAASLGDTLSEQQLGDSDIPVIVYR	ERRLDFMAWLGVIQKAAASLGDTLSEQQLG	EQQLGDSDIPVIVYRCVDYITQCGLTSEGI	K	A	A	Y	R	C	25	0	2617.32	Q4LDD4	Q4LDD4	954	978	Arap1	Arf-GAP with Rho-GAP domain, ANK repeat and PH domain-containing protein 1	yes	yes	3	3.55e-45	316.02	22	0	2763.8	1540.6	2665.5	3272.2	2723.2	2896.2	2336.8	1855.6	1987.4	2320.5	1	1	1	1	1	1	1	1	1	1	90369000	90369000			2584
AAASQEK	EWSDDEMDEKSEEGKAAASQEKSRRVKEEN	DEKSEEGKAAASQEKSRRVKEENSEISVNA	K	A	A	E	K	S	7	0	703.35	Q9Z1W9	Q9Z1W9	410	416	Stk39	STE20/SPS1-related proline-alanine-rich protein kinase	yes	yes	2	0.0070731	153.73	23	0	18905	19207	16821	51410	36932	39253	20182	20299	19154	24622	1	1	1	1	1	1	1	1	1	1	206400000	206400000			7506
AAASTDYYK	ICENNRYGMGTSVERAAASTDYYKRGDFIP	GTSVERAAASTDYYKRGDFIPGLRVDGMDI	R	A	A	Y	K	R	9	0	988.45	P35486	P35486	236	244	Pdha1	Pyruvate dehydrogenase E1 component subunit alpha, somatic form, mitochondrial	yes	yes	2;3	0.00068741	138.1	1	0	27476	31214	25243	25051	24201	24152	23230	22833	22290	19693	2	2	2	2	2	2	2	2	2	2	3261400000	3261400000			1274
AAASYDQLLK	______________________________	______________________________	M	A	A	L	K	Q	10	0	1078.57	Q61315	Q61315	2	11	Apc	Adenomatous polyposis coli protein	yes	yes	2	0.0038719	59.8	21	0	1364.2	1415.3	1450.1	1734.4	1712.2	1540.7	1643.1	1172	1673.3	1265.9	1	1	1	1	1	1	1	1	1	1	5004900	5004900			2889
AAATAAAAAAAAAGEGMEPR	______________________________	AAAAAAAAGEGMEPRALQYEQTLMYGRYTQ	M	A	A	P	R	A	20	0	1727.83	Q9R0A1	Q9R0A1	2	21	Clcn2	Chloride channel protein 2	yes	yes	2	2.8e-32	132.24	16	0	5995.3	5748.9	6573.1	6831.5	6734.8	6545.9	7826.5	6963	6607.6	5082	1	1	1	1	1	1	1	1	1	1	36001000	36001000			7253
AAATAAAAPQQLSDEELFSQLR	______________________________	APQQLSDEELFSQLRRYGLSPGPVTESTRP	M	A	A	L	R	R	22	0	2287.14	Q9WU40	Q9WU40	2	23	Lemd3	Inner nuclear membrane protein Man1	yes	yes	2	2.35e-53	180.97	16	0	895.78	806.58	562.97	770.54	655.77	748.71	1046.4	869.04	1093.3	555.8	1	1	1	1	1	1	1	1	1	1	8719900	8719900			7346
AAATAANTGPR	SRKPTIAEARAAAKKAAATAANTGPRQPFS	AAKKAAATAANTGPRQPFSRARPGSARYSS	K	A	A	P	R	Q	11	0	999.51	Q80U49	Q80U49	1208	1218	Cep170b	Centrosomal protein of 170 kDa protein B	yes	yes	2	2.68e-05	161.44	21	0	4987.4	5522.3	5498.2	9253.4	7349.6	8382	5419.5	6207.5	5764.3	6311.5	1	1	1	1	1	1	1	1	1	1	38200000	38200000			3595
AAATASSALK	______________________________	______________________________	M	A	A	L	K	R	10	0	889.487	Q9Z160	Q9Z160	2	11	Cog1	Conserved oligomeric Golgi complex subunit 1	yes	yes	2	3.41e-06	81.548	21	0	6477.3	6565.7	8419.8	10394	9888.3	9679.2	7288.6	7066.8	8049.5	7886.9	4	4	4	4	4	4	4	4	4	4	26846000	26846000			7476
AAATEDATPAALEK	LKIKPQKDQTKITYKAAATEDATPAALEKG	KAAATEDATPAALEKGTHNGNNPPTQPGLS	K	A	A	E	K	G	14	0	1357.67	O08705	O08705	323	336	Slc10a1	Sodium/bile acid cotransporter	yes	yes	2	7.26e-29	319.63	20	0	15258	15795	13681	11097	11833	10634	13459	14508	14036	11966	1	1	1	1	1	1	1	1	1	1	365650000	365650000			285
AAATEHSQR	EAAAGSGSTGEGDGKAAATEHSQRELDTVT	GEGDGKAAATEHSQRELDTVTLEDIKEHVR	K	A	A	Q	R	E	9	0	969.463	P14685	P14685	53	61	Psmd3	26S proteasome non-ATPase regulatory subunit 3	yes	yes	2;3	5.81e-06	253.21	16	0	31844	35767	35762	42642	38482	38433	27898	30093	25963	31045	4	4	4	4	4	4	4	4	4	4	6087400000	6087400000			954
AAATFNPELITHILDGSPENTR	______________________________	ELITHILDGSPENTRRRREIENLILNDPDF	R	A	A	T	R	R	22	0	2366.19	Q9R0H0	Q9R0H0	10	31	Acox1	Peroxisomal acyl-coenzyme A oxidase 1	yes	yes	2;3;4	6.8e-173	507.15	7.57	2.5	168940	208130	216740	178780	171500	168300	156860	190180	166770	199420	16	16	16	16	16	16	16	16	16	16	13966000000	13966000000			7257
AAATLAAVSGTPGLGAQPAELGTHK	VPLVNGSAALGLSGRAAATLAAVSGTPGLG	TPGLGAQPAELGTHKRPASVSSAAAEHEAR	R	A	A	H	K	R	25	0	2288.21	E9Q1P8	E9Q1P8	198	222	Irf2bp2	Interferon regulatory factor 2-binding protein 2	yes	yes	3;4	1.72e-11	216.38	13	0	11542	11299	11098	16718	15812	14456	13071	12180	12444	12963	2	2	2	2	2	2	2	2	2	2	123930000	123930000			211
AAATLMTER	LGPEAPHVDYTQLGRAAATLMTERVFRITA	YTQLGRAAATLMTERVFRITASMAHNREEL	R	A	A	E	R	V	9	0	962.486	P04919	P04919	297	305	Slc4a1	Band 3 anion transport protein	yes	yes	2	0.00015767	162.49	1	0	4393.3	7516.9	4547.5	11229	12472	14454	4661.8	5437.9	6046.8	7225.4	1	1	1	1	1	1	1	1	1	1	416990000	416990000			773
AAATPESQEPQAK	EMSACSDEGTAQEGKAAATPESQEPQAKGA	GKAAATPESQEPQAKGAEASAASKEGDTEE	K	A	A	A	K	G	13	0	1326.64	P28667	P28667	145	157	Marcksl1	MARCKS-related protein	yes	yes	2;3	1.3e-26	304.32	19	0	33970	29177	31396	54703	41176	42050	26940	29600	27802	29665	2	2	2	2	2	2	2	2	2	2	364240000	364240000			1186
AAATPTDTTSSK	SNTVATDSPGSSIPKAAATPTDTTSSKESS	IPKAAATPTDTTSSKESSEPPPAASSPEEA	K	A	A	S	K	E	12	0	1149.55	Q3UH06	Q3UH06	1116	1127	Rreb1	Ras-responsive element-binding protein 1	yes	yes	2	9.47e-12	225.22	23	0	9434.9	8748.4	8329.2	13258	11870	11869	8623.7	8648.2	8569.2	8389.3	1	1	1	1	1	1	1	1	1	1	23235000	23235000			2445
AAATPTETPAPEGSGLGMDAR	______________________________	ETPAPEGSGLGMDARLDQETAQWLRWDQNP	M	A	A	A	R	L	21	0	1998.93	Q7TSV4	Q7TSV4	2	22	Pgm2	Phosphoglucomutase-2	yes	yes	2;3	7.74e-17	162.37	10	0	4861.7	4348.4	5015.8	4669.1	4877.3	4801.2	4417.4	4581.6	3803	3133.1	2	2	2	2	2	2	2	2	2	2	109690000	109690000			3553
AAATQPDGK	QINLSNIRAGNLARRAAATQPDGKDTPDEP	GNLARRAAATQPDGKDTPDEPWAFPAREFL	R	A	A	G	K	D	9	0	857.424	Q78PY7	Q78PY7	63	71	Snd1	Staphylococcal nuclease domain-containing protein 1	yes	yes	2;3	7.96e-05	177.7	23	0	102420	103960	125310	108230	100970	94405	92205	96336	82582	83033	8	8	8	8	8	8	8	8	8	8	3246100000	3246100000			3466
AAATQPDGKDTPDEPWAFPAR	QINLSNIRAGNLARRAAATQPDGKDTPDEP	DGKDTPDEPWAFPAREFLRKKLIGKEVCFT	R	A	A	A	R	E	21	1	2240.05	Q78PY7	Q78PY7	63	83	Snd1	Staphylococcal nuclease domain-containing protein 1	yes	yes	3;4	1.58e-32	274.95	23	0	17614	19877	18601	22409	24006	21695	8196.5	10075	8726.7	16249	2	2	2	2	2	2	2	2	2	2	1202600000	1202600000			3466
AAAVAAAGAGEPLSPEELLPK	______________________________	AGAGEPLSPEELLPKAEAEKAEEELEEDDD	M	A	A	P	K	A	21	0	1961.05	Q9CPQ3	Q9CPQ3	2	22	Tomm22	Mitochondrial import receptor subunit TOM22 homolog	yes	yes	2;3	6.6e-17	126.63	21	0	11409	13009	12565	15030	13583	13075	12970	12603	11921	12727	4	4	4	4	4	4	4	4	4	4	857840000	857840000			5851
AAAVALPEEELKK	HAGRIIHKLFVNAQRAAAVALPEEELKKSG	QRAAAVALPEEELKKSGCPEERRQTLVSDF	R	A	A	K	K	S	13	1	1367.77	Q80UJ7	Q80UJ7	904	916	Rab3gap1	Rab3 GTPase-activating protein catalytic subunit	yes	yes	3	0.00026474	116.01	5	0	6531.7	6915.8	8521	10331	10550	10049	5678.4	7031.7	5693.6	6919.7	1	1	1	1	1	1	1	1	1	1	177880000	177880000			3607
AAAVGIAQVVISR	CVKDRNQNELGHSQRAAAVGIAQVVISRIT	QRAAAVGIAQVVISRITMAAPGMILLPVIM	R	A	A	S	R	I	13	0	1253.75	Q925N2	Q925N2	220	232	Sfxn2	Sideroflexin-2	yes	yes	2;3	1.08e-07	173.04	19	0	6347.2	5713.8	6929.9	7196.6	6276.4	6820.2	8163.9	7461.8	7325.2	6649.5	2	2	2	2	2	2	2	2	2	2	545050000	545050000			5594
AAAVGTANK	NFENHSGRLGATAEKAAAVGTANKSTVEGI	GATAEKAAAVGTANKSTVEGIQASVKTARE	K	A	A	N	K	S	9	0	801.434	Q64727	Q64727	647	655	Vcl	Vinculin	yes	yes	3	0.0037606	92.439	7	0	2217.1	1926	2514.5	3792.6	2967.7	2980	1894.2	2044.4	1657.4	2490.6	1	1	1	1	1	1	1	1	1	1	207330000	207330000			3122
AAAVHLMQ	ALKPNSPLTERLIRRAAAVHLMQ_______	TERLIRRAAAVHLMQ_______________	R	A	A	M	Q	-	8	0	839.432	A3KMP2	A3KMP2	458	465	Ttc38	Tetratricopeptide repeat protein 38	yes	yes	2	0.041182	81.716	5	0	1050.6	1421.2	1346.8	1277.1	1269.8	1121.9	1100.8	1217.3	1047.9	1191.9	1	1	1	1	1	1	1	1	1	1	1768400000	1768400000			85
AAAVHTAIR	LGQCTKACELFLRNRAAAVHTAIRQLRIEG	LFLRNRAAAVHTAIRQLRIEGATLLYIHKL	R	A	A	I	R	Q	9	0	908.519	Q6PGF7	Q6PGF7	427	435	Exoc8	Exocyst complex component 8	yes	yes	2	0.00019465	159.46	4	0	5345.2	5054.4	5476.4	6424	5790.6	5886.7	3874.3	4100.1	4857.3	4309.2	1	1	1	1	1	1	1	1	1	1	75872000	75872000			3350
AAAVLGMDK	EDEILIQYLVPATCKAAAVLGMDKTVAEPV	VPATCKAAAVLGMDKTVAEPVSRLLESTLR	K	A	A	D	K	T	9	0	874.458	P42859	P42859	2726	2734	Htt	Huntingtin	yes	yes	2	0.00021406	157.86	13	0	3935.7	3787.7	4317.1	5198.8	4660.1	4016.5	3385.1	4201.6	3365.1	3248.1	1	1	1	1	1	1	1	1	1	1	95357000	95357000			1357
AAAVNSGSSLPLFDCPTWAGKPPPGLHLDVVK	______________________________	WAGKPPPGLHLDVVKGDKLIEKLIIDEKKY	M	A	A	V	K	G	32	1	3300.7	Q8R3G1	Q8R3G1	2	33	Ppp1r8	Nuclear inhibitor of protein phosphatase 1	no	no		1	NaN	NaN	NaN	0	0	0	0	0	0	0	0	0	0	0	0	0	0	0	0	0	0	0	0	0	0			4958
AAAVPQR	______________________________	______________________________	M	A	A	Q	R	A	7	0	711.403	Q62446	Q62446	2	8	Fkbp3	Peptidyl-prolyl cis-trans isomerase FKBP3	yes	yes	2	0.043489	53.71	9	0	11511	13015	23630	27301	25095	30261	23683	25180	21927	23887	2	2	2	2	2	2	2	2	2	2	39128000	39128000			3035
AAAVSALAK	RFIFNRVVLENEAVRAAAVSALAKFGAQNE	ENEAVRAAAVSALAKFGAQNESLLPSILVL	R	A	A	A	K	F	9	0	800.476	Q9QXK3	Q9QXK3	489	497	Copg2	Coatomer subunit gamma-2	yes	yes	2	0.00021406	157.86	15	1	19032	19122	22485	23164	21173	21132	19859	19998	18606	18744	2	2	2	2	2	2	2	2	2	2	1124400000	1124400000			7139
AAAVSDIQDLMR	SGEDVPHRAESSEARAAAVSDIQDLMRRKE	EARAAAVSDIQDLMRRKEEIEAEIKANYDV	R	A	A	M	R	R	12	0	1288.64	Q9CR00	Q9CR00	17	28	Psmd9	26S proteasome non-ATPase regulatory subunit 9	yes	yes	2	8.89e-12	226.71	2.5	0.5	41382	42396	44760	47741	46976	40233	34581	36682	31706	36814	3	3	3	3	3	3	3	3	3	3	891520000	891520000			6009
AAAVSGVVR	______________________________	______________________________	M	A	A	V	R	R	9	0	828.482	Q8BR90	Q8BR90	2	10		UPF0600 protein C5orf51 homolog	yes	yes	2	0.0015824	89.142	15	0	5574.5	5765	5732.4	6642.9	7537.6	6155.8	6108	4859	5283.8	5088.9	1	1	1	1	1	1	1	1	1	1	28743000	28743000			4076
AAAVSLENVLLDVK	QQVTLFYNELHYVEKAAAVSLENVLLDVKE	KAAAVSLENVLLDVKELQRGMDLTKREYTM	K	A	A	V	K	E	14	0	1440.82	Q6ZPF4;A2APV2	A2APV2	890	903	Fmnl3;Fmnl2	Formin-like protein 3;Formin-like protein 2	no	no	2;3	7.61e-28	309.66	11	0	27177	27561	32113	58632	50467	50284	31360	33476	33479	36967	2	2	2	2	2	2	2	2	2	2	129350000	129350000			53;3398
AAAVTLK	VKDDIKVSVNDFIIRAAAVTLKQMPGVNVT	SVNDFIIRAAAVTLKQMPGVNVTWDGEGPK	R	A	A	L	K	Q	7	0	672.417	Q8BKZ9	Q8BKZ9	335	341	Pdhx	Pyruvate dehydrogenase protein X component, mitochondrial	yes	yes	2	0.0070929	151.51	14	0	10815	10437	10723	9835.5	9543.4	9221.1	9753.4	8382.7	9755.8	8351.2	1	1	1	1	1	1	1	1	1	1	1204300000	1204300000			3980
AAAVVDPQQSVVMR	______________________________	MAAAVVDPQQSVVMRVANLPLVSSTYDLVS	M	A	A	M	R	V	14	0	1469.77	P43883	P43883	2	15	Plin2	Perilipin-2	yes	yes	2	1.73e-06	131.82	16	0	5264.4	3425	3851.3	5746.5	5287.7	4339.5	3615.7	3568.6	3634.1	2984.1	1	1	1	1	1	1	1	1	1	1	149280000	149280000			1376
AAAYDKLEK	LQKEMEGLSQQYEEKAAAYDKLEKTKNRLQ	QQYEEKAAAYDKLEKTKNRLQQELDDLVVD	K	A	A	E	K	T	9	1	1007.53	O08638	O08638	1412	1420	Myh11	Myosin-11	yes	yes	3	0.0067771	85.355	9	0	3175.4	10417	9184	8497.6	7324.6	24184	2949.8	8805.8	4535.9	8284.4	1	1	1	1	1	1	1	1	1	1	197340000	197340000			278
AAAYDLLVEMVK	LKDRRQPKCKSHSCRAAAYDLLVEMVKGSV	SCRAAAYDLLVEMVKGSVENYRLIHNWVMA	R	A	A	V	K	G	12	0	1321.7	Q6ZQ93	Q6ZQ93	1879	1890	Usp34	Ubiquitin carboxyl-terminal hydrolase 34	yes	yes	2	0.0035644	103.26	14	0	3618.5	4399.4	4302.8	4663.3	5272.3	4743.1	3915.9	4643.5	4810.3	5313.4	1	1	1	1	1	1	1	1	1	1	196100000	196100000			3418
AACEQLHQQQQQQQEETTAATLLLQGEEEGEED	SEEMKKIQEKQREKRAACEQLHQQQQQQQE	AATLLLQGEEEGEED_______________	R	A	A	E	D	-	33	0	3768.67	P42669	P42669	289	321	Pura	Transcriptional activator protein Pur-alpha	yes	yes	3;4	5.88e-10	217.07	14	0	16830	15912	17489	18198	17080	18123	12609	18855	17671	15162	2	2	2	2	2	2	2	2	2	2	533660000	533660000			1355
AACFQLK	EEMPSEQMCKSTRHRAACFQLKDFLMEFSS	MCKSTRHRAACFQLKDFLMEFSSRGCQV__	R	A	A	L	K	D	7	0	836.421	P01029	P01029	1719	1725	C4b	Complement C4-B;Complement C4 beta chain;Complement C4 alpha chain;C4a anaphylatoxin;Complement C4 gamma chain	yes	yes	2	0.0070749	153.52	16	0	12651	11784	16113	17706	15847	14662	11143	10984	10724	10696	1	1	1	1	1	1	1	1	1	1	856600000	856600000			711
AACGAVLLAELLER	RPAVSAASAVFAGRRAACGAVLLAELLERA	RAACGAVLLAELLERAAFYGVTANLVLFLN	R	A	A	E	R	A	14	0	1484.8	Q91W98	Q91W98	28	41	Slc15a4	Solute carrier family 15 member 4	yes	yes	2;3	1.23e-15	215.46	12	0	11303	10392	13256	16515	12996	14600	11795	13700	14260	14181	2	2	2	2	2	2	2	2	2	2	59781000	59781000			5295
AACICAEEEKEEL	TVWTLGCRPFMNSQRAACICAEEEKEEL__	QRAACICAEEEKEEL_______________	R	A	A	E	L	-	13	1	1550.66	Q99P27	Q99P27	183	195	Pla2g12b	Group XIIB secretory phospholipase A2-like protein	yes	yes	2;3	9.01e-07	179.67	17	0	34822	32794	43193	45357	41040	39552	31838	33693	31540	34732	3	3	3	3	3	3	3	3	3	3	1556900000	1556900000			5821
AACLCFR	PNQTRTYDREGFKKRAACLCFRSEQEDEVL	DREGFKKRAACLCFRSEQEDEVLLVSSSRY	R	A	A	F	R	S	7	0	896.4	Q9JI46;Q8R2U6;P0C028;P0C027	Q8R2U6	20	26	Nudt3;Nudt4;Nudt11;Nudt10	Diphosphoinositol polyphosphate phosphohydrolase 1;Diphosphoinositol polyphosphate phosphohydrolase 2;Diphosphoinositol polyphosphate phosphohydrolase 3-beta;Diphosphoinositol polyphosphate phosphohydrolase 3-alpha	no	no	2	0.0078165	145	9	0	13187	13050	14275	20314	16991	15782	10305	14138	11803	13573	1	1	1	1	1	1	1	1	1	1	782710000	782710000			6929;4928
AACLESAQEPAGAWSNK	DPPTYKDAFPPLPEKAACLESAQEPAGAWS	CLESAQEPAGAWSNKIRPIKASVITQVFHV	K	A	A	N	K	I	17	0	1788.81	Q8VDJ3	Q8VDJ3	51	67	Hdlbp	Vigilin	yes	yes	2;3	8.64e-55	360.81	1	0	33415	33224	38596	42647	41899	39821	27227	28576	25844	31537	2	2	2	2	2	2	2	2	2	2	1879800000	1879800000			5124
AACLPLPGYR	GNGYISCNELNDLFKAACLPLPGYRVREIT	NDLFKAACLPLPGYRVREITENLMATGDLD	K	A	A	Y	R	V	10	0	1116.58	Q61233	Q61233	40	49	Lcp1	Plastin-2	yes	yes	2;3	0.00017996	148.98	13.3	0.471	16553	18973	18964	35457	27524	27113	16111	15895	30411	20945	4	4	4	4	4	4	4	4	4	4	1764500000	1764500000			2878
AACNGPYDGK	GMQVLRHEEFEEGCKAACNGPYDGKWSKTM	EEGCKAACNGPYDGKWSKTMVGFGPEDDHF	K	A	A	G	K	W	10	0	1051.44	Q9CPV4	Q9CPV4	43	52	Glod4	Glyoxalase domain-containing protein 4	yes	yes	2	0.0072382	99.973	23	0	9928.8	9365.6	9199.1	10182	9522	9660	8697.7	8795.2	7320.1	6852.4	1	1	1	1	1	1	1	1	1	1	279660000	279660000			5866
AACNICTVDSDQLAK	VDQLGGAELSPRIKKAACNICTVDSDQLAK	AACNICTVDSDQLAKLGETLQGTLCGAGPT	K	A	A	A	K	L	15	0	1664.75	P97412	P97412	635	649	Lyst	Lysosomal-trafficking regulator	yes	yes	3	0.00098962	97.45	23	0	5479	4751.8	5592.5	7213.2	7370.7	6677.6	4751.9	5082.3	4501.8	5402.1	1	1	1	1	1	1	1	1	1	1	24064000	24064000			2042
AACNLAR	SARCKAFRSREGRLKAACNLARLGITNLCV	RSREGRLKAACNLARLGITNLCVIGGDGSL	K	A	A	A	R	L	7	0	774.381	Q9WUA3	Q9WUA3	109	115	Pfkp	ATP-dependent 6-phosphofructokinase, platelet type	yes	yes	2	0.0096723	136.08	23	0	4982.8	5274.9	5253.6	14017	8990.9	11294	4273.7	6271.1	4591.9	7628.9	1	1	1	1	1	1	1	1	1	1	165300000	165300000			7356
AACPTQGGNSR	QKSPARHIHRKKAKRAACPTQGGNSRAPGA	KAKRAACPTQGGNSRAPGAEDEGHAKILPK	R	A	A	S	R	A	11	0	1117.49	Q9DB94	Q9DB94	293	303	Wdr53	WD repeat-containing protein 53	yes	yes	2	0.00031051	130.79	19	0	1776.3	3252.8	3151.6	4464.4	4570.9	4073.9	2022	2441.1	3482.2	3251.1	1	1	1	1	1	1	1	1	1	1	26344000	26344000			6608
AACQEAQVFGNQLIPPNAQVK	GHWLYGKHCDNLLRRAACQEAQVFGNQLIP	QVFGNQLIPPNAQVKKATVFLNPAACKGKA	R	A	A	V	K	K	21	0	2282.15	Q9ESW4	Q9ESW4	41	61	Agk	Acylglycerol kinase, mitochondrial	yes	yes	3	2.14e-08	152.18	7	0	9508.2	9777.2	11583	12829	10865	10868	8869.5	10653	9855.3	10093	1	1	1	1	1	1	1	1	1	1	50620000	50620000			6882
AACSAAAMEEDSEASSSR	LQEKDEDKDEDEKEKAACSAAAMEEDSEAS	SAAAMEEDSEASSSRMGDSSQGDNNVQKLG	K	A	A	S	R	M	18	0	1828.72	O08759	O08759	191	208	Ube3a	Ubiquitin-protein ligase E3A	yes	yes	2	5.81e-63	361.96	12	0	8507.5	8899.3	8075.5	11264	10347	9824.6	6467.6	7730.9	7039	8158.5	1	1	1	1	1	1	1	1	1	1	64070000	64070000			295
AACVLTTQTLMR	TATLPTVRMVVDVSKAACVLTTQTLMRLLK	VSKAACVLTTQTLMRLLKSREAAAAVDVKT	K	A	A	M	R	L	12	0	1363.7	Q3UH60	Q3UH60	1098	1109	Dip2b	Disco-interacting protein 2 homolog B	yes	yes	2	4.06e-17	282.13	13	0	13351	12404	12094	16893	15734	14273	10168	11573	10957	13372	1	1	1	1	1	1	1	1	1	1	70426000	70426000			2446
AADAAAEPYPEDK	ERNKDSGEVSSREGRAADAAAEPYPEDKKK	GRAADAAAEPYPEDKKKKRSGFRDRKVMEY	R	A	A	D	K	K	13	0	1346.6	Q8VCX5	Q8VCX5	89	101	Micu1	Calcium uptake protein 1, mitochondrial	yes	yes	2	7.06e-06	167.3	15	0	15235	14773	14166	21330	18623	17660	17524	16231	17056	15849	1	1	1	1	1	1	1	1	1	1	50581000	50581000			5099
AADAEAEVASLNR	ALKDAQEKLELAEKKAADAEAEVASLNRRI	KKAADAEAEVASLNRRIQLVEEELDRAQER	K	A	A	N	R	R	13	0	1315.64	P21107	P21107	79	91	Tpm3	Tropomyosin alpha-3 chain	yes	yes	2;3	1.01e-21	280.09	13	0	54480	52274	54174	89801	81974	74940	53166	56174	45984	53899	3	3	3	3	3	3	3	3	3	3	8419200000	8419200000			1054
AADAGPLETLGPLAPVPSAVCPLR	ELLLEEKSLPKVAAKAADAGPLETLGPLAP	LGPLAPVPSAVCPLRKKLWQNYRNLTFDPE	K	A	A	L	R	K	24	0	2371.26	Q8BFW4	Q8BFW4	303	326	Trim65	Tripartite motif-containing protein 65	yes	yes	3	8.34e-06	104.52	7	0	5023	4755.6	4684.9	5887.1	5925.4	6394.1	5518.6	5281.8	5414.7	4600.3	1	1	1	1	1	1	1	1	1	1	25735000	25735000			3763
AADAHVDAHYYEQNEQPTGTCAACITGGNR	GCIGIDKFGEILKRKAADAHVDAHYYEQNE	QPTGTCAACITGGNRSLVANLAAANCYKKE	K	A	A	N	R	S	30	0	3276.39	P55264	P55264	119	148	Adk	Adenosine kinase	yes	yes	3;4;5	2.8e-15	247.69	14.7	0.452	33765	31192	33668	32842	31083	32015	27252	29232	26355	29056	9	9	9	9	9	9	9	9	9	9	17060000000	17060000000			1592
AADALGK	FTKALQDSNRGVRLKAADALGKLISIHVKV	SNRGVRLKAADALGKLISIHVKVDPLFTEL	K	A	A	G	K	L	7	0	644.349	E9PVA8	E9PVA8	2367	2373	Gcn1l1		yes	yes	2	0.021306	105.39	4	0	6460.1	6711.6	7832.7	8096.4	6884.4	8240.3	5475.4	6437.4	5835.8	6210.8	1	1	1	1	1	1	1	1	1	1	570210000	570210000			202
AADAVEDLR	ASYKTIYRELEQSIKAADAVEDLRWFRANH	LEQSIKAADAVEDLRWFRANHGPGMAMNWP	K	A	A	L	R	W	9	0	958.472	Q9WVE8	Q9WVE8	276	284	Pacsin2	Protein kinase C and casein kinase substrate in neurons protein 2	yes	yes	2	0.0024951	117.89	14	0	3140.9	3266.9	3096.7	3959.8	4214.8	3948.9	2712.3	2970	2665.3	3144.8	1	1	1	1	1	1	1	1	1	1	872400000	872400000			7407
AADEALNAMPSNGSHR	SDRQRVAPKPPQMGRAADEALNAMPSNGSH	ADEALNAMPSNGSHRLIEGVHPGSLVEKLP	R	A	A	H	R	L	16	0	1639.74	P70302	P70302	543	558	Stim1	Stromal interaction molecule 1	yes	yes	3	3.46e-06	157.37	16	0	0	0	0	0	0	0	0	0	0	0	0	0	0	0	0	0	0	0	0	0	0	0			1933
AADEEAFEDNSEEYIR	TSICEKVIVPNMEFRAADEEAFEDNSEEYI	ADEEAFEDNSEEYIRRDLEGSDIDTRRRAA	R	A	A	I	R	R	16	0	1886.78	Q9ERK4	Q9ERK4	356	371	Cse1l	Exportin-2	yes	yes	2;3	1.6e-259	586.35	9	0	23303	26286	24493	37029	33927	34422	21039	23658	23032	24179	2	2	2	2	2	2	2	2	2	2	934390000	934390000			6844
AADELEAFLGGGAPGSR	DRKKKRKPPRSKEQKAADELEAFLGGGAPG	DELEAFLGGGAPGSRHPGGGDYEEL_____	K	A	A	S	R	H	17	0	1616.78	Q5U3K5	Q5U3K5	699	715	Rabl6	Rab-like protein 6	yes	yes	2;3	0.0034674	80.638	1	0	585.36	634.55	863.06	1008.6	940.85	874.6	705.12	793.88	770.86	812.99	1	1	1	1	1	1	1	1	1	1	41347000	41347000			2724
AADESER	ERLATALQKLEEAEKAADESERGMKVIENR	QKLEEAEKAADESERGMKVIENRAMKDEEK	K	A	A	E	R	G	7	0	776.33	P58771;Q6IRU2;CON__Q3SX28;P21107;P58774	P58774	119	125	Tpm1;Tpm4;Tpm3;Tpm2	Tropomyosin alpha-1 chain;Tropomyosin alpha-4 chain;Tropomyosin alpha-3 chain;Tropomyosin beta chain	no	no	2	0.012416	125.01	9.5	0.5	2836	2660.9	4101.4	5240.5	4668.2	4904	2975	3005.1	6276	3948.4	1	1	1	1	1	1	1	1	1	1	19691000000	19691000000		+	1665;1664;179;3207;1054
AADEVAEGK	QEYGLDPKIASAIMKAADEVAEGKLNDHFP	ASAIMKAADEVAEGKLNDHFPLVVWQTGSG	K	A	A	G	K	L	9	0	888.419	P97807	P97807	120	128	Fh	Fumarate hydratase, mitochondrial	yes	yes	2;3	0.00016472	161.92	16.4	0.49	84517	80541	87660	79325	79059	72518	68391	70761	64258	62844	6	6	6	6	6	6	6	6	6	6	11970000000	11970000000			2083
AADFQLHTHVNDGTEFGGSIYQK	AKSKLSQNNFALGYKAADFQLHTHVNDGTE	HVNDGTEFGGSIYQKVNERIETSINLAWTA	K	A	A	Q	K	V	23	0	2534.18	Q60931	Q60931	175	197	Vdac3	Voltage-dependent anion-selective channel protein 3	yes	yes	3;4;5	7.43e-37	287.32	2.67	0.745	48783	50052	54031	59119	52902	56861	42221	51056	51684	53245	8	8	8	8	8	8	8	8	8	8	2078300000	2078300000			2800
AADGFLFVVGCDR	PTFLSDDELKHLILRAADGFLFVVGCDRGK	LRAADGFLFVVGCDRGKILFVSESVFKILN	R	A	A	D	R	G	13	0	1425.67	Q9WTL8	Q9WTL8	161	173	Arntl	Aryl hydrocarbon receptor nuclear translocator-like protein 1	yes	yes	2	3.07e-07	178.71	7	0	17594	18128	18578	25818	21128	22403	15419	16240	16103	18996	1	1	1	1	1	1	1	1	1	1	44537000	44537000			7325
AADGNYYNAR	SPRFDHLVAIERAGRAADGNYYNARKMNIK	ERAGRAADGNYYNARKMNIKHLVDPIDDIF	R	A	A	A	R	K	10	0	1113.48	Q8BH86	Q8BH86	441	450		UPF0317 protein C14orf159 homolog, mitochondrial	yes	yes	2	1.04e-12	282.57	16	1.58	11765	12847	12958	13886	13641	13324	12188	10239	10861	10794	2	2	2	2	2	2	2	2	2	2	1406400000	1406400000			3867
AADGPGDR	LPPFPASVKDGYAVRAADGPGDRFIIGESQ	KDGYAVRAADGPGDRFIIGESQAGEQPTQT	R	A	A	D	R	F	8	0	757.335	Q8BUV3	Q8BUV3	413	420	Gphn	Gephyrin;Molybdopterin adenylyltransferase;Molybdopterin molybdenumtransferase	yes	yes	2	0.013675	101.41	12	0	3374.6	3696.4	4278.4	3955.9	4166.5	3358.4	3307.1	2536.5	2845.8	3156	1	1	1	1	1	1	1	1	1	1	46594000	46594000			4148
AADGSTVGTVTK	RSNVATETTTRHSQRAADGSTVGTVTKTER	SQRAADGSTVGTVTKTERLVHSNDGTQTAR	R	A	A	T	K	T	12	0	1105.56	Q921U8	Q921U8	655	666	Smtn	Smoothelin	yes	yes	2	3.89e-10	209.85	1	0	3437.8	7265	7917.9	9663.1	7984.5	16909	4022.2	8987.4	4625.2	7293.5	1	1	1	1	1	1	1	1	1	1	16613000	16613000			5511
AADGTGVVGGGAVGGGLPK	______________________________	TGVVGGGAVGGGLPKDGLQDAKCPEPIPNR	M	A	A	P	K	D	19	0	1538.81	O55229	O55229	2	20	Chkb	Choline/ethanolamine kinase	yes	yes	2	9.52e-10	108.37	21	0	12104	11459	11093	13725	10421	10436	9980.6	9481	9147.7	11010	4	4	4	4	4	4	4	4	4	4	48078000	48078000			518
AADGTTVVPPEEEEEEEGGK	PHQSPALPKSPPGSKAADGTTVVPPEEEEE	TVVPPEEEEEEEGGKDGIRPSNPQPPQPST	K	A	A	G	K	D	20	0	2071.91	F8VPU2	F8VPU2	439	458	Farp1	FERM, RhoGEF and pleckstrin domain-containing protein 1	yes	yes	3	7.42e-09	164.57	12	0	2794.4	2894.8	3445.4	4742	3750.5	3852.3	3448.2	3906.7	3923.6	3233.5	1	1	1	1	1	1	1	1	1	1	84212000	84212000			244
AADGYVKPQIK	SKYYTPVPCEPATAKAADGYVKPQIKQVVP	ATAKAADGYVKPQIKQVVPEFANASTDAGS	K	A	A	I	K	Q	11	1	1188.65	P42232	P42232	695	705	Stat5b	Signal transducer and activator of transcription 5B	yes	yes	3	0.00047913	116.23	13	0	5720.2	5991.5	5025.7	6493.9	6380.1	4609.1	5494.7	5790.5	5393.3	5887.5	1	1	1	1	1	1	1	1	1	1	404510000	404510000			1352
AADHLEALAAIEDFFLEHETLVTSMAK	LLKAWSPVLRNYIKRAADHLEALAAIEDFF	DFFLEHETLVTSMAKVLMAFYQLEILAEET	R	A	A	A	K	V	27	0	2971.46	Q8CHW4	Q8CHW4	635	661	Eif2b5	Translation initiation factor eIF-2B subunit epsilon	yes	yes	4	2.54e-05	184.59	9	0	4782.8	5137.2	8050.1	5561	4127.9	5544	4842	6477.3	5865.6	7770	1	1	1	1	1	1	1	1	1	1	28923000	28923000			4543
AADHLKPFLDDSTLR	TAALNCVGKGMDKKKAADHLKPFLDDSTLR	AADHLKPFLDDSTLRFVDKLFEAVEEGRSS	K	A	A	L	R	F	15	1	1697.87	Q922U1	Q922U1	47	61	Prpf3	U4/U6 small nuclear ribonucleoprotein Prp3	yes	yes	4	0.058156	50.827	7	0	6991.3	7702.1	7497.9	7349.7	7652.9	7556.8	5561	7065.5	7421	6319.5	1	1	1	1	1	1	1	1	1	1	89166000	89166000			5546
AADHPNR	NYVCLKEAYEEQKKKAADHPNRTPSIWLAM	AYEEQKKKAADHPNRTPSIWLAMYRAFGRP	K	A	A	N	R	T	7	0	779.367	P70170	P70170	275	281	Abcc9	ATP-binding cassette sub-family C member 9	yes	yes	2	0.015105	119.07	14	0	6791.9	6819.2	7595.6	7859.8	7046.2	6771.1	5018.2	6700.3	6353.7	7528.1	1	1	1	1	1	1	1	1	1	1	31203000	31203000			1902
AADHYSEQMAQR	VTTLAQRENSIAVQKAADHYSEQMAQRMRL	VQKAADHYSEQMAQRMRLPTDTLQELLTVH	K	A	A	Q	R	M	12	0	1405.6	Q61107	Q61107	324	335	Gbp4	Guanylate-binding protein 4	yes	yes	3	1.35e-06	167.11	16	0	5514.9	5122	5910.7	8113.7	7582.8	7791.7	4880.1	5780.5	5751.9	6884.1	1	1	1	1	1	1	1	1	1	1	132990000	132990000			2842
AADIDQEVK	PYIKDLFTCTIKRLKAADIDQEVKERAISC	TIKRLKAADIDQEVKERAISCMGQIICNLG	K	A	A	V	K	E	9	0	987.487	Q6ZQ38	Q6ZQ38	578	586	Cand1	Cullin-associated NEDD8-dissociated protein 1	yes	yes	2;3	0.00023859	155.84	18	0	21665	22863	23228	25089	23724	21545	19419	18455	18054	18139	2	2	2	2	2	2	2	2	2	2	1045800000	1045800000			3413
AADIEQVFR	______________________________	______________________________	M	A	A	F	R	S	9	0	1047.53	Q9QX47	Q9QX47	2	10	Son	Protein SON	yes	yes	2	9.79e-05	138.9	15	0	2563	2223.8	2748.1	4027.4	2990.5	3233.6	4536.8	4418.8	4512.9	3536	1	1	1	1	1	1	1	1	1	1	54739000	54739000			7125
AADIIDGLR	EVIHRKALQRIYADKAADIIDGLRKNPSIA	RIYADKAADIIDGLRKNPSIAVPIVLKRLK	K	A	A	L	R	K	9	0	942.513	Q60520	Q60520	678	686	Sin3a	Paired amphipathic helix protein Sin3a	yes	yes	2	0.050598	77.355	24	0	5015.6	5374.8	5389.3	8583.3	7781.8	6867.4	4650.5	5695.3	5068.8	5932	1	1	1	1	1	1	1	1	1	1	52331000	52331000			2747
AADILPK	SSVALYSRKVLIQTKAADILPKWLRFIRGV	RKVLIQTKAADILPKWLRFIRGVVDSEDIP	K	A	A	P	K	W	7	0	726.428	Q9CQN1	Q9CQN1	378	384	Trap1	Heat shock protein 75 kDa, mitochondrial	yes	yes	2;3	0.021306	105.39	8	0	39631	44001	39725	40240	38560	36737	34479	34332	29848	31392	3	3	3	3	3	3	3	3	3	3	2105300000	2105300000			5961
AADISQWAGPLCLQEVDEPPQHALR	______________________________	LCLQEVDEPPQHALRVDYAGVTVDELGKVL	M	A	A	L	R	V	25	0	2800.36	P70296	P70296	2	26	Pebp1	Phosphatidylethanolamine-binding protein 1;Hippocampal cholinergic neurostimulating peptide	yes	yes	2;3	1.36e-107	318.43	19	0	8194.8	8493.1	10055	11311	12765	8936.3	16344	12323	12249	7760.2	3	3	3	3	3	3	3	3	3	3	4271700000	4271700000			1931
AADIWSLGCVVIEMVTGK	APEVITRAKGEGHGRAADIWSLGCVVIEMV	IWSLGCVVIEMVTGKRPWHEYEHNFQIMYK	R	A	A	G	K	R	18	0	1947.98	O08648	O08648	1514	1531	Map3k4	Mitogen-activated protein kinase kinase kinase 4	yes	yes	3	7.82e-05	113.29	20	0	1489.5	1441.5	2192.6	1732.9	1760.6	2070.4	11489	7043.4	10540	4194.7	1	1	1	1	1	1	1	1	1	1	5156200	5156200			279
AADKDTCFSTEGPNLVTR	TVMDDFAQFLDTCCKAADKDTCFSTEGPNL	KDTCFSTEGPNLVTRCKDALA_________	K	A	A	T	R	C	18	1	1980.92	P07724	P07724	585	602	Alb	Serum albumin	yes	yes	2;3;4	8.83e-71	375.26	7	9.82	195130	735150	223100	516690	435380	667770	151890	255970	173530	341590	15	15	14	15	15	15	15	15	15	15	17635000000	17635000000			810
AADKPADQGAEK	______________________________	______________________________	M	A	A	E	K	H	12	1	1199.58	Q8BH15	Q8BH15	2	13	Cnot10	CCR4-NOT transcription complex subunit 10	yes	yes	2	2.03e-05	102.52	16	0	21839	23651	23888	29900	28935	26676	20387	21861	21422	23339	1	1	1	1	1	1	1	1	1	1	76196000	76196000			3842
AADLGQIPDVDIDSDGVFK	______________________________	GQIPDVDIDSDGVFKYVLIRVHLAEPSGDP	M	A	A	F	K	Y	19	0	1973.96	Q9DAK9	Q9DAK9	2	20	Phpt1	14 kDa phosphohistidine phosphatase	yes	yes	2;3	4.21e-18	154.36	18	0	24520	21155	22084	24773	22510	19012	23115	21466	21435	21510	2	2	2	2	2	2	2	2	2	2	443750000	443750000			6574
AADLLLK	LMERKVLSGALSPGRAADLLLKAFKSRH__	SGALSPGRAADLLLKAFKSRH_________	R	A	A	L	K	A	7	0	742.459	Q8C7H1	Q8C7H1	403	409	Mmaa	Methylmalonic aciduria type A homolog, mitochondrial	yes	yes	2	0.012891	123.96	12	0	12371	12683	13440	11197	9541.5	10426	9804	8700.1	8753.2	10174	1	1	1	1	1	1	1	1	1	1	386550000	386550000			4387
AADLLYAMCDR	INALKTERDVSVRQRAADLLYAMCDRSNAK	VRQRAADLLYAMCDRSNAKQIVSEMLRYLE	R	A	A	D	R	S	11	0	1297.58	P17426	P17426	389	399	Ap2a1	AP-2 complex subunit alpha-1	yes	yes	2;3	6.23e-08	225.67	6	0	7358.5	7227.3	7924.4	11453	9665.2	10147	6202.9	7766.5	6279.5	7588.8	2	2	2	2	2	2	2	2	2	2	1005500000	1005500000			1005
AADLQIQMTK	WLLCGSKRCVSSIFKAADLQIQMTKEPQKK	SSIFKAADLQIQMTKEPQKKPAPSQALLFG	K	A	A	T	K	E	10	0	1117.58	O35855	O35855	34	43	Bcat2	Branched-chain-amino-acid aminotransferase, mitochondrial	yes	yes	2	9.57e-06	173.24	8	0	17596	16072	15829	34756	28553	26905	15712	20267	39960	21503	1	1	1	1	1	1	1	1	1	1	151110000	151110000			428
AADLVSENCETYEAHMR	RPGTENTPMIAGLGKAADLVSENCETYEAH	DLVSENCETYEAHMRDIRDYLEERLEAEFG	K	A	A	M	R	D	17	0	1994.85	Q9JLI6	Q9JLI6	296	312	Scly	Selenocysteine lyase	yes	yes	2;3	4.86e-104	448.37	16	0	15777	14777	17309	20638	21959	19429	12057	15696	12788	17282	2	2	2	2	2	2	2	2	2	2	1956400000	1956400000			7054
AADMGNPVGQSGLGMAYLYGR	IVPQSNETALHYFKKAADMGNPVGQSGLGM	PVGQSGLGMAYLYGRGVQVNYDLALKYFQK	K	A	A	G	R	G	21	0	2126.99	Q9Z2G6	Q9Z2G6	437	457	Sel1l	Protein sel-1 homolog 1	yes	yes	2;3	8.67e-81	363.82	7	0	24391	21020	26619	26157	23447	23928	30683	31700	34403	26327	4	4	4	4	4	4	4	4	4	4	205220000	205220000			7541
AADMLSGPR	WDLKPMADRAQVFLKAADMLSGPRRAEVLA	AQVFLKAADMLSGPRRAEVLAKTMVGQGKT	K	A	A	P	R	R	9	0	916.444	Q8CHT0	Q8CHT0	130	138	Aldh4a1	Delta-1-pyrroline-5-carboxylate dehydrogenase, mitochondrial	yes	yes	2;3	0.00016933	199.75	1	0	16378	15369	14461	13177	13887	12502	14318	13106	11355	13017	3	3	3	3	3	3	3	3	3	3	14839000000	14839000000			4538
AADPPAENSSAPEAEQGGAE	RRPENPKPQDGKETKAADPPAENSSAPEAE	AENSSAPEAEQGGAE_______________	K	A	A	A	E	-	20	0	1896.8	P62960	P62960	303	322	Ybx1	Nuclease-sensitive element-binding protein 1	yes	yes	2;3	3.81e-07	146.77	8.5	0.5	8234	8205.5	8831.2	12054	12553	11258	8115	8114.9	8894.4	8960.1	4	4	4	4	4	4	4	4	4	4	691500000	691500000			1839
AADPTFAMGLAISNGLVLVGTGTSVALDK	DKSLGGIEGCLSKLRAADPTFAMGLAISNG	GLVLVGTGTSVALDKDLALAVKTMVELSQT	R	A	A	D	K	D	29	0	2788.47	A3KMP2	A3KMP2	55	83	Ttc38	Tetratricopeptide repeat protein 38	yes	yes	3	6.31e-05	142.4	19	0	1351	983.11	1716.8	934.25	963.21	891.58	4564	2696.8	3957.8	2619.6	1	1	1	1	1	1	1	1	1	1	6897200	6897200			85
AADQNGGGGR	GGVSGFGVPPASMRRAADQNGGGGRHNWGQ	ASMRRAADQNGGGGRHNWGQGFRLGDQ___	R	A	A	G	R	H	10	0	901.4	Q99J56	Q99J56	230	239	Derl1	Derlin-1	yes	yes	2	4.51e-05	204.34	11.5	1.5	2948.8	3539.6	3934.1	4973.8	4471.9	4351	2177.1	2683.5	2532.5	3086.1	1	1	1	1	1	1	1	1	1	1	408260000	408260000			5609
AADQYKPK	RELSFAAVSFYHKLRAADQYKPKAKYHGNV	SFYHKLRAADQYKPKAKYHGNVTLLRAKTG	R	A	A	P	K	A	8	1	919.476	P19096	P19096	2422	2429	Fasn	Fatty acid synthase;[Acyl-carrier-protein] S-acetyltransferase;[Acyl-carrier-protein] S-malonyltransferase;3-oxoacyl-[acyl-carrier-protein] synthase;3-oxoacyl-[acyl-carrier-protein] reductase;3-hydroxyacyl-[acyl-carrier-protein] dehydratase;Enoyl-[acyl-carrier-protein] reductase;Oleoyl-[acyl-carrier-protein] hydrolase	yes	yes	2;3	0.0063157	121.96	9.33	0.471	42143	80590	30906	79297	36355	52615	45913	48685	40461	54835	4	4	4	4	4	4	4	4	4	4	11667000000	11667000000			1032
AADSICDGDLVDNQIR	AAGGDMKKHLMLLSRAADSICDGDLVDNQI	ADSICDGDLVDNQIRSKQNWSLLPTQAIYA	R	A	A	I	R	S	16	0	1760.8	P35601	P35601	895	910	Rfc1	Replication factor C subunit 1	yes	yes	2	4.33e-46	329.49	14	0	5346.1	5627.7	6502.4	9155.8	11447	11337	5320.5	6193.9	5920.9	7615.7	1	1	1	1	1	1	1	1	1	1	25008000	25008000			1283
AADSTSQSGK	ENQTNKTVDSSINKKAADSTSQSGKASSSD	SINKKAADSTSQSGKASSSDSSGVIDLTMD	K	A	A	G	K	A	10	0	950.431	Q7TT18	Q7TT18	984	993	Atf7ip	Activating transcription factor 7-interacting protein 1	yes	yes	2	6.21e-06	194.06	21	0	7767.8	8624.2	9244.1	13995	11513	11522	7157.5	8722.8	8030.8	8372.8	1	1	1	1	1	1	1	1	1	1	40960000	40960000			3555
AADTEVRPLDYK	EQADAGLLVPCNGKRAADTEVRPLDYKQKK	GKRAADTEVRPLDYKQKKKAGEDLSIVKDP	R	A	A	Y	K	Q	12	1	1376.69	Q5SSH7	Q5SSH7	2001	2012	Zzef1	Zinc finger ZZ-type and EF-hand domain-containing protein 1	yes	yes	3	0.0043656	86.772	23	0	4688.2	5136.3	4919.5	4768.7	4910.2	4048.6	3838.1	3643.4	4046.4	3949.2	1	1	1	1	1	1	1	1	1	1	220790000	220790000			2692
AADTHLIDYEK	VRGSAFYAFSYYYDRAADTHLIDYEKGGVL	YYDRAADTHLIDYEKGGVLKVEDFERKARE	R	A	A	E	K	G	11	0	1274.61	Q9WUZ9	Q9WUZ9	335	345	Entpd5	Ectonucleoside triphosphate diphosphohydrolase 5	yes	yes	3	0.0016367	99.522	22	0	2291.5	3017.9	3037.6	5426.5	4451.2	4275.4	3378.9	3183.1	2630.6	3678	2	2	2	2	2	2	2	2	2	2	15536000	15536000			7381
AADTIGYPVMIR	IAPSFAVESMEDALKAADTIGYPVMIRSAY	ALKAADTIGYPVMIRSAYALGGLGSGICPN	K	A	A	I	R	S	12	0	1305.68	Q8C196	Q8C196	576	587	Cps1	Carbamoyl-phosphate synthase [ammonia], mitochondrial	yes	yes	1;2;3	4.91e-61	389.57	5.58	2.09	588360	555380	585640	616220	596650	508460	544520	558160	472130	482200	66	66	66	66	66	66	66	66	66	66	55005000000	55005000000			4319
AADTQVSETLK	______________________________	______________________________	M	A	A	L	K	R	11	0	1161.59	E9PVA8	E9PVA8	2	12	Gcn1l1		yes	yes	2	2.64e-08	118.26	15	0	4547.4	5003.9	5983.4	5154.5	5326.4	4896.8	4387.8	4710.9	4565.4	4173.9	1	1	1	1	1	1	1	1	1	1	301740000	301740000			202
AADTQVSETLKR	______________________________	______________________________	M	A	A	K	R	F	12	1	1317.69	E9PVA8	E9PVA8	2	13	Gcn1l1		yes	yes	2	1.24e-09	145.9	17	0	12911	14764	13543	20527	18347	18266	9255.9	11047	9621	12747	1	1	1	1	1	1	1	1	1	1	53446000	53446000			202
AADVDCLTLGQYMQPTK	GETDEQVYATLKALRAADVDCLTLGQYMQP	DVDCLTLGQYMQPTKRHLKVEEYVTPEKFK	R	A	A	T	K	R	17	0	1909.89	Q99M04	Q99M04	297	313	Lias	Lipoyl synthase, mitochondrial	yes	yes	2;3	5.56e-16	225.13	5	0	21704	22580	23134	21444	23949	22382	17181	19023	16642	20596	2	2	2	2	2	2	2	2	2	2	224260000	224260000			5759
AADVHEVR	VEQDVDMVFASFIRKAADVHEVRKVLGEKG	FASFIRKAADVHEVRKVLGEKGKNIKIISK	K	A	A	V	R	K	8	0	895.451	P52480	P52480	248	255	Pkm	Pyruvate kinase PKM	yes	yes	2;3	0.0039211	117.72	15	0	12617	11837	13075	34362	26966	26531	13194	14653	24714	20341	4	4	4	4	4	4	4	4	4	4	1692300000	1692300000			1530
AADVNMTDEEGR	RENNIDHIAKAIKSKAADVNMTDEEGRALL	KSKAADVNMTDEEGRALLHWACDRGHKELV	K	A	A	G	R	A	12	0	1306.55	Q9D061	Q9D061	182	193	Acbd6	Acyl-CoA-binding domain-containing protein 6	yes	yes	2	1.66e-14	274.71	12	0	7314.1	8312.4	9791.5	11531	10975	11413	6213.6	6079.3	6511.6	8893.6	1	1	1	1	1	1	1	1	1	1	37330000	37330000			6267
AADWLFSADVNRPPGSTVYTCMLNQR	SYFGKFYLLGVDARKAADWLFSADVNRPPG	RPPGSTVYTCMLNQRGGTESDLTVSRLAPG	K	A	A	Q	R	G	26	1	2968.4	Q99LB7	Q99LB7	590	615	Sardh	Sarcosine dehydrogenase, mitochondrial	yes	yes	3;4	5.86e-88	365.9	15	0	15772	12514	19817	13798	14707	10376	29176	26884	28023	16897	3	3	3	3	3	3	3	3	3	3	111250000	111250000			5715
AAEAAGGK	______________________________	______________________________	M	A	A	G	K	Y	8	0	673.34	O35382	O35382	2	9	Exoc4	Exocyst complex component 4	yes	yes	2	0.02212	58.981	13	0	0	0	0	0	0	0	0	0	0	0	0	0	0	0	0	0	0	0	0	0	0	0			373
AAEAAINILK	TCTGEGTSKKLAKHRAAEAAINILKANASI	LAKHRAAEAAINILKANASICFAVPDPLMP	R	A	A	L	K	A	10	0	1012.59	Q9WTX2	Q9WTX2	91	100	Prkra	Interferon-inducible double-stranded RNA-dependent protein kinase activator A	yes	yes	2	1.92e-05	168.8	11	0	5969.9	6690.5	6390.2	7096.1	6352.8	6142	5898.2	5995.1	5278.6	6290.8	1	1	1	1	1	1	1	1	1	1	733150000	733150000			7336
AAEADSK	MWKTTDRYIQQKRLKAAEADSKLKQVYIPT	YIQQKRLKAAEADSKLKQVYIPTYTKPNPN	K	A	A	S	K	L	7	0	690.318	Q9R190	Q9R190	324	330	Mta2	Metastasis-associated protein MTA2	yes	yes	2	0.056575	86.794	18	0	6743.2	7028	6106.3	9803.7	8007.2	8268.9	6864.4	6644.5	6597.1	7234.9	1	1	1	1	1	1	1	1	1	1	377470000	377470000			7286
AAEAESK	MWKTTDRYVQQKRLKAAEAESKLKQVYIPN	YVQQKRLKAAEAESKLKQVYIPNYNKPNPN	K	A	A	S	K	L	7	0	704.334	Q8K4B0;Q924K8	Q8K4B0	344	350	Mta1;Mta3	Metastasis-associated protein MTA1;Metastasis-associated protein MTA3	no	no	2	0.028946	101.28	18	0	9533.8	8220.5	9009.4	16150	13120	13555	6723.1	7793	7385.9	8919.4	1	1	1	1	1	1	1	1	1	1	206000000	206000000			4782;5572
AAEAGADLVMLDNFKPEELHPTAATLK	LKVEVECSSLEEAFRAAEAGADLVMLDNFK	NFKPEELHPTAATLKARFPSVSVEASGGVT	R	A	A	L	K	A	27	1	2851.44	Q91X91	Q91X91	211	237	Qprt	Nicotinate-nucleotide pyrophosphorylase [carboxylating]	yes	yes	3;4;5	1.58e-43	304.59	6.71	2.43	130670	162510	191430	162800	145130	171370	136870	193170	171680	218080	10	10	10	10	10	10	10	10	10	10	3868300000	3868300000			5365
AAEAGDLHTALEK	AQLEHSKALELQGVRAAEAGDLHTALEKFG	VRAAEAGDLHTALEKFGQAISLLPDRASAY	R	A	A	E	K	F	13	0	1324.66	Q8VBW8	Q8VBW8	58	70	Ttc36	Tetratricopeptide repeat protein 36	yes	yes	3	0.00027441	114.72	22	0	14394	14750	14385	12835	11566	11416	13241	12791	12600	12478	3	3	3	3	3	3	3	3	3	3	32419000	32419000			5025
AAEAILK	GLTPFACAMTYKNNKAAEAILKRESGAAEQ	AMTYKNNKAAEAILKRESGAAEQVDNKGRN	K	A	A	L	K	R	7	0	714.428	Q810B6	Q810B6	852	858	Ankfy1	Rabankyrin-5	yes	yes	2	0.014736	119.89	6	0	23382	24212	25861	33383	28541	28220	20820	21700	21870	22096	1	1	1	1	1	1	1	1	1	1	639040000	639040000			3737
AAEAISFSR	KEQLFERMCMALGGRAAEAISFSRVTSGAQ	MALGGRAAEAISFSRVTSGAQDDLRKVTRI	R	A	A	S	R	V	9	0	950.482	Q3ULF4	Q3ULF4	634	642	Spg7	Paraplegin	yes	yes	2	0.0010399	128	1	0	6456.3	6799.5	6219.7	7156.1	7285.8	6840.9	5325.6	5531.7	5097.4	6646.2	1	1	1	1	1	1	1	1	1	1	68089000	68089000			2482
AAECNIVVTQPR	QVPQYILDDFIQNDRAAECNIVVTQPRRIS	NDRAAECNIVVTQPRRISAVAVAERVAYER	R	A	A	P	R	R	12	0	1356.68	O70133	O70133	437	448	Dhx9	ATP-dependent RNA helicase A	yes	yes	2;3	1.17e-05	163.12	21	0	26683	28424	27276	38911	36294	32490	28039	32388	30572	29581	5	5	5	5	5	5	5	5	5	5	250720000	250720000			524
AAEDDELEEEADWIYR	TDLPERFQLRSIPVKAAEDDELEEEADWIY	AEDDELEEEADWIYRNAFATPTISLQDSCD	K	A	A	Y	R	N	16	0	1952.83	Q62383	Q62383	307	322	Supt6h	Transcription elongation factor SPT6	yes	yes	2	3.16e-40	306.64	10	0	8003.7	8143.4	9618.1	14531	12299	13380	8974.8	8696.4	8762.6	9992.8	1	1	1	1	1	1	1	1	1	1	38389000	38389000			3020
AAEDELNIESK	RMQVANIDKFEEKLRAAEDELNIESKDRIP	EKLRAAEDELNIESKDRIPVSYKRTGFFGN	R	A	A	S	K	D	11	0	1217.58	Q3ULF4	Q3ULF4	228	238	Spg7	Paraplegin	yes	yes	2	9.1e-08	218.11	17	0	27893	29419	27168	29875	28629	27344	24583	26639	24364	24323	1	1	1	1	1	1	1	1	1	1	135830000	135830000			2482
AAEDGFR	GAFHRPVLGGFRESRAAEDGFRKAQKPWLK	LGGFRESRAAEDGFRKAQKPWLKRLKEVEA	R	A	A	F	R	K	7	0	764.345	Q99JB8	Q99JB8	131	137	Pacsin3	Protein kinase C and casein kinase II substrate protein 3	yes	yes	2	0.0099671	134.66	15	0	8301	7415.1	8540.1	7000.6	7756.9	6305.3	6709.6	6783.1	7038.1	6620.8	1	1	1	1	1	1	1	1	1	1	760440000	760440000			5619
AAEDLFVNIR	SCLSLFRDEVFHIHKAAEDLFVNIRGYNKR	FHIHKAAEDLFVNIRGYNKRINDIRECKEA	K	A	A	I	R	G	10	0	1146.6	P28660	P28660	306	315	Nckap1	Nck-associated protein 1	yes	yes	2	0.0019226	116.52	2	0	6010.8	7488.9	7143.6	9537.4	9109.5	8635.6	6261	6634.7	6551.3	6691.2	2	2	2	2	2	2	2	2	2	2	256720000	256720000			1181
AAEDPVSEVTVGVSVLAER	AHIYEGRVIQIVLMRAAEDPVSEVTVGVSV	PVSEVTVGVSVLAERCKKNNGKAEFWLDLQ	R	A	A	E	R	C	19	0	1926.99	P28867	P28867	76	94	Prkcd	Protein kinase C delta type;Protein kinase C delta type regulatory subunit;Protein kinase C delta type catalytic subunit	yes	yes	3	0.00086856	83.423	19	0	3434.3	2618.7	3637.5	3524.7	4248.5	2867.4	9363.4	6661	8026.1	4125.4	1	1	1	1	1	1	1	1	1	1	36406000	36406000			1192
AAEDYGVIK	SMVFKQMEQVAQFLKAAEDYGVIKTDMFQT	VAQFLKAAEDYGVIKTDMFQTVDLYEGKDM	K	A	A	I	K	T	9	0	964.487	P37804	P37804	100	108	Tagln	Transgelin	yes	yes	2;3	0.0002476	155.1	23.5	0.5	35115	43928	51800	90133	77715	95635	41753	52866	38443	54373	4	4	4	4	4	4	4	4	4	4	3298800000	3298800000			1307
AAEEACSLR	SGACYSLHHATFKRRAAEEACSLRGGTLST	ATFKRRAAEEACSLRGGTLSTVHSGSEFQA	R	A	A	L	R	G	9	0	1005.45	Q8VCP9	Q8VCP9	49	57	Clec14a	C-type lectin domain family 14 member A	yes	yes	2	0.0057485	103.8	14	0	6377.1	6023	6830.6	10160	8226.2	12432	10516	6875.1	10844	8483.1	1	1	1	1	1	1	1	1	1	1	35589000	35589000			5083
AAEEAEEAR	NMLDRLRSEAEAARRAAEEAEEAREQAERE	AEAARRAAEEAEEAREQAEREAAQSRKQVE	R	A	A	A	R	E	9	0	974.431	Q9QXS1	Q9QXS1	2234	2242	Plec	Plectin	yes	yes	2	1.38e-05	249.11	7	0	31007	31937	34873	51164	45684	42399	33733	38513	37057	31765	2	2	2	2	2	2	2	2	2	2	575350000	575350000			7147
AAEEANMER	NKSSAIVEIFSKYQKAAEEANMERKKNNPE	FSKYQKAAEEANMERKKNNPESLPQHFRRG	K	A	A	E	R	K	9	0	1019.43	Q9ERG0	Q9ERG0	44	52	Lima1	LIM domain and actin-binding protein 1	yes	yes	2	0.00011901	192.32	10	0	28160	33161	32278	36172	33216	33162	27028	30808	24095	25407	1	1	1	1	1	1	1	1	1	1	902430000	902430000			6839
AAEEELR	KKFLEDLKMWTASRKAAEEELRMVTKKESE	KMWTASRKAAEEELRMVTKKESEGLKLSKL	K	A	A	L	R	M	7	0	816.398	Q69Z37	Q69Z37	375	381	Samd9l	Sterile alpha motif domain-containing protein 9-like	yes	yes	2	0.028262	101.64	10	0	9275	9141.2	9091.2	18706	18069	18488	12944	11923	12103	11300	1	1	1	1	1	1	1	1	1	1	23824000	23824000			3152
AAEEFVNIYYETMDK	ALAVNFKTYVDQACRAAEEFVNIYYETMDK	AAEEFVNIYYETMDKRRHALVRLYLDKATL	R	A	A	D	K	R	15	0	1821.81	Q3UNA4	Q3UNA4	17	31	Nxt2	NTF2-related export protein 2	yes	yes	3	4.34e-05	130.47	2	0	8737.5	8798.8	9630.4	9816.8	8654.1	8297.4	9117.4	8728.4	7387.7	8914.1	1	1	1	1	1	1	1	1	1	1	39989000	39989000			2502
AAEEFVNIYYETMDKR	ALAVNFKTYVDQACRAAEEFVNIYYETMDK	AEEFVNIYYETMDKRRHALVRLYLDKATLI	R	A	A	K	R	R	16	1	1977.91	Q3UNA4	Q3UNA4	17	32	Nxt2	NTF2-related export protein 2	yes	yes	3	0.038361	56.424	6	0	0	0	0	0	0	0	0	0	0	0	0	0	0	0	0	0	0	0	0	0	31999000	31999000			2502
AAEEFVNVYYTTMDK	MASVDFKTYVDQACRAAEEFVNVYYTTMDK	AAEEFVNVYYTTMDKRRRLLSRLYMGTATL	R	A	A	D	K	R	15	0	1779.8	Q9QZV9	Q9QZV9	16	30	Nxt1	NTF2-related export protein 1	yes	yes	2;3	7.06e-07	176.51	4	0	10564	10559	12221	19044	17218	16370	10140	12419	10260	11991	2	2	2	2	2	2	2	2	2	2	126920000	126920000			7232
AAEEGQK	LSSMLVLECRKATSKAAEEGQKAGELSLKL	ECRKATSKAAEEGQKAGELSLKLDKEKSRA	K	A	A	Q	K	A	7	0	731.345	Q99LJ0	Q99LJ0	193	199	Cttnbp2nl	CTTNBP2 N-terminal-like protein	yes	yes	2	0.01705	114.78	18	0	5628.9	5568	6043.9	12583	10626	10528	4922	5714.6	5262.7	6964.9	1	1	1	1	1	1	1	1	1	1	54441000	54441000			5738
AAEEIGIK	GDRDDSNLYINVKLKAAEEIGIKATHIKLP	YINVKLKAAEEIGIKATHIKLPRTSTESEV	K	A	A	I	K	A	8	0	829.455	Q922D8	Q922D8	59	66	Mthfd1	C-1-tetrahydrofolate synthase, cytoplasmic;Methylenetetrahydrofolate dehydrogenase;Methenyltetrahydrofolate cyclohydrolase;Formyltetrahydrofolate synthetase;C-1-tetrahydrofolate synthase, cytoplasmic, N-terminally processed	yes	yes	2;3	0.0016478	151.27	23.8	0.4	156180	164440	161580	149720	144680	142450	135020	144690	124750	136860	13	13	13	13	13	13	13	13	13	13	2967400000	2967400000			5523
AAEEPEAGAWLGSR	KASRPAAAEPLLGAKAAEEPEAGAWLGSRV	KAAEEPEAGAWLGSRVLRWPWAQSAAEPPP	K	A	A	S	R	V	14	0	1442.68	Q9CSV6	Q9CSV6	31	44	Sft2d3	Vesicle transport protein SFT2C	yes	yes	2	4.13e-16	228.12	17	0	6548.6	6579.8	7407.7	10258	10339	8905.5	6443.3	6791.8	6263.1	6991.5	1	1	1	1	1	1	1	1	1	1	67141000	67141000			6075
AAEEPQQQK	______________________________	______________________________	M	A	A	Q	K	Q	9	0	1027.49	Q7TQI3	Q7TQI3	2	10	Otub1	Ubiquitin thioesterase OTUB1	yes	yes	2	0.00035841	107.66	9	0	7267.8	7323	8135.7	9451.4	8110.3	8111.9	6382.8	7464.8	6090.9	7585.6	2	2	2	2	2	2	2	2	2	2	1208400000	1208400000			3538
AAEETHK	NFVYRTLPFNKLVQRAAEETHKEFFISEDE	PFNKLVQRAAEETHKEFFISEDEKYYLRSL	R	A	A	H	K	E	7	0	784.372	A2RSX7	A2RSX7	89	95	Tyw5	tRNA wybutosine-synthesizing protein 5	yes	yes	2;3	0.018369	100.19	18	0	11568	12041	13975	17101	14947	13818	11477	10670	11330	11938	2	2	2	2	2	2	2	2	2	2	75638000	75638000			77
AAEEVEAK	RSSEFYKVTTEEYQKAAEEVEAKFKRYEYH	TTEEYQKAAEEVEAKFKRYEYHPVCADLQT	K	A	A	A	K	F	8	0	845.413	Q9CRB9	Q9CRB9	166	173	Chchd3	MICOS complex subunit Mic19	yes	yes	2	0.0019661	145.63	16	0	39930	41047	38346	42490	38979	38372	35736	33202	31521	32738	3	3	3	3	3	3	3	3	3	3	2211700000	2211700000			6059
AAEEVGYPVMIK	LYEKGYVKDVDDGLKAAEEVGYPVMIKASE	GLKAAEEVGYPVMIKASEGGGGKGIRKVNN	K	A	A	I	K	A	12	0	1305.66	Q5SWU9	Q5SWU9	299	310	Acaca	Acetyl-CoA carboxylase 1;Biotin carboxylase	yes	yes	2;3	8.43e-12	227.88	3	0	48493	40893	39278	65335	57858	67396	51150	54957	49475	46399	3	3	3	3	3	3	3	3	3	3	3983900000	3983900000			2713
AAEEVKR	______________________________	MSQAEFDKAAEEVKRLKTQPTDEEMLFIYS	K	A	A	K	R	L	7	1	801.434	P31786	P31786	9	15	Dbi	Acyl-CoA-binding protein	yes	yes	2;3	0.0058263	104.45	22.3	0.462	233430	260300	211870	300190	264990	282970	142570	176080	157720	213550	45	45	45	45	45	45	45	45	45	45	624070000	624070000			1227
AAEGAAAQNEYEVK	PKKKIKLKKQRDAARAAEGAAAQNEYEVKA	RAAEGAAAQNEYEVKASEPEAQGEVTACSD	R	A	A	V	K	A	14	0	1449.67	Q9ESV0	Q9ESV0	108	121	Ddx24	ATP-dependent RNA helicase DDX24	yes	yes	2;3	1.45e-13	190.1	17	0	0	0	0	0	0	0	0	0	0	0	0	0	0	0	0	0	0	0	0	0	54154000	54154000			6881
AAEGGALADEVR	RLGRHEELLRALQRRAAEGGALADEVRALR	QRRAAEGGALADEVRALREHSLTLNTRLGQ	R	A	A	V	R	A	12	0	1157.57	Q8R0Z6	Q8R0Z6	75	86	Angptl6	Angiopoietin-related protein 6	yes	yes	2	5.43e-08	190.57	13	0	6316.3	6723.5	5702.9	5170.7	6143	5860.2	5759.7	6188.9	6157.7	6268.6	1	1	1	1	1	1	1	1	1	1	36654000	36654000			4864
AAEGGLSSPEFSELCIWLGSQIK	LGYKGPLLEEQALSKAAEGGLSSPEFSELC	PEFSELCIWLGSQIKSLCNLEESITSAGRD	K	A	A	I	K	S	23	0	2478.21	Q80VD1	Q80VD1	38	60	Fam98b	Protein FAM98B	yes	yes	3;4	0.001474	79.942	10	0	3353.2	2770.8	2849	4175.6	3505.2	3556.6	4124.6	4544.4	3408.9	3191.4	1	1	1	1	1	1	1	1	1	1	252470000	252470000			3635
AAEHETK	YGLCSRFGASKKENKAAEHETKELRSKECL	GASKKENKAAEHETKELRSKECLPPKEENS	K	A	A	T	K	E	7	0	784.372	A2AVZ9	A2AVZ9	238	244	Slc43a3	Solute carrier family 43 member 3	yes	yes	3	0.032083	70.912	18	0	1217.6	1717.1	1809	1812	1580.3	1945.9	1133.8	1446.8	1244.5	2037.9	1	1	1	1	1	1	1	1	1	1	527160000	527160000			66
AAEHEVPLQER	KAKETIQALRANLTKAAEHEVPLQERKNYK	NLTKAAEHEVPLQERKNYKSSPEIQEPIKP	K	A	A	E	R	K	11	0	1277.64	Q148V7	Q148V7	228	238	Kiaa1468	LisH domain and HEAT repeat-containing protein KIAA1468	yes	yes	3	0.00013104	125.23	14	0	4049.8	4867.6	3731.9	5080.1	5734.9	4962.9	4380.7	4678.6	4998.1	5075.9	1	1	1	1	1	1	1	1	1	1	94257000	94257000			2237
AAEIGYEDPINPTYEATNAMYHR	AKLVRGAYMAQERVRAAEIGYEDPINPTYE	PINPTYEATNAMYHRCLNYVLEELKHSTKA	R	A	A	H	R	C	23	0	2625.18	Q9WU79	Q9WU79	453	475	Prodh	Proline dehydrogenase 1, mitochondrial	yes	yes	3;4	3.89e-27	263.19	17.7	0.943	21787	23025	26073	17202	15798	15109	21994	20971	20971	20600	5	5	5	5	5	5	5	5	5	5	2278300000	2278300000			7352
AAEILYQLALK	PFYKRMDRIMESRIRAAEILYQLALKQAQK	SRIRAAEILYQLALKQAQKYKINKFLSSPH	R	A	A	L	K	Q	11	0	1231.72	P27046	P27046	526	536	Man2a1	Alpha-mannosidase 2	yes	yes	2;3	6.98e-08	199.67	19	0	24418	21364	33369	35304	30578	31335	24448	26432	23522	26196	2	2	2	2	2	2	2	2	2	2	1567800000	1567800000			1148
AAEINGEVDDDDAGGEWR	MEVMEMEVMEARLIRAAEINGEVDDDDAGG	INGEVDDDDAGGEWRLKYERAVREVDFTKK	R	A	A	W	R	L	18	0	1917.8	Q9JMH9	Q9JMH9	1351	1368	Myo18a	Unconventional myosin-XVIIIa	yes	yes	2	3.35e-144	477.17	9.5	0.5	13055	11594	13914	17779	17500	15785	12779	13976	12435	14381	1	1	1	1	1	1	1	1	1	1	47389000	47389000			7101
AAEIYGVTHTR	EPAQQYDMFNIYIKRAAEIYGVTHTRGIYQ	YIKRAAEIYGVTHTRGIYQKAIEVLSDEHA	R	A	A	T	R	G	11	0	1216.62	Q9DCD2	Q9DCD2	639	649	Xab2	Pre-mRNA-splicing factor SYF1	yes	yes	3	0.0001179	125.72	1	0	1996.7	2384.9	2767	3055.8	2544.3	3119.5	2413.6	2421.6	2200.4	2677.6	1	1	1	1	1	1	1	1	1	1	143000000	143000000			6706
AAEKDGIK	FGVVGFHESLSHELKAAEKDGIKTTLVCPY	SLSHELKAAEKDGIKTTLVCPYLVDTGMFR	K	A	A	I	K	T	8	1	830.45	Q8VCH7	Q8VCH7	230	237	Rdh10	Retinol dehydrogenase 10	yes	yes	3	0.0087031	88.496	6	0	24164	28088	22808	31836	38921	39728	13325	16730	13758	23506	1	1	1	1	1	1	1	1	1	1	39572000	39572000			5069
AAELALK	TLFRVQDDIKESVRKAAELALKTLSKVCVK	DIKESVRKAAELALKTLSKVCVKMCDPAKG	K	A	A	L	K	T	7	0	714.428	Q6PDI5	Q6PDI5	1218	1224	Ecm29	Proteasome-associated protein ECM29 homolog	yes	yes	2	0.014736	119.89	8	0	8216.4	8493.6	8546	9976.4	8818.4	8499	8078	7909.3	8765.1	8860.8	1	1	1	1	1	1	1	1	1	1	4547300000	4547300000			3326
AAELDRR	AQAELLKRQEELERKAAELDRREREMQNLS	RQEELERKAAELDRREREMQNLSQHGRKNN	K	A	A	R	R	E	7	1	829.441	Q8K021	Q8K021	98	104	Scamp1	Secretory carrier-associated membrane protein 1	yes	yes	3	0.0050894	108.24	18	0	3243.8	3703	3121.9	5274.7	5161.2	4570.9	1996.7	2393	1699.4	3134.9	1	1	1	1	1	1	1	1	1	1	43111000	43111000			4626
AAELEMELNEHSLVIDTLK	GFNRLRQEQRGLASKAAELEMELNEHSLVI	EMELNEHSLVIDTLKEVDETRKCYRMVGGV	K	A	A	L	K	E	19	0	2154.09	O70591	O70591	44	62	Pfdn2	Prefoldin subunit 2	yes	yes	3;4	2.15e-17	216.16	24	0	27317	26673	28665	41818	39208	37419	24313	25484	26098	31541	3	3	3	3	3	3	3	3	3	3	254170000	254170000			585
AAELEVQR	ERQLEELERERQARRAAELEVQRLQQRLAA	RERQARRAAELEVQRLQQRLAALEQEEAKT	R	A	A	Q	R	L	8	0	914.482	Q9R269	Q9R269	1414	1421	Ppl	Periplakin	yes	yes	2;3	0.0029407	131.03	9	8	5984.2	5889.4	7069.5	13256	10308	12316	7562	7419.7	6083.3	7939.3	2	2	2	2	2	2	2	2	2	2	218170000	218170000			7316
AAELEYESVLCVKPDVSVYR	______________________________	YESVLCVKPDVSVYRIPPRASNRGYRASDW	M	A	A	Y	R	I	20	1	2326.15	Q9CR95	Q9CR95	2	21	Necap1	Adaptin ear-binding coat-associated protein 1	yes	yes	2;3	2.61e-34	190.27	22	0	22780	24502	25088	25103	27328	25051	18653	21038	20363	19716	3	3	3	3	3	3	3	3	3	3	134530000	134530000			6045
AAELFVETIAK	DVTLAGQEAIFILARAAELFVETIAKDAYC	ILARAAELFVETIAKDAYCCAQQGKRKTLQ	R	A	A	A	K	D	11	0	1190.65	Q9CQ36	Q9CQ36	71	81	Pole4	DNA polymerase epsilon subunit 4	yes	yes	2	1.56e-06	182.71	9	0	6592.4	6813.2	7359.1	11364	12459	13811	5890.3	6230.6	6225.6	7875.1	1	1	1	1	1	1	1	1	1	1	19870000	19870000			5893
AAELGAELGAQAISHLEEVSDEGIAAMAAAR	GLQINFHGDELHPMKAAELGAELGAQAISH	EEVSDEGIAAMAAARCSAVLLPTTAYMLRL	K	A	A	A	R	C	31	0	3050.5	Q9DBA8	Q9DBA8	269	299	Amdhd1	Probable imidazolonepropionase	yes	yes	3;4	5.5e-68	352.86	23.8	0.4	20556	22006	22970	24101	26629	21939	21160	23014	20309	23135	7	7	6	7	7	6	7	7	7	7	3489800000	3489800000			6611
AAELIANSLATAGDGLIELR	QQKKAAIISAEGDSKAAELIANSLATAGDG	ANSLATAGDGLIELRKLEAAEDIAYQLSRS	K	A	A	L	R	K	20	0	1997.08	P67778	P67778	220	239	Phb	Prohibitin	yes	yes	2;3	1.65e-134	468.63	13.2	5.63	35740	35957	34905	34588	32623	30880	35468	32356	32620	31526	5	5	5	5	5	5	5	5	5	5	1973200000	1973200000			1881
AAELLAK	KQRTKGNLRPSNSGRAAELLAKEQGTVPGF	LRPSNSGRAAELLAKEQGTVPGFIGFGTSH	R	A	A	A	K	E	7	0	714.428	Q6A009	Q6A009	21	27	Ltn1	E3 ubiquitin-protein ligase listerin	yes	yes	2	0.014736	119.89	11	0	23539	24664	29137	30001	26906	26030	21692	23623	20733	22688	1	1	1	1	1	1	1	1	1	1	103040000	103040000			3173
AAELLAR	QKYGTNIIQGLSSIRAAELLARDGPNALTP	IQGLSSIRAAELLARDGPNALTPPKQTPEI	R	A	A	A	R	D	7	0	742.434	Q9Z1W8	Q9Z1W8	80	86	Atp12a	Potassium-transporting ATPase alpha chain 2	yes	yes	2	0.028171	101.69	2	0	14826	13509	14492	16892	16217	15404	11799	13716	11922	13704	2	2	2	2	2	2	2	2	2	2	3147100000	3147100000			7505
AAELYER	IAMPIYKLLQDLFPKAAELYERVASNREHW	LLQDLFPKAAELYERVASNREHWTKVSHKF	K	A	A	E	R	V	7	0	850.418	Q922S4	Q922S4	880	886	Pde2a	cGMP-dependent 3,5-cyclic phosphodiesterase	yes	yes	2	0.016097	116.88	18	0	6320.2	6156.2	5793.9	7508	6685.9	6795.4	5826.5	5395.9	5489.9	6021.3	1	1	1	1	1	1	1	1	1	1	173480000	173480000			5545
AAEMEHLLER	LLGKVMGKVFFGQLRAAEMEHLLERSWYAV	FGQLRAAEMEHLLERSWYAVTETCLAFTVF	R	A	A	E	R	S	10	0	1197.58	Q9DBY1	Q9DBY1	71	80	Syvn1	E3 ubiquitin-protein ligase synoviolin	yes	yes	2;3	0.00033934	135.72	19	0	17749	17468	18349	21704	21176	19053	13320	14064	16550	16375	2	2	2	2	2	2	2	2	2	2	318520000	318520000			6672
AAEMLLFGK	ACSSYTFPKMMGSAKAAEMLLFGKKLTARE	MMGSAKAAEMLLFGKKLTAREAWAQGLVTE	K	A	A	G	K	K	9	0	978.521	Q9WUR2;Q78JN3	Q9WUR2	293	301	Eci2;Eci3	Enoyl-CoA delta isomerase 2, mitochondrial	yes	no	2;3	0.00021406	157.86	17.3	0.471	72508	74884	76452	65988	71353	61699	62979	56801	48944	54045	4	4	4	4	4	4	4	4	4	4	4751800000	4751800000			7375
AAEMMASLLK	ELQKLKEMTNHQKKRAAEMMASLLKDLAEI	HQKKRAAEMMASLLKDLAEIGIAVGNNDVK	R	A	A	L	K	D	10	0	1063.54	Q61768	Q61768	551	560	Kif5b	Kinesin-1 heavy chain	yes	yes	2;3	6.74e-06	200.05	18.7	0.471	42984	42932	50293	63452	56073	58146	48834	47519	46396	44574	4	4	4	4	4	4	4	4	4	4	358990000	358990000			2953
AAENGAQSAPLPLEGVDISPK	______________________________	QSAPLPLEGVDISPKQDEGVLKVIKREGTG	K	A	A	P	K	Q	21	0	2063.05	P30416	P30416	8	28	Fkbp4	Peptidyl-prolyl cis-trans isomerase FKBP4;Peptidyl-prolyl cis-trans isomerase FKBP4, N-terminally processed	yes	yes	3;4	2.78e-08	150.83	23.2	0.829	8131.3	9075	9855.5	8857.2	9875.8	10676	6698.6	6782.3	7469.8	8008.5	2	2	2	2	2	2	2	2	2	2	292160000	292160000			1212
AAEPEPQAR	FKEDDVLYGPVSKHKAAEPEPQARVPQHCF	PVSKHKAAEPEPQARVPQHCFPIFNEERTG	K	A	A	A	R	V	9	0	967.472	Q9CXC3	Q9CXC3	85	93	Mgme1	Mitochondrial genome maintenance exonuclease 1	yes	yes	2	0.010176	98.629	12	0	3875.3	3877.5	3713.6	6993	6382.6	6702.5	3439.3	3376.3	3005.6	4638.3	1	1	1	1	1	1	1	1	1	1	57730000	57730000			6138
AAEPLLTLER	VKFAVRERYPIDHARAAEPLLTLERLTEVI	IDHARAAEPLLTLERLTEVIAAAPKGEVLK	R	A	A	E	R	L	10	0	1111.62	Q8CCP0	Q8CCP0	160	169	Nemf	Nuclear export mediator factor Nemf	yes	yes	2	9.54e-06	173.37	23	0	3876.1	5067.3	4621.1	5748.9	5688.9	5541.1	3620.7	4003.6	3675.6	5000.2	1	1	1	1	1	1	1	1	1	1	218510000	218510000			4440
AAEPMEASLGPR	LHEEEVAQDHRDQARAAEPMEASLGPRGDP	QARAAEPMEASLGPRGDPMVVLSVVPGAAE	R	A	A	P	R	G	12	0	1227.59	Q6P6J9	Q6P6J9	62	73	Txndc15	Thioredoxin domain-containing protein 15	yes	yes	2	1.06e-10	212.21	18	0	8404.2	9043.9	9792.5	6181.4	6728	7107.5	5668.9	7458	6350.1	7137.2	1	1	1	1	1	1	1	1	1	1	253400000	253400000			3281
AAEQAHLWAELVFLYDK	LELFWSRVNIPKVLRAAEQAHLWAELVFLY	EQAHLWAELVFLYDKYEEYDNAIITMMNHP	R	A	A	D	K	Y	17	0	2003.02	Q68FD5	Q68FD5	1351	1367	Cltc	Clathrin heavy chain 1	yes	yes	3;4	7.63e-06	144.68	12	0	3220.3	2444.6	5395.6	3295.1	2942.2	3288.4	20357	14469	17575	8196.3	2	2	2	2	2	2	2	2	2	2	192370000	192370000			3142
AAEQGWVDGQLQLGSMYYNGIGVK	GVQVNYDLALKYFQKAAEQGWVDGQLQLGS	QLQLGSMYYNGIGVKRDYKQALKYFNLASQ	K	A	A	V	K	R	24	0	2583.24	Q9Z2G6	Q9Z2G6	473	496	Sel1l	Protein sel-1 homolog 1	yes	yes	3	8.63e-06	143.47	4	0	0	0	0	0	0	0	0	0	0	0	0	0	0	0	0	0	0	0	0	0	0	0			7541
AAEQMSTLPIDAPSPLENLEQK	QSTVPPCTASPEPVKAAEQMSTLPIDAPSP	LPIDAPSPLENLEQKETPGSQPSEPCSGVS	K	A	A	Q	K	E	22	0	2381.18	P27546	P27546	604	625	Map4	Microtubule-associated protein 4	yes	yes	3;4	1.16e-12	206.01	24	0	10184	9285.1	9910.1	18378	15912	17750	9719.4	10430	9990	11992	2	2	2	2	2	2	2	2	2	2	486250000	486250000			1150
AAESLADPTEYENLFPGLK	VVKLWRENLSKVNQKAAESLADPTEYENLF	LADPTEYENLFPGLKEAFVVEEWVKETHAD	K	A	A	L	K	E	19	0	2064.01	O55029	O55029	784	802	Copb2	Coatomer subunit beta	yes	yes	2;3;4	2.4e-71	365.03	4.25	0.433	66552	68216	75235	96576	89531	90640	58875	65493	56700	69379	4	4	4	4	4	4	4	4	4	4	2213000000	2213000000			491
AAESSAMAATEK	PSIIMSSQKALVSGKAAESSAMAATEKKAV	SGKAAESSAMAATEKKAVTPAPPMKRWELS	K	A	A	E	K	K	12	0	1165.53	Q9Z1P6	Q9Z1P6	81	92	Ndufa7	NADH dehydrogenase [ubiquinone] 1 alpha subcomplex subunit 7	yes	yes	2;3	9e-14	261.87	19.3	0.943	22545	24356	22368	26171	24676	23512	21321	23071	21827	22585	3	3	3	3	3	3	3	3	3	3	636720000	636720000			7494
AAESSVAPSR	SSSENSVLQTLLQMRAAESSVAPSREELLG	LLQMRAAESSVAPSREELLGTKEVEDYQKC	R	A	A	S	R	E	10	0	973.483	Q8BJZ4	Q8BJZ4	268	277	Mrps35	28S ribosomal protein S35, mitochondrial	yes	yes	2	4.12e-05	166.09	16	0	3608.8	4317.3	4824.6	4110.2	4240.5	3720.5	4793.9	5214.3	4414.8	4431.2	1	1	1	1	1	1	1	1	1	1	336180000	336180000			3950
AAESVCSR	VLHKTEDYLRQVLCKAAESVCSRVVQVRKM	LRQVLCKAAESVCSRVVQVRKMKAIYHMLN	K	A	A	S	R	V	8	0	878.392	P15920	P15920	291	298	Atp6v0a2	V-type proton ATPase 116 kDa subunit a isoform 2	yes	yes	2	0.0023362	140.09	16	0	3247.8	3358.4	3289.7	5819.7	5519.8	5913.7	2873.8	3368.2	2681.9	3566.4	1	1	1	1	1	1	1	1	1	1	64492000	64492000			977
AAETDAATAGVNR	CTLGDRSSLENDTPKAAETDAATAGVNRRP	PKAAETDAATAGVNRRPETKPGSTGDVPSA	K	A	A	N	R	R	13	0	1245.59	Q6A0D4	Q6A0D4	207	219	Rftn1	Raftlin	yes	yes	2	1.41e-12	212.82	14	0	7436.8	7569.3	7636.7	19977	16040	18448	7591.6	9795.1	8237.6	11051	2	2	2	2	2	2	2	2	2	2	25483000	25483000			3184
AAETQTLNFGPEWLR	______________________________	AAETQTLNFGPEWLRALSSGGSITSPPLSP	M	A	A	L	R	A	15	0	1731.86	Q6Y7W8	Q6Y7W8	2	16	Gigyf2	PERQ amino acid-rich with GYF domain-containing protein 2	yes	yes	2	0.03422	55.452	20	0	0	0	0	0	0	0	0	0	0	0	0	0	0	0	0	0	0	0	0	0	2295900	2295900			3395
AAETSSIPAMER	DYIPRQVQTWTKQYRAAETSSIPAMERLIQ	QYRAAETSSIPAMERLIQWLPLHLPRQQRT	R	A	A	E	R	L	12	0	1261.6	Q8K370	Q8K370	431	442	Acad10	Acyl-CoA dehydrogenase family member 10	yes	yes	2	2.48e-09	192.38	18	0	10310	9233.4	9089.1	8522.6	9284.5	7551.7	8498	8025.1	6778.6	8372.4	1	1	1	1	1	1	1	1	1	1	218910000	218910000			4753
AAETVELHK	______________________________	______________________________	M	A	A	H	K	L	9	0	996.524	Q9D1J3	Q9D1J3	2	10	Sarnp	SAP domain-containing ribonucleoprotein	yes	yes	2	6.03e-05	98.299	16	0	3222.5	3859.2	3868	5912.6	5423.4	5077.4	3441	3816.5	3881.4	3936.1	1	1	1	1	1	1	1	1	1	1	1628400000	1628400000			6352
AAETVLK	QSWFQTLSTQEPCQRAAETVLKQQGVLALR	STQEPCQRAAETVLKQQGVLALRLYLQKQP	R	A	A	L	K	Q	7	0	730.423	Q68FL6	Q68FL6	185	191	Mars	Methionine--tRNA ligase, cytoplasmic	yes	yes	2	0.015968	117.17	3.5	0.5	4414.9	5578.8	5202.8	5492	5135.8	5480	3637.7	4105.2	3894.3	4575	1	1	1	1	1	1	1	1	1	1	1173300000	1173300000			3151
AAEVALK	SCTGQGPSKKAAKHKAAEVALKHLKGGSML	SKKAAKHKAAEVALKHLKGGSMLEPALEDS	K	A	A	L	K	H	7	0	700.412	P97473	P97473	87	93	Tarbp2	RISC-loading complex subunit TARBP2	yes	yes	2	0.014736	119.89	5	0	11770	12233	13710	18345	15331	15563	9215.7	11539	9886.7	11263	1	1	1	1	1	1	1	1	1	1	62131000	62131000			2060
AAEVANAAEFIR	GADNLSSVTAQQVERAAEVANAAEFIRSFP	VERAAEVANAAEFIRSFPQGFDTVVGEKGI	R	A	A	I	R	S	12	0	1260.65	Q9JI39	Q9JI39	571	582	Abcb10	ATP-binding cassette sub-family B member 10, mitochondrial	yes	yes	2	1.29e-09	202.31	23	0	5103.8	4782	4655.1	2888.3	3210.3	3302.2	3907.8	3473.4	3932.9	3446.7	1	1	1	1	1	1	1	1	1	1	254460000	254460000			6927
AAEVLNK	GCAVVEFKMEESMKKAAEVLNKHSLSGRPL	KMEESMKKAAEVLNKHSLSGRPLKVKEDPD	K	A	A	N	K	H	7	0	743.418	Q9D0E1	Q9D0E1	127	133	Hnrnpm	Heterogeneous nuclear ribonucleoprotein M	yes	yes	2;3	0.015622	117.93	7	0	9048.2	8852.9	9335	12680	10115	9672.4	8025.2	8777.6	7574	6960.1	2	2	2	2	2	2	2	2	2	2	4235600000	4235600000			6279
AAEVPNEELVSLLLK	DSQAARTVKASELKKAAEVPNEELVSLLLK	AAEVPNEELVSLLLKFEIKEVVLELTKQQK	K	A	A	L	K	F	15	0	1623.91	Q8BX70	Q8BX70	899	913	Vps13c	Vacuolar protein sorting-associated protein 13C	yes	yes	2;3	8.39e-23	247.32	8	0	23268	22231	28341	30483	27526	26641	18884	23746	24341	23805	2	2	2	2	2	2	2	2	2	2	116440000	116440000			4215
AAEVWMDEYK	FPGGSGTVFARNTRRAAEVWMDEYKHFYYA	RNTRRAAEVWMDEYKHFYYAAVPSARNVPY	R	A	A	Y	K	H	10	0	1240.54	Q6PB93;O08832	Q6PB93	383	392	Galnt2;Galnt4	Polypeptide N-acetylgalactosaminyltransferase 2;Polypeptide N-acetylgalactosaminyltransferase 2 soluble form;Polypeptide N-acetylgalactosaminyltransferase 4	no	no	2;3	8.42e-06	178.22	23.7	0.471	21969	25518	26909	35446	34768	37492	20749	23416	19269	27301	3	3	3	3	3	3	3	3	3	3	283880000	283880000			3313;306
AAFADLDLR	______________________________	______________________________	M	A	A	L	R	A	9	0	990.513	O88796	O88796	2	10	Rpp30	Ribonuclease P protein subunit p30	yes	yes	2	0.0011773	93.429	16	0	1470.6	1181.3	1791.1	1264.9	1444.2	1027	1655.3	1860	1274.6	1403.4	1	1	1	1	1	1	1	1	1	1	37647000	37647000			647
AAFCLEELMMTNPHNHLYCQQYAEVK	HELAELYINEHDYAKAAFCLEELMMTNPHN	NPHNHLYCQQYAEVKYTQGGLENLELSRKY	K	A	A	V	K	Y	26	0	3196.42	Q9CRD2	Q9CRD2	174	199	Emc2	ER membrane protein complex subunit 2	yes	yes	4	7.3e-11	219.04	10	0	55386	56795	67944	61730	57738	55626	55154	56538	51242	47657	4	4	4	4	4	4	4	4	4	4	262920000	262920000			6066
AAFDDAIAELDTLSEESYK	YEILNSPDRACRLAKAAFDDAIAELDTLSE	DAIAELDTLSEESYKDSTLIMQLLRDNLTL	K	A	A	Y	K	D	19	0	2086.96	P62259	P62259	197	215	Ywhae	14-3-3 protein epsilon	yes	yes	2;3	3.99e-165	508.41	16	9.27	179290	173610	178310	237120	197760	204680	157970	166420	169820	171680	8	8	8	8	8	8	8	8	8	8	2600300000	2600300000			1776
AAFDMFDADGGGDISVK	EARSYLSEEMIAEFKAAFDMFDADGGGDIS	FDMFDADGGGDISVKELGTVMRMLGQTPTK	K	A	A	V	K	E	17	0	1714.75	P20801	P20801	22	38	Tnnc2	Troponin C, skeletal muscle	yes	yes	2;3	7.8e-32	273.3	2.4	0.49	7559.3	8027.9	9544.7	10750	10591	8156.8	27124	9647.7	422250	52949	6	6	6	6	6	6	6	5	6	6	437550000	437550000			1051
AAFECMYTLLDSCLDR	GPFKHTVDDGLDIRKAAFECMYTLLDSCLD	AFECMYTLLDSCLDRLDIFEFLNHVEDGLK	K	A	A	D	R	L	16	0	1963.85	Q6ZQ38	Q6ZQ38	1084	1099	Cand1	Cullin-associated NEDD8-dissociated protein 1	yes	yes	2;3	1.3e-36	293.47	10	0	16480	14950	23314	15255	12373	12746	19283	20576	18572	16555	2	2	2	2	2	2	2	2	2	2	464710000	464710000			3413
AAFEELEK	TQGEELREQKEKSERAAFEELEKALSTAQK	QKEKSERAAFEELEKALSTAQKTEDAQRRM	R	A	A	E	K	A	8	0	935.46	Q91VW5	Q91VW5	431	438	Golga4	Golgin subfamily A member 4	yes	yes	2	0.0029387	131.06	24	0	23751	24058	28150	37492	33841	32756	19757	23004	20575	25384	2	2	2	2	2	2	2	2	2	2	161960000	161960000			5272
AAFENWEVEVTFR	PSLKSQRGSVWTKAKAAFENWEVEVTFRVT	AKAAFENWEVEVTFRVTGRGRIGADGLAIW	K	A	A	F	R	V	13	0	1596.76	Q9D0F3	Q9D0F3	107	119	Lman1	Protein ERGIC-53	yes	yes	2;3	2.74e-33	326.85	1	0	90381	97024	109830	112780	115360	116380	72159	78520	76082	96266	4	4	4	4	4	4	4	4	4	4	277130000	277130000			6281
AAFFVTLDESEQGYR	FARGKNKQSLDAVEKAAFFVTLDESEQGYR	AAFFVTLDESEQGYREEDPEASIDSYAKSL	K	A	A	Y	R	E	15	0	1731.81	P97742	P97742	414	428	Cpt1a	Carnitine O-palmitoyltransferase 1, liver isoform	yes	yes	2;3	1.98e-28	284.1	6	0	12159	10543	16349	15519	14773	13985	20140	18801	15334	14242	2	2	2	2	2	2	2	2	2	2	163480000	163480000			2069
AAFFVTLDESEQGYREEDPEASIDSYAK	FARGKNKQSLDAVEKAAFFVTLDESEQGYR	YREEDPEASIDSYAKSLLHGRCFDRWFDKS	K	A	A	A	K	S	28	1	3166.43	P97742	P97742	414	441	Cpt1a	Carnitine O-palmitoyltransferase 1, liver isoform	yes	yes	3;4	3.25e-85	377.28	16.3	10.8	121500	129830	145840	188030	181220	147590	129640	131100	135760	136220	6	6	6	6	6	6	6	6	6	6	1147200000	1147200000			2069
AAFGGSGGR	VSVTSSTISSNVASKAAFGGSGGRGSSSGG	SNVASKAAFGGSGGRGSSSGGGYSSGSSSY	K	A	A	G	R	G	9	0	778.372	CON__P35908v2;CON__P35908	CON__P35908v2	516	524			yes	no	2	9.54e-05	214.41	4	0	53139	48866	48409	60080	52225	45614	35598	39738	34077	43307	2	2	2	2	2	2	2	2	2	2	75337000	75337000		+	174
AAFGISDSYVDGSSFDPQR	HQLAELNEKKNERLRAAFGISDSYVDGSSF	ISDSYVDGSSFDPQRRAREAKQIAPEPPKP	R	A	A	Q	R	R	19	0	2017.9	Q8BTI8	Q8BTI8	137	155	Srrm2	Serine/arginine repetitive matrix protein 2	yes	yes	2;3	1.66e-62	351.69	24	0	11111	12024	10731	17621	15570	15599	9166.3	12060	10179	12054	2	2	2	2	2	2	2	2	2	2	162500000	162500000			4110
AAFGLSEAGFNTACLTK	EFDAVVVGAGGAGLRAAFGLSEAGFNTACL	FGLSEAGFNTACLTKLFPTRSHTVAAQGGI	R	A	A	T	K	L	17	0	1756.85	Q8K2B3	Q8K2B3	76	92	Sdha	Succinate dehydrogenase [ubiquinone] flavoprotein subunit, mitochondrial	yes	yes	2;3;4	3.03e-66	385.31	12.8	2.17	135600	126790	141090	123260	122250	115260	131250	131830	114770	107600	10	10	10	10	10	10	10	10	10	10	9715300000	9715300000			4712
AAFIDNMNQYTR	PDISPPSYVKEELSKAAFIDNMNQYTRGFG	LSKAAFIDNMNQYTRGFGHPALVKALSCLY	K	A	A	T	R	G	12	0	1442.66	Q71RI9	Q71RI9	89	100	Ccbl2	Kynurenine--oxoglutarate transaminase 3	yes	yes	2;3	1.15e-13	257.42	7.2	2.14	113750	119570	109900	100950	98094	98017	88712	91909	69543	73798	6	6	6	6	6	6	6	6	6	6	4224800000	4224800000			3447
AAFIGIGLPEPK	TDEMTLSSLKENGYRAAFIGIGLPEPKKDH	GYRAAFIGIGLPEPKKDHIFQGLTQVQGFY	R	A	A	P	K	K	12	0	1211.69	Q8CHR6	Q8CHR6	278	289	Dpyd	Dihydropyrimidine dehydrogenase [NADP(+)]	yes	yes	2;3	3.56e-08	190.88	18	0	70858	61538	71184	60642	54747	48258	75430	82439	66096	58226	4	4	4	4	4	4	4	4	4	4	2116400000	2116400000			4534
AAFLEAK	KLAVDTFPARVIKHRAAFLEAKGQGALDPG	PARVIKHRAAFLEAKGQGALDPGGARVRHS	R	A	A	A	K	G	7	0	748.412	Q9QXV1	Q9QXV1	262	268	Cbx8	Chromobox protein homolog 8	yes	yes	2	0.042336	94.262	12	0	12900	13156	14994	17212	15256	16378	12373	12978	12491	12598	1	1	1	1	1	1	1	1	1	1	39869000	39869000			7151
AAFLGQR	HIVRIHPEPVIRFHKAAFLGQRGLVEDDFL	EPVIRFHKAAFLGQRGLVEDDFLMKVLEGM	K	A	A	Q	R	G	7	0	761.418	Q6ZPE2	Q6ZPE2	402	408	Sbf1	Myotubularin-related protein 5	yes	yes	2	0.016456	116.09	14	0	0	0	0	0	0	0	0	0	0	0	0	0	0	0	0	0	0	0	0	0	56098000	56098000			3396
AAFLQSLVEDR	FFPVLYVIREESLMKAAFLQSLVEDRTESA	SLMKAAFLQSLVEDRTESALSYYEFLLHIQ	K	A	A	D	R	T	11	0	1247.65	Q3U2P1	Q3U2P1	1060	1070	Sec24a	Protein transport protein Sec24A	yes	yes	2;3	5.63e-08	221.5	13	0	11643	11325	15455	12643	10429	12227	15244	15091	15499	11766	3	3	3	3	3	3	3	3	3	3	923390000	923390000			2386
AAFLTGR	LTQHLAAAPLCTPSRAAFLTGRYPPRSGMA	APLCTPSRAAFLTGRYPPRSGMAAHGRVGV	R	A	A	G	R	Y	7	0	734.408	P50427	P50427	88	94	Sts	Steryl-sulfatase	yes	yes	2	0.034249	98.503	16	0	8794.3	9256.9	11321	9502.4	9568.4	9770.8	15264	13716	15351	10588	1	1	1	1	1	1	1	1	1	1	376940000	376940000			1483
AAFQLGSPWR	EGNKEDVDKAVKAARAAFQLGSPWRRMDAS	VKAARAAFQLGSPWRRMDASDRGRLLYRLA	R	A	A	W	R	R	10	0	1131.58	P47738	P47738	87	96	Aldh2	Aldehyde dehydrogenase, mitochondrial	yes	yes	2;3	9.48e-13	284.04	15.3	3.77	46848	40598	50693	35047	34802	34631	106060	89850	85213	49580	4	4	4	4	4	4	4	4	4	4	16626000000	16626000000			1406
AAFQSLLDAR	DPGSFDSNAFALLLRAAFQSLLDARADEAA	ALLLRAAFQSLLDARADEAALDHPYLKQID	R	A	A	A	R	A	10	0	1090.58	Q63829	Q63829	31	40	Commd3	COMM domain-containing protein 3	yes	yes	2	0.00013951	153.97	13	0	2607.5	2786.5	2539.9	3450.3	3277.2	3424.9	2445.7	2480.4	2242.1	2822	1	1	1	1	1	1	1	1	1	1	348630000	348630000			3046
AAFQSQYK	KPSTGAMGDRLTAMKAAFQSQYKSHFVAAS	DRLTAMKAAFQSQYKSHFVAASLSNQKAGT	K	A	A	Y	K	S	8	0	941.461	Q810A7	Q810A7	702	709	Ddx42	ATP-dependent RNA helicase DDX42	yes	yes	2	0.0017103	150.4	11.5	0.5	24893	26943	28756	34174	28944	29981	20709	23574	20870	24392	2	2	2	2	2	2	2	2	2	2	257930000	257930000			3736
AAFQYGIK	EEYSEYMNNKEALPKAAFQYGIKMSEGRKT	NKEALPKAAFQYGIKMSEGRKTRRFKETND	K	A	A	I	K	M	8	0	896.476	Q9Z1M8	Q9Z1M8	502	509	Ik	Protein Red	yes	yes	2	0.0089069	107.32	16	0	0	0	0	0	0	0	0	0	0	0	0	0	0	0	0	0	0	0	0	0	170080000	170080000			7491
AAFTAFEEVQLPR	SVAEEADRHPERRMRAAFTAFEEVQLPRLK	MRAAFTAFEEVQLPRLKQENPNMRLSQLKQ	R	A	A	P	R	L	13	0	1477.76	Q9D8X2	Q9D8X2	165	177	Ccdc124	Coiled-coil domain-containing protein 124	yes	yes	2;3	1.09e-07	181.68	5.5	0.5	36742	40234	44104	49223	43551	44033	35461	36445	34152	39209	6	6	6	6	6	6	6	6	6	6	328340000	328340000			6541
AAFTAGR	RKTTALKQLQGHMWKAAFTAGRMKAEFFAD	QLQGHMWKAAFTAGRMKAEFFADVVPAVRR	K	A	A	G	R	M	7	0	692.361	Q8BGB7	Q8BGB7	117	123	Enoph1	Enolase-phosphatase E1	yes	yes	2	0.0071502	148.21	7	0	5880.9	6416.7	5617.6	9755.3	8446.1	7699.9	5291.8	5632.7	5097.7	6267.2	1	1	1	1	1	1	1	1	1	1	296290000	296290000			3792
AAFTCIK	FPQFSALRFLVVTQKAAFTCIKNLWNRKPL	RFLVVTQKAAFTCIKNLWNRKPLKVYGGRM	K	A	A	I	K	N	7	0	809.411	Q7TMY8	Q7TMY8	1248	1254	Huwe1	E3 ubiquitin-protein ligase HUWE1	yes	yes	2	0.02998	100.74	16	0	41857	42167	49076	64672	59159	55917	39701	41470	38089	45601	1	1	1	1	1	1	1	1	1	1	89676000	89676000			3500
AAFVLPEFTR	VEQMQLKYYNSDMHRAAFVLPEFTRKALND	SDMHRAAFVLPEFTRKALNDIS________	R	A	A	T	R	K	10	0	1149.62	Q64674	Q64674	286	295	Srm	Spermidine synthase	yes	yes	2;3	0.00069689	130.56	14.3	0.471	10559	11930	12095	13888	11815	12799	8260.2	10164	8889.2	10413	3	3	3	3	3	3	3	3	3	3	1332300000	1332300000			3115
AAFYEDQINYYDTYIK	ELSKLQQTLNALNKKAAFYEDQINYYDTYI	AFYEDQINYYDTYIKTCVDNLKRKNSRRSI	K	A	A	I	K	T	16	0	2015.92	Q3UQ44	Q3UQ44	1432	1447	Iqgap2	Ras GTPase-activating-like protein IQGAP2	yes	yes	2;3;4	3.75e-63	368.65	2.4	0.49	101800	104240	109970	114860	112800	104760	86048	88115	85167	95504	6	6	6	6	6	6	6	6	6	6	928360000	928360000			2515
AAGAAAALAFLNQESR	______________________________	AGAAAALAFLNQESRARAGGVGGLRVPAPV	M	A	A	S	R	A	16	0	1559.81	Q9CPP0	Q9CPP0	2	17	Npm3	Nucleoplasmin-3	yes	yes	2	3.27e-46	212.09	5	0	1205.2	1536.6	1211.8	1249.2	1303.8	1212.9	1193.4	916.05	1299.6	908.98	1	1	1	1	1	1	1	1	1	1	75334000	75334000			5848
AAGAAAIITEPEHTK	PGGGKRTARPATAGKAAGAAAIITEPEHTK	AAGAAAIITEPEHTKERVKLEGSKCKGQLL	K	A	A	T	K	E	15	0	1478.77	Q8BK67	Q8BK67	76	90	Rcc2	Protein RCC2	yes	yes	3	1.75e-07	176.25	1	0	14272	16921	19736	27428	25066	24737	16773	17150	16571	19412	2	2	2	2	2	2	2	2	2	2	186460000	186460000			3960
AAGAAEAGEAAVAVVEVGSAQQFEELLR	______________________________	VVEVGSAQQFEELLRLKTKSLLVVHFWAPW	M	A	A	L	R	L	28	0	2742.38	Q9CQM9	Q9CQM9	2	29	Glrx3	Glutaredoxin-3	yes	yes	2;3	2.02e-122	221.85	17.2	0.433	4876.9	3958.5	5921.9	4612.6	4482.4	4175.6	9469.4	7587.3	8889.7	5407.4	4	4	4	4	4	4	4	4	4	4	156750000	156750000			5960
AAGAEEYAQQEVVK	PGVLHCTTKFCDYGKAAGAEEYAQQEVVKR	KAAGAEEYAQQEVVKRSYGKAFKLSISALF	K	A	A	V	K	R	14	0	1491.72	P16330	P16330	261	274	Cnp	2,3-cyclic-nucleotide 3-phosphodiesterase	yes	yes	2;3	2.88e-34	323.66	18	0	32039	28044	31515	41751	35176	41163	31475	37221	28315	30968	2	2	2	2	2	2	2	2	2	2	215580000	215580000			988
AAGAEPAK	LLTFSWDASVLEDIRAAGAEPAKSVLRPEL	SVLEDIRAAGAEPAKSVLRPELLAAIEQLS	R	A	A	A	K	S	8	0	713.371	Q99PL6	Q99PL6	420	427	Ubxn6	UBX domain-containing protein 6	yes	yes	2	0.0045865	122.13	23	0	3700.3	3716.3	4145.6	4621.7	4686.3	3783.7	3232.7	3155.4	3159.2	3227.7	1	1	1	1	1	1	1	1	1	1	130840000	130840000			5834
AAGALLAR	______________________________	______________________________	R	A	A	A	R	A	8	0	741.45	O09172	O09172	7	14	Gclm	Glutamate--cysteine ligase regulatory subunit	yes	yes	2	0.0010961	171.47	10	0	8977.3	8843.6	8574	8144.6	8359.5	8002	7186.6	7410.5	7032	7208.5	1	1	1	1	1	1	1	1	1	1	3738200000	3738200000			335
AAGAPPK	EEVQDTDRQVWSGSKAAGAPPKKEDVSPAK	RQVWSGSKAAGAPPKKEDVSPAKEEKESEL	K	A	A	P	K	K	7	0	610.344	Q8K2C7	Q8K2C7	289	295	Os9	Protein OS-9	yes	yes	2	0.019271	109.88	5	0	30257	26823	31364	35095	34274	33938	29622	27212	28018	26537	3	3	3	3	3	3	3	3	3	3	361800000	361800000			4714
AAGAPQVNSK	ADSRTGLHRAPGPPRAAGAPQVNSKLVTKR	PGPPRAAGAPQVNSKLVTKRSRVFQPPPPP	R	A	A	S	K	L	10	0	941.493	Q6R891	Q6R891	233	242	Ppp1r9b	Neurabin-2	yes	yes	2	0.00017764	149.27	4	0	8470.4	8893.7	7949.7	18922	17032	18181	6033.9	7595.4	8222.5	10674	1	1	1	1	1	1	1	1	1	1	26246000	26246000			3371
AAGAQIQGMK	SGAGEASKFPDDLYRAAGAQIQGMKEVLAS	DDLYRAAGAQIQGMKEVLASDLVVKVRAPM	R	A	A	M	K	E	10	0	973.501	Q61941	Q61941	108	117	Nnt	NAD(P) transhydrogenase, mitochondrial	yes	yes	2;3	1.15e-05	214.32	7.5	1.5	9523.1	10939	79389	184730	102640	15291	11129	10353	8075.9	40794	4	4	4	4	4	4	4	4	4	4	1971700000	1971700000			2967
AAGAQVVAVSR	GAGKGIGRSTVLALKAAGAQVVAVSRTRED	LALKAAGAQVVAVSRTREDLDDLVRECPGV	K	A	A	S	R	T	11	0	1027.58	Q91X52	Q91X52	29	39	Dcxr	L-xylulose reductase	yes	yes	2	2.65e-06	176.41	2.5	0.5	27058	27239	26061	19864	18662	16037	19586	20591	15356	17813	3	3	3	3	3	3	3	3	3	3	2816300000	2816300000			5356
AAGCDFNNVVK	EEAKQALKNLGEILKAAGCDFNNVVKTTVL	EILKAAGCDFNNVVKTTVLLADMNDFGTVN	K	A	A	V	K	T	11	0	1193.55	P52760	P52760	68	78	Hrsp12	Ribonuclease UK114	yes	yes	2;3	6.99e-10	268.64	9.73	9	279500	323630	330920	347890	341760	359430	297170	291950	249270	271410	25	25	25	25	25	25	25	25	25	25	18022000000	18022000000			1536
AAGCSIPVASVATGFPAGQTHLK	CVYPARVCDAVKALKAAGCSIPVASVATGF	ASVATGFPAGQTHLKTRLEEIRLAVEDGAT	K	A	A	L	K	T	23	0	2239.14	Q91YP3	Q91YP3	115	137	Dera	Deoxyribose-phosphate aldolase	yes	yes	3	1.89e-13	223.51	14	0	6565	7152.7	7959.1	7190.4	5195.6	6553.5	7534.4	8761.8	7242.4	8429.5	1	1	1	1	1	1	1	1	1	1	353920000	353920000			5419
AAGDEFETR	PGEGPAADPLHQAMRAAGDEFETRFRRTFS	LHQAMRAAGDEFETRFRRTFSDLAAQLHVT	R	A	A	T	R	F	9	0	994.436	P70345	P70345	48	56	Bcl2l2	Bcl-2-like protein 2	yes	yes	2	0.0024951	117.89	12	0	5935.2	5952.4	6213.2	6953.3	7789.3	7574	5338.1	5534.4	4979	5943.6	1	1	1	1	1	1	1	1	1	1	1368700000	1368700000			1942
AAGDEMGTVR	ENSEEDEMDSGTMVRAAGDEMGTVRVASTM	GTMVRAAGDEMGTVRVASTMSGGANTMIEH	R	A	A	V	R	V	10	0	1005.45	Q9JI11	Q9JI11	333	342	Stk4	Serine/threonine-protein kinase 4;Serine/threonine-protein kinase 4 37kDa subunit;Serine/threonine-protein kinase 4 18kDa subunit	yes	yes	2	0.00033282	143.21	15	0	5511.4	5366.1	4737.7	6817.6	6280.1	6674.6	4541.6	4832	4627.8	6094.4	1	1	1	1	1	1	1	1	1	1	104570000	104570000			6923
AAGDETGAK	GKLMELHGEGGSSGKAAGDETGAKVERADG	GGSSGKAAGDETGAKVERADGYEPPVQESV	K	A	A	A	K	V	9	0	818.377	P97351	P97351	241	249	Rps3a	40S ribosomal protein S3a	yes	yes	2;3	0.00027969	152.47	19	0	48583	52376	56612	53908	48933	49066	37476	40181	36847	41993	4	4	4	4	4	4	4	4	4	4	15192000000	15192000000			2024
AAGDGDCGSTHSR	TTLIGLEEHLNALDRAAGDGDCGSTHSRAA	DRAAGDGDCGSTHSRAAKAIQGWLKEGPSL	R	A	A	S	R	A	13	0	1289.51	Q8VC30	Q8VC30	398	410	Dak	Bifunctional ATP-dependent dihydroxyacetone kinase/FAD-AMP lyase (cyclizing);ATP-dependent dihydroxyacetone kinase;FAD-AMP lyase (cyclizing)	yes	yes	2;3	7.98e-08	177.83	15.9	3.77	18710	20627	18397	23826	22945	28397	20442	21729	18082	20331	14	14	14	14	14	14	14	14	14	14	2894700000	2894700000			5036
AAGDGDVK	______________________________	______________________________	M	A	A	V	K	L	8	0	731.345	Q80UU9	Q80UU9	2	9	Pgrmc2	Membrane-associated progesterone receptor component 2	yes	yes	2	0.010972	69.198	10	0	3774	4185.6	4467.9	5017.7	4588.6	4107.7	3110	3183.1	2999.1	3527.3	1	1	1	1	1	1	1	1	1	1	230720000	230720000			3620
AAGDGGSGPPEK	______________________________	NKRAAGDGGSGPPEKKMNREEKTTTTLIEP	R	A	A	E	K	K	12	0	1041.47	Q3U319	Q3U319	9	20	Rnf40	E3 ubiquitin-protein ligase BRE1B	yes	yes	2	0.00018399	136.5	19	0	12391	12443	13030	18034	15626	16183	14880	14772	13275	12963	1	1	1	1	1	1	1	1	1	1	40201000	40201000			2392
AAGDTPER	PSGSSSGSSEGSSGRAAGDTPERKEVTSSG	SEGSSGRAAGDTPERKEVTSSGKKMKVRPP	R	A	A	E	R	K	8	0	815.377	Q924A2	Q924A2	2217	2224	Cic	Protein capicua homolog	yes	yes	2	0.023979	91.9	12	0	1086.3	1328.3	1445.4	2346.5	1594.1	1756.4	1184.8	1281.5	1237.8	1294.5	1	1	1	1	1	1	1	1	1	1	50329000	50329000			5566
AAGDVAPNGWK	QILSEEFEVELSDEKAAGDVAPNGWKARIF	SDEKAAGDVAPNGWKARIFRNSTKKSLKSP	K	A	A	W	K	A	11	0	1084.53	P21440	P21440	648	658	Abcb4	Multidrug resistance protein 3	yes	yes	2;3	0.00028656	151.83	23.8	0.433	0	0	0	0	0	0	0	0	0	0	0	0	0	0	0	0	0	0	0	0	0	0			1061
AAGDVSER	NRDHPGSKAHAEPARAAGDVSERRSSDSCP	AHAEPARAAGDVSERRSSDSCPATAVRAPR	R	A	A	E	R	R	8	0	803.377	Q8CGF1	Q8CGF1	1139	1146	Arhgap29	Rho GTPase-activating protein 29	yes	yes	2	0.0079276	110.67	13	0	9136	8189.5	9104.3	9779.9	8499.2	7492.5	6791.2	7800.9	7136.4	7754.7	1	1	1	1	1	1	1	1	1	1	45055000	45055000			4505
AAGDVSQEPK	______________________________	MPKRKAAGDVSQEPKRRSARLSAMPVPFTP	K	A	A	P	K	R	10	0	1000.48	Q9JL35	Q9JL35	6	15	Hmgn5	High mobility group nucleosome-binding domain-containing protein 5	yes	yes	2;3	4.14e-05	166.07	19	0	19090	20331	21851	31250	26440	24995	18909	19735	19239	21113	2	2	2	2	2	2	2	2	2	2	1137100000	1137100000			7043
AAGEGPSPR	PAQGVMEHAGQGDCKAAGEGPSPRRRGCAP	GQGDCKAAGEGPSPRRRGCAPESEPAADGD	K	A	A	P	R	R	9	0	840.409	Q920N2	Q920N2	67	75	Hlcs	Biotin--protein ligase;Biotin--[methylmalonyl-CoA-carboxytransferase] ligase;Biotin--[propionyl-CoA-carboxylase [ATP-hydrolyzing]] ligase;Biotin--[methylcrotonoyl-CoA-carboxylase] ligase;Biotin--[acetyl-CoA-carboxylase] ligase	yes	yes	2	0.0031211	113.94	15	0	10665	8851.3	9242.6	10883	10060	9479.3	6462.1	9868.9	7292.2	8088.7	1	1	1	1	1	1	1	1	1	1	97914000	97914000			5478
AAGEPIKEGDNDYFTCITK	AHKAMVLKHHPDKRKAAGEPIKEGDNDYFT	PIKEGDNDYFTCITKAYEMLSDPVKRRAFN	K	A	A	T	K	A	19	1	2127.98	P54103	P54103	125	143	Dnajc2	DnaJ homolog subfamily C member 2;DnaJ homolog subfamily C member 2, N-terminally processed	yes	yes	3	5.52e-24	244.92	3	0	30696	32111	33910	45940	41426	40837	22229	25073	21505	30613	1	1	1	1	1	1	1	1	1	1	102910000	102910000			1564
AAGESNLK	VAFTGSTEVGHLIQKAAGESNLKRVTLELG	VGHLIQKAAGESNLKRVTLELGGKSPSIVL	K	A	A	L	K	R	8	0	788.403	Q9CZS1	Q9CZS1	275	282	Aldh1b1	Aldehyde dehydrogenase X, mitochondrial	yes	yes	2	0.0029387	131.06	24	0	10464	8190.7	8666.2	29053	26259	21710	17357	17470	12310	16775	2	2	2	2	2	2	2	2	2	2	10660000000	10660000000			6244
AAGESNLKR	VAFTGSTEVGHLIQKAAGESNLKRVTLELG	GHLIQKAAGESNLKRVTLELGGKSPSIVLA	K	A	A	K	R	V	9	1	944.504	Q9CZS1	Q9CZS1	275	283	Aldh1b1	Aldehyde dehydrogenase X, mitochondrial	yes	yes	3	0.0044338	90.15	4	0	3820.6	4049.8	3821	14023	16350	11892	2702.2	3366.9	2655.5	6390	1	1	1	1	1	1	1	1	1	1	1150800000	1150800000			6244
AAGFSSSPSWEGR	LTLEDVKQELMKLVKAAGFSSSPSWEGRKG	VKAAGFSSSPSWEGRKGPQTLSFQDIALLK	K	A	A	G	R	K	13	0	1337.6	Q6PGC1	Q6PGC1	1186	1198	Dhx29	ATP-dependent RNA helicase Dhx29	yes	yes	2	1.03e-17	248.68	2	0	18586	18746	21625	25872	24162	23710	14591	16201	14824	17878	1	1	1	1	1	1	1	1	1	1	146850000	146850000			3348
AAGGAGAQVGGSISSGSSASSVTVTR	SRTVLCGTCGQPADKAAGGAGAQVGGSISS	SISSGSSASSVTVTRSFRSVGGSGGGSFGD	K	A	A	T	R	S	26	0	2221.09	P48678	P48678	600	625	Lmna	Prelamin-A/C;Lamin-A/C	yes	yes	3	6.77e-11	221.04	23	0	1820	2285.1	2186.9	3646.6	2976.4	2755	2343.5	2405.9	3033	2720.4	1	1	1	1	1	1	1	1	1	1	123380000	123380000			1438
AAGGASGSR	PPPPHVELRRVGAVKAAGGASGSRAKRISQ	RVGAVKAAGGASGSRAKRISQLFRGSGAGG	K	A	A	S	R	A	9	0	732.351	Q3U0S6	Q3U0S6	79	87	Rasip1	Ras-interacting protein 1	yes	yes	2	9.72e-05	183.9	18	0	3198.3	4280.2	4223.8	5723.3	4970.6	5030.5	3272.3	3766.5	3742.4	4073.5	1	1	1	1	1	1	1	1	1	1	202630000	202630000			2370
AAGGAVSTPAPGK	SEEEEKTPKPPAKKKAAGGAVSTPAPGKKA	KKAAGGAVSTPAPGKKAEAKSSSSSSSSSS	K	A	A	G	K	K	13	0	1082.57	E9Q5C9	E9Q5C9	497	509	Nolc1		yes	yes	2	6.83e-15	218.49	5	0	16558	20034	20878	18489	16633	17049	13330	12323	13949	14923	1	1	1	1	1	1	1	1	1	1	145290000	145290000			223
AAGGGGGSGEDEAQSR	QRRTEASRNAADKERAAGGGGGSGEDEAQS	AGGGGGSGEDEAQSRRDEQDDDDKGDSKET	R	A	A	S	R	R	16	0	1404.59	Q9CRA5	Q9CRA5	28	43	Golph3	Golgi phosphoprotein 3	yes	yes	2;3	2.89e-54	359.92	10	0	20569	19912	22441	28898	25894	27685	14621	16617	16123	19674	2	2	2	2	2	2	2	2	2	2	656780000	656780000			6050
AAGGSSQGSR	RDWGGAGEEGPSTSRAAGGSSQGSRASLSA	PSTSRAAGGSSQGSRASLSAPTVGPRTQKQ	R	A	A	S	R	A	10	0	876.405	Q9CPR8	Q9CPR8	34	43	Ndnl2	Melanoma-associated antigen G1	yes	yes	2	0.00064458	132.38	17	0	1528.6	1659.3	2007.3	3033.2	3204.9	3527.3	1836.1	2134.2	2160.5	2340.2	1	1	1	1	1	1	1	1	1	1	39702000	39702000			5856
AAGHLLK	MIHISPLNCTEGLFRAAGHLLKTKAVLITY	NCTEGLFRAAGHLLKTKAVLITYGPYAVNG	R	A	A	L	K	T	7	0	708.428	Q9DCS2	Q9DCS2	125	131		UPF0585 protein C16orf13 homolog	yes	yes	2;3	0.0086927	140.79	13.2	0.4	88016	88749	84437	74065	67368	71163	63904	74733	62748	66469	11	11	11	11	11	11	11	11	11	11	2483700000	2483700000			6734
AAGHLVR	LSNEAFPFSTHQLVRAAGHLVRAIRLSFVG	FSTHQLVRAAGHLVRAIRLSFVGELGWELH	R	A	A	V	R	A	7	0	722.419	Q99LB7	Q99LB7	718	724	Sardh	Sarcosine dehydrogenase, mitochondrial	yes	yes	2	0.0070624	154.91	3.5	0.5	14121	14610	13432	9101.4	9514.7	8910.8	9841.3	9585.1	7948.2	9229.8	1	1	1	1	1	1	1	1	1	1	4608500000	4608500000			5715
AAGHQLSPELFQQQAQEAAATQLGLK	RVTVMLGGYWLQKLKAAGHQLSPELFQQQA	QQQAQEAAATQLGLKEPPSHCLVHLHKNCI	K	A	A	L	K	E	26	0	2734.4	P51175	P51175	379	404	Ppox	Protoporphyrinogen oxidase	yes	yes	4	4.26e-05	171.08	8	0	6169.5	6530.8	8121.4	8070	7989.3	7478.1	7536.7	7302.5	7499	6967.4	1	1	1	1	1	1	1	1	1	1	229850000	229850000			1499
AAGIIHLGATSCYVGDNTDLIILR	DVMAHVHTFGHCCPKAAGIIHLGATSCYVG	TSCYVGDNTDLIILRNAFDLLLPKLARVIS	K	A	A	L	R	N	24	0	2542.32	P54822	P54822	102	125	Adsl	Adenylosuccinate lyase	yes	yes	3	7.03e-19	237.15	11	0	4899.4	5771.6	5695.2	4750.2	4622	5584.4	5976.6	6528.7	6080.5	5623.7	1	1	1	1	1	1	1	1	1	1	112580000	112580000			1579
AAGILNGDPGSHIVTNIYLYPIK	SLSKASSAQQTPQDKAAGILNGDPGSHIVT	PGSHIVTNIYLYPIKSCAAFEVTKWPVGSQ	K	A	A	I	K	S	23	0	2425.3	Q14CH1	Q14CH1	559	581	Mocos	Molybdenum cofactor sulfurase	yes	yes	3	9.91e-15	234.04	14	0	0	0	0	0	0	0	0	0	0	0	0	0	0	0	0	0	0	0	0	0	0	0			2244
AAGLATMISTMRPDIDNMDEYVR	YARVEGREIISNLAKAAGLATMISTMRPDI	STMRPDIDNMDEYVRNTTARAFAVVASALG	K	A	A	V	R	N	23	1	2569.2	Q99NB9	Q99NB9	603	625	Sf3b1	Splicing factor 3B subunit 1	yes	yes	3	4.33e-77	356.44	12	0	39097	38992	49869	54503	49086	44282	60617	63202	67549	49562	2	2	2	2	2	2	2	2	2	2	153440000	153440000			5814
AAGLDPGEGEEGK	SFSAPSGSRPGRRSKAAGLDPGEGEEGKIV	SKAAGLDPGEGEEGKIVLPEGFSPIQALEE	K	A	A	G	K	I	13	0	1228.56	Q5ND34	Q5ND34	702	714	Wdr81	WD repeat-containing protein 81	yes	yes	2	2.06e-07	182.93	18	0	17830	17612	18784	21430	18088	18720	14800	15096	14350	15612	1	1	1	1	1	1	1	1	1	1	30097000	30097000			2667
AAGLETVGHYEEVELTESSVNLGPER	PEFSPADVCPLGELRAAGLETVGHYEEVEL	EVELTESSVNLGPERIGPHCFELLSVLGKG	R	A	A	E	R	I	26	0	2785.34	Q9Z1M4	Q9Z1M4	36	61	Rps6kb2	Ribosomal protein S6 kinase beta-2	yes	yes	3	7.96e-33	279.79	17	0	2899.5	2774.1	2399.5	2641.5	3080.5	3051.7	4592.3	3251.2	4069.5	2650.9	1	1	1	1	1	1	1	1	1	1	24166000	24166000			7490
AAGLQSEIGQVK	ELSSKDAQGEELKKRAAGLQSEIGQVKQEL	KKRAAGLQSEIGQVKQELSRKDTELLALQT	R	A	A	V	K	Q	12	0	1199.65	Q99MI1	Q99MI1	461	472	Erc1	ELKS/Rab6-interacting/CAST family member 1	yes	yes	2;3	1.11e-11	220.94	5	0	15714	17703	18118	20638	18957	17737	14259	14597	13196	14428	2	2	2	2	2	2	2	2	2	2	356450000	356450000			5776
AAGMGSYVQPQR	KQLSVEPYSQEEAERAAGMGSYVQPQRLGV	AERAAGMGSYVQPQRLGVPTEVSTDIPEMD	R	A	A	Q	R	L	12	0	1263.6	Q9DB42	Q9DB42	105	116	Znf593	Zinc finger protein 593	yes	yes	2	2e-05	157.66	4	0	14426	15281	15810	22617	20973	20118	12952	12918	13375	15432	1	1	1	1	1	1	1	1	1	1	34556000	34556000			6598
AAGMLSQLDLFSR	TIQDKVSKGLELLEKAAGMLSQLDLFSRNE	EKAAGMLSQLDLFSRNEDLEEIASTDLKYL	K	A	A	S	R	N	13	0	1407.72	Q61249	Q61249	53	65	Igbp1	Immunoglobulin-binding protein 1	yes	yes	2;3	2.49e-19	272.94	16	0	8746.7	6900.6	12296	7975.8	6617	8255.9	16988	16897	18024	11079	2	2	2	2	2	2	2	2	2	2	277440000	277440000			2883
AAGNECPK	SDNSGENRGWRLSYRAAGNECPKLQPPVYG	GWRLSYRAAGNECPKLQPPVYGKIEPSQAV	R	A	A	P	K	L	8	0	845.37	P98064	P98064	301	308	Masp1	Mannan-binding lectin serine protease 1;Mannan-binding lectin serine protease 1 heavy chain;Mannan-binding lectin serine protease 1 light chain	yes	yes	2	0.0061625	116.73	21	0	5347.7	6193.5	5701.5	7830.9	6757.4	6580.4	3516.5	4456.3	3669.7	4768.3	1	1	1	1	1	1	1	1	1	1	45423000	45423000			2103
AAGNFATK	DLEFHGVMRFYFQDKAAGNFATKCIRVSST	RFYFQDKAAGNFATKCIRVSSTATTQDVIE	K	A	A	T	K	C	8	0	778.397	Q9QZQ1	Q9QZQ1	51	58	Mllt4	Afadin	yes	yes	2	0.0066966	114.89	9	0	8912.8	9738.8	9277	9271.8	9969.7	8127.3	8832.2	8399.2	7104.8	7433.1	1	1	1	1	1	1	1	1	1	1	563220000	563220000			7226
AAGNQNFR	______________________________	DSVEQLRAAGNQNFRNGQYGEASALYERAL	R	A	A	F	R	N	8	0	876.42	Q9CYG7	Q9CYG7	14	21	Tomm34	Mitochondrial import receptor subunit TOM34	yes	yes	2	0.0020824	187.69	21	0	7924.5	7731.7	8945.2	14360	13430	13374	7690.5	8585.6	8227.7	9383.9	1	1	1	1	1	1	1	1	1	1	69068000	69068000			6189
AAGPISER	______________________________	______________________________	M	A	A	E	R	N	8	0	799.419	Q8QZY9	Q8QZY9	2	9	Sf3b4	Splicing factor 3B subunit 4	yes	yes	2	0.00095401	116.88	7	0	552.37	606.64	670.11	945.42	717.34	654.19	720.43	784.42	492.25	585.63	1	1	1	1	1	1	1	1	1	1	101810000	101810000			4819
AAGPLESSGK	QRTACRIQEELEKLRAAGPLESSGKEEITQ	LEKLRAAGPLESSGKEEITQLKERLEKEKR	R	A	A	G	K	E	10	0	915.466	Q99PL5	Q99PL5	1529	1538	Rrbp1	Ribosome-binding protein 1	yes	yes	2	9.81e-06	172.23	2	0	17297	15853	19745	21981	19603	19871	17035	17331	15496	15560	2	2	2	2	2	2	2	2	2	2	1666100000	1666100000			5833
AAGPLESSGKEEITQLK	QRTACRIQEELEKLRAAGPLESSGKEEITQ	GPLESSGKEEITQLKERLEKEKRLTSDLGR	R	A	A	L	K	E	17	1	1756.92	Q99PL5	Q99PL5	1529	1545	Rrbp1	Ribosome-binding protein 1	yes	yes	2;3	6.27e-32	276.51	5	0	29788	30285	29423	40369	43537	40825	12325	17897	14923	26232	2	2	2	2	2	2	2	2	2	2	2253600000	2253600000			5833
AAGSGELGVTVK	GVRIRETADFKVDTKAAGSGELGVTVKGPK	DTKAAGSGELGVTVKGPKGLEELVKQKGFL	K	A	A	V	K	G	12	0	1087.59	Q80X90	Q80X90	481	492	Flnb	Filamin-B	yes	yes	2;3	3.43e-07	185.77	4	0	6029.9	6402.3	7659.8	9852	8343	8764.1	5602.6	6233.8	4996.2	6323	2	2	2	2	2	2	2	2	2	2	727850000	727850000			3672
AAGSIASAQKPPAGK	AATTAGKPEPNAVTKAAGSIASAQKPPAGK	AAGSIASAQKPPAGKVQIVSKKVSYSHIQS	K	A	A	G	K	V	15	1	1352.74	P27546	P27546	950	964	Map4	Microtubule-associated protein 4	yes	yes	3	8.42e-06	160.47	14.5	0.5	15079	15996	16400	31266	25889	29844	15730	17365	20727	20212	2	2	2	2	2	2	2	2	2	2	309420000	309420000			1150
AAGSSLLNK	HGIGRSGDISAVQPKAAGSSLLNKITNSLV	SAVQPKAAGSSLLNKITNSLVLNVIKLAGV	K	A	A	N	K	I	9	0	859.476	Q6P6M7	Q6P6M7	108	116	Sepsecs	O-phosphoseryl-tRNA(Sec) selenium transferase	yes	yes	2	0.00021628	157.68	13	0	8854.3	9299.6	9915.3	9504.7	7563.7	8720.7	8219.3	8401	7720.2	7638	1	1	1	1	1	1	1	1	1	1	676380000	676380000			3283
AAGSVELFFDHCLFTMLQELDK	VSRELRGIIRGLLTKAAGSVELFFDHCLFT	FFDHCLFTMLQELDKTPGESLHGYRICIQA	K	A	A	D	K	T	22	0	2570.22	Q8BM55	Q8BM55	189	210	Tmem214	Transmembrane protein 214	yes	yes	4	2.34e-08	147.16	14	0	4400.5	4426.8	7065.3	4626.4	4720	5217	8560.7	7928.9	8730.4	6172.8	1	1	1	1	1	1	1	1	1	1	22010000	22010000			4000
AAGTAPSGAHTEPWTFVVVK	SSEHVPMEVIENVIKAAGTAPSGAHTEPWT	PSGAHTEPWTFVVVKDPDMKHKIREIIEEE	K	A	A	V	K	D	20	0	2025.03	Q9DCX8	Q9DCX8	118	137	Iyd	Iodotyrosine dehalogenase 1	yes	yes	3;4	3.51e-13	193.41	12	0	12033	12098	18080	12145	11465	14068	13777	18280	17293	21433	2	2	2	2	2	2	2	2	2	2	623640000	623640000			6750
AAGTATAK	AKAKKPAGAAKKPKKAAGTATAKKSTKKTP	AAKKPKKAAGTATAKKSTKKTPKKAKKPAA	K	A	A	A	K	K	8	0	689.371	P43274	P43274	141	148	Hist1h1e	Histone H1.4	yes	yes	2;3	0.0021012	143.61	4.67	0.745	56749	55794	53681	64777	53673	48474	53839	52299	52513	49146	8	8	8	8	8	8	8	8	8	8	15914000000	15914000000			1370
AAGTCGVLLR	NNVESEPGRGAQYIRAAGTCGVLLRKVNGT	AQYIRAAGTCGVLLRKVNGTAIIQLPSKRQ	R	A	A	L	R	K	10	0	1016.54	Q9D773	Q9D773	210	219	Mrpl2	39S ribosomal protein L2, mitochondrial	yes	yes	2	0.00023582	146.58	6	0	18445	18777	18809	19280	20400	19431	16114	16251	15276	16098	2	2	2	2	2	2	2	2	2	2	817530000	817530000			6465
AAGTDGSDFQHR	______________________________	GPRAAGTDGSDFQHRERVAMHYQMSVTLKY	R	A	A	H	R	E	12	0	1260.55	Q5XKN4	Q5XKN4	9	20	Jagn1	Protein jagunal homolog 1	yes	yes	2;3	6.92e-08	186.74	15	0	4257.3	4782.6	5509.6	5385.6	4856.6	5412.8	4037.5	4289.2	4390	4981.3	3	3	3	3	3	3	3	3	3	3	892620000	892620000			2744
AAGTKPGSGK	SEEEEEEEETEEKKKAAGTKPGSGKKRKQN	EEKKKAAGTKPGSGKKRKQNETADEATTPQ	K	A	A	G	K	K	10	1	872.472	E9Q5C9	E9Q5C9	578	587	Nolc1		yes	yes	3	0.0098355	81.017	15	0	8954.4	10871	11280	9833.5	8804.2	8676.6	6437.6	6800.5	6616.5	7826	1	1	1	1	1	1	1	1	1	1	1289300000	1289300000			223
AAGTLLNGPPQFSTTPEIK	VNPPSSPTPSFSEAKAAGTLLNGPPQFSTT	LLNGPPQFSTTPEIKAPEPLSSLKSMAERA	K	A	A	I	K	A	19	0	1941.02	Q8K0V4	Q8K0V4	515	533	Cnot3	CCR4-NOT transcription complex subunit 3	yes	yes	3	3.9e-05	115.57	5	0	0	0	0	0	0	0	0	0	0	0	0	0	0	0	0	0	0	0	0	0	0	0			4657
AAGTLYTYPENWR	______________________________	______________________________	M	A	A	W	R	A	13	0	1540.73	Q9D8N0	Q9D8N0	2	14	Eef1g	Elongation factor 1-gamma	yes	yes	2	1.17e-17	177.06	16.3	1.25	238.94	182.07	429.46	480.49	525.66	255.13	476.54	235.02	347.53	261.61	1	1	1	1	1	1	1	1	1	1	2658100000	2658100000			6522
AAGTTVVEVEEIVDIGSFAPEDIHIPK	IFRKSARNFNLPMCKAAGTTVVEVEEIVDI	VDIGSFAPEDIHIPKIYVHRLIKGEKYEKR	K	A	A	P	K	I	27	0	2835.45	Q9D0K2	Q9D0K2	237	263	Oxct1	Succinyl-CoA:3-ketoacid coenzyme A transferase 1, mitochondrial	yes	yes	4	0.077956	38.386	1	0	0	0	0	0	0	0	0	0	0	0	0	0	0	0	0	0	0	0	0	0	34247000	34247000			6294
AAGVEAAAEVAATEPK	______________________________	AGVEAAAEVAATEPKMEEESGAPCVPSGNG	M	A	A	P	K	M	16	0	1483.75	Q9D0E1	Q9D0E1	2	17	Hnrnpm	Heterogeneous nuclear ribonucleoprotein M	yes	yes	2;3	3.21e-32	168.3	14	0	17683	18223	19325	25214	22145	22197	19416	18401	19038	18099	4	4	4	4	4	4	4	4	4	4	1139200000	1139200000			6279
AAGVPSASITWR	RTQVHEGRTVRLYCRAAGVPSASITWRKEG	YCRAAGVPSASITWRKEGGSLPFRHQAHGS	R	A	A	W	R	K	12	0	1214.64	Q05793	Q05793	1978	1989	Hspg2	Basement membrane-specific heparan sulfate proteoglycan core protein;Endorepellin;LG3 peptide	yes	yes	2	0.00028043	128.87	9	0	0	0	0	0	0	0	0	0	0	0	0	0	0	0	0	0	0	0	0	0	609670000	609670000			2186
AAGVSVEPFWPGLFAK	DEVTVTEDKINALIKAAGVSVEPFWPGLFA	AGVSVEPFWPGLFAKALANVNIGSLICNVG	K	A	A	A	K	A	16	0	1674.88	P47955	P47955	34	49	Rplp1	60S acidic ribosomal protein P1	yes	yes	2;3;4	1.95e-31	267.02	19	0	25905	23245	41523	27070	23707	23300	76969	71351	82820	43471	3	3	3	3	3	3	3	3	3	3	5122400000	5122400000			1425
AAGVVLEMIR	RQASQGMVGQLAARRAAGVVLEMIREGKIA	LAARRAAGVVLEMIREGKIAGRAVLIAGQP	R	A	A	I	R	E	10	0	1057.6	Q9WTM5	Q9WTM5	55	64	Ruvbl2	RuvB-like 2	yes	yes	2;3	0.00010753	157.91	12	0	6922.8	7215.3	7678.8	8779.8	8148.8	8261.9	6422.7	7347.1	6459.2	6254.4	2	2	2	2	2	2	2	2	2	2	596680000	596680000			7326
AAGYNFYGTER	SEENSALEYFGEMLKAAGYNFYGTERLYSG	EMLKAAGYNFYGTERLYSGISGMELEADIF	K	A	A	E	R	L	11	0	1247.56	P70700	P70700	968	978	Polr1b	DNA-directed RNA polymerase I subunit RPA2	yes	yes	2	9.41e-05	146.11	1	0	11661	15790	12024	17576	19534	15832	9457.5	11711	9336.8	16239	1	1	1	1	1	1	1	1	1	1	71798000	71798000			1976
AAHANPPTLLLPVVHMLEGHDPDDLAFLR	DEARARVPPEFLVQRAAHANPPTLLLPVVH	HMLEGHDPDDLAFLRKAFPRLHAWFSWLHQ	R	A	A	L	R	K	29	0	3158.63	Q80UM7	Q80UM7	504	532	Mogs	Mannosyl-oligosaccharide glucosidase	yes	yes	5	1.37e-06	120.57	12	0	898.26	811.35	838.66	909.23	853	923.38	1404.3	947.63	1237.2	953.15	1	1	1	1	1	1	1	1	1	1	242100000	242100000			3610
AAHDLLDIEGEPALDCRPIQETTDSISSR	EELAEHQVPVEKLQKAAHDLLDIEGEPALD	DCRPIQETTDSISSRFQNLSCSLDERSALL	K	A	A	S	R	F	29	1	3208.53	Q9QXZ0	Q9QXZ0	4026	4054	Macf1	Microtubule-actin cross-linking factor 1	yes	yes	4	3.74e-22	261.78	18	0	4300.4	4150.3	4513.5	5868.1	6589.1	4903.9	4701.8	4476.8	4699.2	3999.3	1	1	1	1	1	1	1	1	1	1	93128000	93128000			7159
AAHDNMDIDK	TEVLKNMGYAAKAMKAAHDNMDIDKVDELM	AKAMKAAHDNMDIDKVDELMQDIADQQELA	K	A	A	D	K	V	10	0	1128.49	Q9D8B3	Q9D8B3	118	127	Chmp4b	Charged multivesicular body protein 4b	yes	yes	3	0.0011253	103.34	19	0	4705.2	4506.3	5477.1	6869.4	6033.1	6135.6	7600.6	6750.5	6969.1	5581.3	1	1	1	1	1	1	1	1	1	1	84198000	84198000			6510
AAHIFFTDTCPEPLFSELGR	ALIADFQGTPTFTYKAAHIFFTDTCPEPLF	FTDTCPEPLFSELGRSRLAKAVKTLKEIHL	K	A	A	G	R	S	20	0	2307.1	Q64324	Q64324	101	120	Stxbp2	Syntaxin-binding protein 2	yes	yes	3	2.49e-06	122.49	8	0	4764.9	4593.8	4617.2	5301.8	4691.9	5878.9	5613.5	6209.5	5730.7	5329	1	1	1	1	1	1	1	1	1	1	180420000	180420000			3080
AAHIFNESLVCHQIR	KNPNYIRCIKPNDKKAAHIFNESLVCHQIR	AAHIFNESLVCHQIRYLGLLENVRVRRAGY	K	A	A	I	R	Y	15	0	1793.9	P46735	P46735	603	617	Myo1b	Unconventional myosin-Ib	yes	yes	4	7.08e-05	124.3	9	0	0	0	0	0	0	0	0	0	0	0	0	0	0	0	0	0	0	0	0	0	97529000	97529000			1398
AAHLCAEAALR	AQGTQVTGRKADVIKAAHLCAEAALRLVKP	DVIKAAHLCAEAALRLVKPGNQNTQVTEAW	K	A	A	L	R	L	11	0	1181.6	P50580	P50580	145	155	Pa2g4	Proliferation-associated protein 2G4	yes	yes	2;3	4.2e-05	155.84	16.3	10.8	17923	20250	20980	21810	19775	19999	15567	17090	15383	18896	6	6	6	6	6	6	6	6	6	6	2417600000	2417600000			1492
AAHLMDVAGNK	RSRVEIEQARLLVLKAAHLMDVAGNKTAAL	LVLKAAHLMDVAGNKTAALDIAMIKMVVPS	K	A	A	N	K	T	11	0	1125.56	Q8K370	Q8K370	977	987	Acad10	Acyl-CoA dehydrogenase family member 10	yes	yes	2;3	4.91e-08	192.92	10	0	9850.7	10618	10350	7791.4	8202.2	6994.8	6839.9	7493.3	6672.8	7434.6	2	2	2	2	2	2	2	2	2	2	1573200000	1573200000			4753
AAHMCSAGLAGVINR	DCDIVRRACESVSTRAAHMCSAGLAGVINR	AAHMCSAGLAGVINRMRESRSEDVMRITVG	R	A	A	N	R	M	15	0	1526.74	P52792	P52792	378	392	Gck	Glucokinase	yes	yes	2;3	1.75e-39	335.81	10	0	14607	15617	17438	14452	12274	14954	14830	23218	18803	21172	2	2	2	2	2	2	2	2	2	2	127580000	127580000			1538
AAHNLVK	SARCKDFREREGRLRAAHNLVKRGITNLCV	REREGRLRAAHNLVKRGITNLCVIGGDGSL	R	A	A	V	K	R	7	0	751.434	P47857	P47857	101	107	Pfkm	ATP-dependent 6-phosphofructokinase, muscle type	yes	yes	2;3	0.0067094	170.96	10	0	15333	15474	14471	17288	16268	16334	14355	14511	34590	16279	2	2	2	2	2	2	2	2	2	2	305060000	305060000			1417
AAHPDCEDVAK	PILDLGAEELILQARAAHPDCEDVAKAALR	LQARAAHPDCEDVAKAALRDLGCRVELREL	R	A	A	A	K	A	11	0	1211.52	Q8BNU0	Q8BNU0	433	443	Armc6	Armadillo repeat-containing protein 6	yes	yes	2;3	6.24e-08	197.27	17	0	10339	10631	9835.2	12671	12029	11693	8224.6	8271.7	7584.3	8762.3	2	2	2	2	2	2	2	2	2	2	172380000	172380000			4036
AAHSEGHITAGLDMK	DNAGYDSADLVAQLRAAHSEGHITAGLDMK	AAHSEGHITAGLDMKEGTIGDMAVLGITES	R	A	A	M	K	E	15	0	1536.74	P80314	P80314	467	481	Cct2	T-complex protein 1 subunit beta	yes	yes	4	8.39e-05	122.97	1	0	2587.3	4222.1	4572.7	3601.4	2310.4	4686.5	2303.4	3942.8	3849.4	7561.8	1	1	1	1	1	1	1	1	1	1	293150000	293150000			1979
AAHSIDTLGSASAR	KSRIAIEEIRLLTLKAAHSIDTLGSASARK	KAAHSIDTLGSASARKEIAMIKVAAPKAVC	K	A	A	A	R	K	14	0	1355.68	Q80XL6	Q80XL6	690	703	Acad11	Acyl-CoA dehydrogenase family member 11	yes	yes	2;3	4.11e-65	392.78	23	0	19366	23991	28157	22772	21858	29071	16220	23059	19698	30175	2	2	2	2	2	2	2	2	2	2	1643400000	1643400000			3684
AAHSYNPK	SAPSVESHPVLEKLKAAHSYNPKEFDWNLK	PVLEKLKAAHSYNPKEFDWNLKSGRVFIIK	K	A	A	P	K	E	8	0	886.43	P59326	P59326	373	380	Ythdf1	YTH domain-containing family protein 1	yes	yes	2;3	0.0027727	133.55	5	0	9986.4	9826.9	11403	14745	13306	12579	7146.3	8991.9	8971.3	9732	2	2	2	2	2	2	2	2	2	2	222930000	222930000			1683
AAHTAER	NSKRKFERDCREAEKAAHTAERLDQDINAT	RDCREAEKAAHTAERLDQDINATKADVEKA	K	A	A	E	R	L	7	0	754.372	Q8CJ53	Q8CJ53	151	157	Trip10	Cdc42-interacting protein 4	yes	yes	2	0.014481	120.45	16	0	11758	12102	12326	19106	16411	19880	10230	11758	12154	13545	1	1	1	1	1	1	1	1	1	1	69847000	69847000			4589
AAHTEDINACTLTTSPR	LPKINRSASEPSLHRAAHTEDINACTLTTS	HTEDINACTLTTSPRLPVF___________	R	A	A	P	R	L	17	0	1856.87	Q99N57	Q99N57	628	644	Raf1	RAF proto-oncogene serine/threonine-protein kinase	yes	yes	3	1.21e-11	205.52	19	0	1498.3	2240.8	1473.3	2993.8	2647.6	2554	1769.4	2168.6	2222	2073.4	1	1	1	1	1	1	1	1	1	1	80021000	80021000			5799
AAHVFFTDSCPDALFNELVK	SLISDFKDPPTAKYRAAHVFFTDSCPDALF	FTDSCPDALFNELVKSRAAKVIKTLTEINI	R	A	A	V	K	S	20	0	2280.09	O08599	O08599	101	120	Stxbp1	Syntaxin-binding protein 1	yes	yes	3	1.02e-10	185.33	10	0	6856.7	7725.7	8065.7	9644.1	8264	10240	6328.8	8159.4	7086	9318.4	1	1	1	1	1	1	1	1	1	1	125740000	125740000			273
AAHYFGMK	PEIVAPESAHAAFDKAAHYFGMKIVRVALK	AHAAFDKAAHYFGMKIVRVALKKNMEVDVQ	K	A	A	M	K	I	8	0	923.432	Q8R0X7	Q8R0X7	248	255	Sgpl1	Sphingosine-1-phosphate lyase 1	yes	yes	3	0.012152	79.597	17	0	5446	4458.4	5552.4	7567.9	6661.3	6865.5	5150	5010.4	4398.9	4866	1	1	1	1	1	1	1	1	1	1	339660000	339660000			4860
AAIAAAAAAAAAK	AAILKASPKKAAVAKAAIAAAAAAAAAKAK	AKAAIAAAAAAAAAKAKVPAKKATGPGKKA	K	A	A	A	K	A	13	0	1040.6	Q9CR57	Q9CR57	148	160	Rpl14	60S ribosomal protein L14	yes	yes	2;3	8.41e-20	276.04	20.3	0.471	24423	24967	26735	29155	26393	25960	20153	21330	17936	21650	3	3	3	3	3	3	3	3	3	3	9080100000	9080100000			6029
AAIANLCIGDLITAIDGEDTSSMTHLEAQNK	FEQPLAISRVTPGSKAAIANLCIGDLITAI	GEDTSSMTHLEAQNKIKGCADNMTLTVSRS	K	A	A	N	K	I	31	0	3271.57	O70400	O70400	39	69	Pdlim1	PDZ and LIM domain protein 1	yes	yes	3	2.7e-54	339.75	8	0	8468.5	11606	14287	15018	11830	18074	10109	17895	19911	22748	1	1	1	1	1	1	1	1	1	1	49769000	49769000			555
AAIAQALAGEVSVVPPSR	PREAYPDGSSKEKRRAAIAQALAGEVSVVP	AQALAGEVSVVPPSRLMALLGQALKWQQHQ	R	A	A	S	R	L	18	0	1734.96	Q3UKJ7	Q3UKJ7	143	160	Smu1	WD40 repeat-containing protein SMU1;WD40 repeat-containing protein SMU1, N-terminally processed	yes	yes	2;3	6.82e-23	237.46	16	0	8121.7	8358.4	9599.7	11345	9612.2	9695.6	11542	11523	10604	9300.6	2	2	2	2	2	2	2	2	2	2	186070000	186070000			2478
AAIAQLNGK	KDYAFVHMEKEADAKAAIAQLNGKEVKGKR	KEADAKAAIAQLNGKEVKGKRINVELSTKG	K	A	A	G	K	E	9	0	884.508	Q8C2Q3	Q8C2Q3	127	135	Rbm14	RNA-binding protein 14	yes	yes	2	0.00087851	198.73	11.5	4.5	0	0	0	0	0	0	0	0	0	0	0	0	0	0	0	0	0	0	0	0	48788000	48788000			4332
AAICSGK	VGVNGFGRIGRLVTRAAICSGKVEIVAIND	RIGRLVTRAAICSGKVEIVAINDPFIDLNY	R	A	A	G	K	V	7	0	705.348	P16858	P16858	19	25	Gapdh	Glyceraldehyde-3-phosphate dehydrogenase	yes	yes	1;2;3	0.012847	119.89	10	0.816	252660	338830	256440	427430	311670	310820	237490	247780	223060	272020	43	43	41	43	43	43	43	43	43	43	55995000000	55995000000			995
AAIDAVDNK	LQWKGAKLDQGEYERAAIDAVDNKKNTPLH	QGEYERAAIDAVDNKKNTPLHYAAASGMKA	R	A	A	N	K	K	9	0	915.466	Q6ZPS6	Q6ZPS6	137	145	Ankib1	Ankyrin repeat and IBR domain-containing protein 1	yes	yes	2	0.001431	125.16	23	0	0	0	0	0	0	0	0	0	0	0	0	0	0	0	0	0	0	0	0	0	0	0			3404
AAIDFLSN	IKVTAVDVSTNRSVRAAIDFLSN_______	STNRSVRAAIDFLSN_______________	R	A	A	S	N	-	8	0	849.423	Q9CZJ2	Q9CZJ2	678	685	Hspa12b	Heat shock 70 kDa protein 12B	yes	yes	2	0.017227	98.133	5	0	1309.9	2159.4	2096.2	2464.6	2138.5	2146.2	2010.3	2191.2	1949.3	1976.5	1	1	1	1	1	1	1	1	1	1	28649000	28649000			6232
AAIDWFDGK	KGEATVSFDDPPSAKAAIDWFDGKEFSGNP	DPPSAKAAIDWFDGKEFSGNPIKVSFATRR	K	A	A	G	K	E	9	0	1021.49	P56959	P56959	342	350	Fus	RNA-binding protein FUS	yes	yes	2;3	7.88e-05	149.94	9	1.22	74095	70844	82482	118810	105870	97832	75504	77342	68347	73731	6	6	6	6	6	6	6	6	6	6	1457400000	1457400000			1632
AAIEHIK	DKLKEFGNTLEDKARAAIEHIKQKEILTKT	NTLEDKARAAIEHIKQKEILTKTRAWFSEA	R	A	A	I	K	Q	7	0	780.449	P34928	P34928	54	60	Apoc1	Apolipoprotein C-I;Truncated apolipoprotein C-I	yes	yes	2;3	0.0052189	123.96	6.5	0.5	46646	51524	44319	60387	82482	73840	48150	49723	43015	49426	8	8	8	8	8	8	8	8	8	8	4072700000	4072700000			1253
AAIGDTLVQDIR	PTFPQDFHEVEDLIKAAIGDTLVQDIRYSP	LIKAAIGDTLVQDIRYSPDTKNLLVRLSDS	K	A	A	I	R	Y	12	0	1270.69	Q9DCG6;Q9CXN7	Q9CXN7	142	153	Pbld1;Pbld2	Phenazine biosynthesis-like domain-containing protein 1;Phenazine biosynthesis-like domain-containing protein 2	no	no	2;3	3.84e-12	242.12	19.8	8.43	75001	75779	70841	60228	56551	52919	61348	58648	52011	55037	8	8	8	8	8	8	8	8	8	8	8892500000	8892500000			6152;6711
AAIGLVPEVPK	ALANQCLSQADAFFKAAIGLVPEVPKTISI	AFFKAAIGLVPEVPKTISIDGKLRPSEPFL	K	A	A	P	K	T	11	0	1092.65	Q8BWQ6	Q8BWQ6	747	757		UPF0505 protein C16orf62 homolog	yes	yes	2;3	4.55e-05	154.56	13	0	35149	34013	38485	43922	39344	36693	33361	35130	33855	32487	2	2	2	2	2	2	2	2	2	2	272240000	272240000			4194
AAIIADCSTFR	SSPTFLRALMTAVCKAAIIADCSTFRVDTA	AVCKAAIIADCSTFRVDTAVIKQRVPILLK	K	A	A	F	R	V	11	0	1223.6	Q80XI3	Q80XI3	1467	1477	Eif4g3	Eukaryotic translation initiation factor 4 gamma 3	yes	yes	2	3.31e-06	172.59	6	0	2935	3621.3	3183.3	4706	4088.6	3957.2	2380.6	2714.7	2625.1	2748.7	1	1	1	1	1	1	1	1	1	1	173140000	173140000			3680
AAIISAEGDSK	ERARFVVEKAEQQKKAAIISAEGDSKAAEL	QQKKAAIISAEGDSKAAELIANSLATAGDG	K	A	A	S	K	A	11	0	1060.54	P67778	P67778	209	219	Phb	Prohibitin	yes	yes	2	4.47e-08	191.48	3.5	0.5	24549	23880	25206	24868	22729	22381	23422	24009	22889	20840	2	2	2	2	2	2	2	2	2	2	7350600000	7350600000			1881
AAILQTEVDALR	HIEVLKESLTAKEQRAAILQTEVDALRLRL	EQRAAILQTEVDALRLRLEEKETMLNKKTK	R	A	A	L	R	L	12	0	1298.72	Q99MI1;Q6PH08	Q99MI1	517	528	Erc1;Erc2	ELKS/Rab6-interacting/CAST family member 1;ERC protein 2	yes	no	2	4.14e-14	270.36	3	0	16163	16978	17345	19550	18918	17591	14485	14121	14341	15042	1	1	1	1	1	1	1	1	1	1	362410000	362410000			5776
AAILSMLPEEEVAATK	CKESKWSKATYVFLKAAILSMLPEEEVAAT	AILSMLPEEEVAATKENVVSLFRQVDGLKQ	K	A	A	T	K	E	16	0	1671.88	Q8BYY4	Q8BYY4	408	423	Ttc39b	Tetratricopeptide repeat protein 39B	yes	yes	2;3	5.93e-46	324.78	9	0	17487	18060	22032	20980	17671	16906	11684	15000	14942	16591	4	4	4	4	4	4	4	4	4	4	170970000	170970000			4249
AAIMVSGR	LSTHDLAEAEALCDRAAIMVSGRLRCIGPI	AEALCDRAAIMVSGRLRCIGPIQHLKRKFG	R	A	A	G	R	L	8	0	803.432	Q8K441	Q8K441	1490	1497	Abca6	ATP-binding cassette sub-family A member 6	yes	yes	2	0.0031186	128.37	11	0	28915	29021	32533	33789	34720	32695	31727	28432	26790	27850	1	1	1	1	1	1	1	1	1	1	490350000	490350000			4779
AAINLAK	WSIRHLQEASATDGKAAINLAKLRLFRHYY	EASATDGKAAINLAKLRLFRHYYVLIVCYI	K	A	A	A	K	L	7	0	699.428	Q8BUV8	Q8BUV8	435	441	Gpr107	Protein GPR107	yes	yes	2	0.07514	81.381	16	0	5763.5	6717.8	7894.2	9225	8411	9532.1	7954.2	7400.8	7429.4	7093.2	1	1	1	1	1	1	1	1	1	1	148030000	148030000			4149
AAIPAGEQAR	RMSLQEKLLSYYRNRAAIPAGEQARAKQAA	YYRNRAAIPAGEQARAKQAAVDICAELRSF	R	A	A	A	R	A	10	0	982.52	Q8BGV8	Q8BGV8	147	156	Mief1	Mitochondrial dynamics protein MID51	yes	yes	2	0.006456	100.98	21	0	4042.8	5200.3	4552.8	6324.4	4845.3	4459.7	5225.9	4354.9	4230.7	4884.1	1	1	1	1	1	1	1	1	1	1	122640000	122640000			3830
AAIPVDLR	______________________________	EPDADPKAAIPVDLRRERRLVCVEYPGVVR	K	A	A	L	R	R	8	0	853.502	Q8R2T8	Q8R2T8	12	19	Gtf3c5	General transcription factor 3C polypeptide 5	yes	yes	2	0.027507	88.643	4	0	4256	4133	3949.2	5509	5059.4	5213.4	3573.9	3963.5	3665.3	3889.5	1	1	1	1	1	1	1	1	1	1	83725000	83725000			4925
AAIQSQLDGVR	RREARKKASVEARLKAAIQSQLDGVRTGLS	ARLKAAIQSQLDGVRTGLSQLHNALNDVKD	K	A	A	V	R	T	11	0	1156.62	Q6KAR6	Q6KAR6	59	69	Exoc3	Exocyst complex component 3	yes	yes	2	4.7e-08	192.21	1	0	2925.9	3212.7	3035.6	4116.9	3417.3	4002.8	2510.9	2742.1	2394.8	2477	1	1	1	1	1	1	1	1	1	1	214270000	214270000			3211
AAISQPGISEDLEK	QSCWVLKEKTRGRKKAAISQPGISEDLEKV	KAAISQPGISEDLEKVKTGVGINNGDDVDF	K	A	A	E	K	V	14	0	1456.74	Q8BP40	Q8BP40	213	226	Acp6	Lysophosphatidic acid phosphatase type 6	yes	yes	2;3	4.6e-20	267.67	23	0	19509	18325	17287	16303	16490	15225	18018	16739	16145	15514	2	2	2	2	2	2	2	2	2	2	1110700000	1110700000			4042
AAITVEHLAIK	STYEQVDLIGKKTQKAAITVEHLAIKCHWT	KTQKAAITVEHLAIKCHWTERAAVIGDVIR	K	A	A	I	K	C	11	0	1164.69	Q9JIK5	Q9JIK5	479	489	Ddx21	Nucleolar RNA helicase 2	yes	yes	3	6.86e-05	132.78	13	0	3052	3259.1	3189.5	5737	5304.2	4542.2	2440.1	3020.1	2608.3	3236.7	1	1	1	1	1	1	1	1	1	1	283480000	283480000			6947
AAIVCYDLTDSSSFER	ERYEAMSRIYYRGAKAAIVCYDLTDSSSFE	AIVCYDLTDSSSFERAKFWVKELRSLEEGC	K	A	A	E	R	A	16	0	1832.83	P35290	P35290	83	98	Rab24	Ras-related protein Rab-24	yes	yes	2;3	3.61e-36	283.43	24	0	10495	9925.2	10431	11683	11769	11559	8075.1	9333.1	8626.9	9845.7	2	2	2	2	2	2	2	2	2	2	143580000	143580000			1264
AAIVHNVDSDDLISMGSNDIDTLK	NFDIKVLNAQRAGYKAAIVHNVDSDDLISM	DDLISMGSNDIDTLKKIDIPSVFIGESSAN	K	A	A	L	K	K	24	0	2542.22	O54965	O54965	118	141	Rnf13	E3 ubiquitin-protein ligase RNF13	yes	yes	3	9.49e-09	195.09	24	0	4613.1	5650.6	4705.9	6177	4736.7	5298.6	4314	5037.7	4801.2	4805.5	1	1	1	1	1	1	1	1	1	1	78586000	78586000			478
AAIVVHSR	KLFYIYTSGTTGLPKAAIVVHSRYYRMASL	GTTGLPKAAIVVHSRYYRMASLVYYGFRMR	K	A	A	S	R	Y	8	0	851.498	Q91VE0;Q60714	Q91VE0	255	262	Slc27a4;Slc27a1	Long-chain fatty acid transport protein 4;Long-chain fatty acid transport protein 1	no	no	3	0.0021096	108.09	9	0	999.09	1125.7	984.81	1074.9	1342.2	1287.5	543.4	997.6	630.77	953.16	1	1	1	1	1	1	1	1	1	1	25422000	25422000			5240;2767
AAIVYHTK	RGLERNDSWGSFDLRAAIVYHTKEMESIWN	WGSFDLRAAIVYHTKEMESIWNLQKQDPKR	R	A	A	T	K	E	8	0	901.502	Q5F2E7	Q5F2E7	657	664	Nufip2	Nuclear fragile X mental retardation-interacting protein 2	yes	yes	2;3	0.0026474	196.98	15	0	9232.4	9917	10528	13667	11723	13325	7412.7	8720.2	8170.9	9656.3	1	1	1	1	1	1	1	1	1	1	132390000	132390000			2639
AAIYLLDDPLAALDAHVSQQVFK	GQKQRLSLARAVYKKAAIYLLDDPLAALDA	PLAALDAHVSQQVFKQVIGPSGLLQGTTRI	K	A	A	F	K	Q	23	0	2497.32	Q9R1S7	Q9R1S7	769	791	Abcc6	Multidrug resistance-associated protein 6	yes	yes	3	1.94e-13	223.23	14	0	8538.3	7094.2	9345.8	7888.3	6395.8	6280.7	8738.7	8989.2	9253.3	9453.2	1	1	1	1	1	1	1	1	1	1	112460000	112460000			7303
AAKPGANSTTDAVLLNK	LCPMNRYSAQKQFWKAAKPGANSTTDAVLL	KPGANSTTDAVLLNKLHHAADLEKKQNETE	K	A	A	N	K	L	17	1	1669.9	P11881	P11881	75	91	Itpr1	Inositol 1,4,5-trisphosphate receptor type 1	yes	yes	3	6.7e-08	171.98	13	0	10675	12668	12313	16104	15342	16549	8814.4	10566	9710.3	12123	1	1	1	1	1	1	1	1	1	1	68963000	68963000			909
AALADVLR	ESRVQQQEDEITVLKAALADVLRRLAISED	DEITVLKAALADVLRRLAISEDHVASVKKS	K	A	A	L	R	R	8	0	827.486	Q3UMY5	Q3UMY5	43	50	Eml4	Echinoderm microtubule-associated protein-like 4	yes	yes	2	0.0071036	113.5	9	0	4488	4401.8	4479.8	6650.1	5807	6077.8	4227.8	4483.1	3800.2	4744.8	1	1	1	1	1	1	1	1	1	1	307550000	307550000			2498
AALADYK	PVKLHCSMLAEDAIKAALADYKLKQESKKE	MLAEDAIKAALADYKLKQESKKEEPEKQ__	K	A	A	Y	K	L	7	0	750.391	Q9D7P6	Q9D7P6	149	155	Iscu	Iron-sulfur cluster assembly enzyme ISCU, mitochondrial	yes	yes	2	0.014736	119.89	8	0	18815	19458	18317	21511	19232	19975	15374	16148	15230	17281	1	1	1	1	1	1	1	1	1	1	1894500000	1894500000			6487
AALAGGTTMIIDFAIPQK	FMGSQSVDDFYQGTKAALAGGTTMIIDFAI	AGGTTMIIDFAIPQKGSSLIEAFETWRNWA	K	A	A	Q	K	G	18	0	1816.98	Q9EQF5	Q9EQF5	89	106	Dpys	Dihydropyrimidinase	yes	yes	2;3;4	5.15e-55	332.42	17.5	0.866	42618	38154	46782	36993	34794	34258	58578	51687	51022	39498	5	5	5	5	5	5	5	5	5	5	958200000	958200000			6801
AALAGGTTMIIDHVVPEPESSLTEAYEK	YKGMTTVDDFFQGTKAALAGGTTMIIDHVV	VVPEPESSLTEAYEKWREWADGKSCCDYAL	K	A	A	E	K	W	28	0	2928.44	Q62188	Q62188	95	122	Dpysl3	Dihydropyrimidinase-related protein 3	yes	yes	4	0.075556	39.795	3	0	0	0	0	0	0	0	0	0	0	0	0	0	0	0	0	0	0	0	0	0	64397000	64397000			2995
AALAGLSR	AGDHRQLPPTTVSHRAALAGLSRSLMERLA	PTTVSHRAALAGLSRSLMERLAEKHGAGVV	R	A	A	S	R	S	8	0	757.445	P40694	P40694	412	419	Ighmbp2	DNA-binding protein SMUBP-2	yes	yes	2	0.0050648	120.49	13	0	7547.2	8070.3	7861	11089	11128	10307	7420.2	7575.9	6780.4	7498.5	1	1	1	1	1	1	1	1	1	1	42014000	42014000			1333
AALAHSEIATTQAASTK	QRLRERLQRLEEEHRAALAHSEIATTQAAS	LAHSEIATTQAASTKALPNGRDAPDGPSVE	R	A	A	T	K	A	17	0	1669.86	Q9QXS1	Q9QXS1	2752	2768	Plec	Plectin	yes	yes	3;4	4.51e-08	174.47	5	0	10727	15198	12924	16853	15734	13998	10940	12526	12355	12953	2	2	2	2	2	2	2	2	2	2	883790000	883790000			7147
AALAPLPPLPAQFK	______________________________	MAALAPLPPLPAQFKSIQHHLRTAQEHDKR	M	A	A	F	K	S	14	0	1432.84	Q9CR26	Q9CR26	2	15	Vta1	Vacuolar protein sorting-associated protein VTA1 homolog	no	no		1	NaN	NaN	NaN	0	0	0	0	0	0	0	0	0	0	0	0	0	0	0	0	0	0	0	0	0	0			6019
AALAQAADCEVEQWNSDDPIPR	LMKVFVTGPLPAEGRAALAQAADCEVEQWN	DCEVEQWNSDDPIPRKDLEQGVVGAHGLLC	R	A	A	P	R	K	22	0	2455.11	Q91Z53	Q91Z53	21	42	Grhpr	Glyoxylate reductase/hydroxypyruvate reductase	yes	yes	2;3;4	4.32e-153	483.35	17.5	0.988	84517	77210	88561	92827	93076	77738	92101	80147	77853	74837	10	10	10	10	10	10	10	10	10	10	7339400000	7339400000			5440
AALAQCQ	VDTESKFRKLVTAIKAALAQCQ________	RKLVTAIKAALAQCQ_______________	K	A	A	C	Q	-	7	0	760.354	P63300	P63300	82	88	Sepw1	Selenoprotein W	yes	yes	2	0.058262	85.909	23	0	2207.5	2357.8	3195.1	3153.5	2486.4	2377.1	3383.5	3423.4	3659.1	2833.9	1	1	1	1	1	1	1	1	1	1	162640000	162640000			1875
AALCAVHVIR	VEKLLKTSNSYLRKKAALCAVHVIRKVPEL	YLRKKAALCAVHVIRKVPELMEMFLPATKN	K	A	A	I	R	K	10	0	1108.62	P22892	P22892	157	166	Ap1g1	AP-1 complex subunit gamma-1	yes	yes	3	7.47e-05	144.09	14	0	3026.4	3003.2	2922.1	3716.5	3723	3520.5	2477.1	2581.3	2362.3	2267.3	1	1	1	1	1	1	1	1	1	1	1000700000	1000700000			1080
AALCHFCIDMLNAK	DSPLLKYSAKDYFFKAALCHFCIDMLNAKL	KAALCHFCIDMLNAKLAVQKYEELFPAFSD	K	A	A	A	K	L	14	0	1662.77	Q9DB05	Q9DB05	209	222	Napa	Alpha-soluble NSF attachment protein	yes	yes	2;3;4	7.58e-16	222.74	15.8	2.17	18306	17935	18074	20759	18790	19839	14234	16627	15801	16317	3	3	3	3	3	3	3	3	3	3	554530000	554530000			6586
AALCLTVNAGNPPLEALLAVEHVK	______________________________	GNPPLEALLAVEHVKGDVSISVEEGKENLL	M	A	A	V	K	G	24	0	2499.35	Q8CGC7	Q8CGC7	2	25	Eprs	Bifunctional glutamate/proline--tRNA ligase;Glutamate--tRNA ligase;Proline--tRNA ligase	yes	yes	3	3.36e-05	69.152	8	0	5463.5	5358.2	7696.6	7946.7	6709.7	7203.9	6761.2	7500.3	6271	6028.4	1	1	1	1	1	1	1	1	1	1	104850000	104850000			4503
AALDAAAK	KMVVVNPGRISSRAKAALDAAAKEMTKDKT	RISSRAKAALDAAAKEMTKDKTKQQQKEAL	K	A	A	A	K	E	8	0	729.402	Q8BJL0	Q8BJL0	634	641	Smarcal1	SWI/SNF-related matrix-associated actin-dependent regulator of chromatin subfamily A-like protein 1	yes	yes	2	0.0085734	108.46	5	0	5224.4	5107.7	4688.2	5369.4	5454.9	6120.2	4615.4	5656.6	4509.9	8661.2	1	1	1	1	1	1	1	1	1	1	73300000	73300000			3937
AALDAGVFQSVWVSTDHDEIENVAK	IKRLAGVPLIGWVLRAALDAGVFQSVWVST	VWVSTDHDEIENVAKQFGAQVHRRSSETSK	R	A	A	A	K	Q	25	0	2700.3	Q99KK2	Q99KK2	76	100	Cmas	N-acylneuraminate cytidylyltransferase	yes	yes	3;4	1.36e-33	280.75	5	0	8731.8	14014	15638	10778	8063.3	12982	8084.9	14688	12939	18488	1	1	1	1	1	1	1	1	1	1	132230000	132230000			5679
AALDCSTSHLDEFYSDPHAVAGALK	LFRIGAGASKLKKLKAALDCSTSHLDEFYS	DEFYSDPHAVAGALKSYLRELPEPLMTFSL	K	A	A	L	K	S	25	0	2674.23	Q3UIA2	Q3UIA2	301	325	Arhgap17	Rho GTPase-activating protein 17	yes	yes	4	1.14e-33	282.75	1	0	9018.7	12410	14563	17814	13612	20501	8662.3	12915	12414	20470	2	2	2	2	2	2	2	2	2	2	160460000	160460000			2464
AALDEAQGVGLDSTGYYDQEIYGGSDSR	HEDIEAQIREIQGKKAALDEAQGVGLDSTG	TGYYDQEIYGGSDSRFAGYVTSIAATELED	K	A	A	S	R	F	28	0	2936.29	Q99NB9	Q99NB9	23	50	Sf3b1	Splicing factor 3B subunit 1	yes	yes	3	7.64e-18	255.94	16	0	4836	5028.9	5625.9	7746.5	5892.8	6032.8	5002.3	5650.2	4722.7	5287.6	1	1	1	1	1	1	1	1	1	1	125350000	125350000			5814
AALDGGPR	PQWFLQEVLAGLQQRAALDGGPRALATLCF	LAGLQQRAALDGGPRALATLCFQASYLVTN	R	A	A	P	R	A	8	0	755.393	Q3TAP4	Q3TAP4	450	457	Ap5b1	AP-5 complex subunit beta-1	yes	yes	2	0.0042007	123.45	21	0	5917.5	7664.4	6581.2	9338	7563.4	7967.9	5564.3	5341.9	5958.8	7076.8	1	1	1	1	1	1	1	1	1	1	35717000	35717000			2277
AALDGTPGMIGYGMAK	KHLKEGGLLTLAGAKAALDGTPGMIGYGMA	ALDGTPGMIGYGMAKGAVHQLCQSLAGKNS	K	A	A	A	K	G	16	0	1551.74	Q8BVI4	Q8BVI4	136	151	Qdpr	Dihydropteridine reductase	yes	yes	2;3	2.06e-46	336.17	10.1	1.44	418520	422470	397600	354100	326520	310150	298420	345040	288180	310300	13	13	13	13	13	13	13	13	13	13	14399000000	14399000000			4165
AALDVYCK	PPFKDEKLEVPEDIRAALDVYCKKYEKLKA	EVPEDIRAALDVYCKKYEKLKAMRTLSWKH	R	A	A	C	K	K	8	0	938.453	Q8BZQ7	Q8BZQ7	632	639	Anapc2	Anaphase-promoting complex subunit 2	yes	yes	2	0.0040174	124.08	8	0	9706.3	9629.9	10835	22699	20612	20724	8683.4	9647.1	9701.6	11908	1	1	1	1	1	1	1	1	1	1	45684000	45684000			4268
AALEAIDELDLFGAHGGR	QGIPELNASSVGVAKAALEAIDELDLFGAH	EAIDELDLFGAHGGRKSVIHVLPDEVEHCQ	K	A	A	G	R	K	18	0	1853.93	Q8BWJ3	Q8BWJ3	207	224	Phka2	Phosphorylase b kinase regulatory subunit alpha, liver isoform	yes	yes	3	5.24e-13	208.39	5	0	2054.1	2694.2	2114.3	1762.3	1638.5	1303.1	1476.7	1650	1048.8	1288.7	1	1	1	1	1	1	1	1	1	1	354780000	354780000			4188
AALEALDELDLFGVK	QGISELNASSVGMAKAALEALDELDLFGVK	AALEALDELDLFGVKGGPQSVIHVLADEVQ	K	A	A	V	K	G	15	0	1602.85	P18826	P18826	207	221	Phka1	Phosphorylase b kinase regulatory subunit alpha, skeletal muscle isoform	yes	yes	3	3.15e-05	137.84	10	0	3326.9	4064.4	4881	3255.8	2783.6	2911.8	2459.5	2797.2	3443.4	3440.3	1	1	1	1	1	1	1	1	1	1	165060000	165060000			1030
AALEALGSCLNNK	CRGLELIASENFCSRAALEALGSCLNNKYS	SRAALEALGSCLNNKYSEGYPGKRYYGGAE	R	A	A	N	K	Y	13	0	1359.68	Q9CZN7	Q9CZN7	83	95	Shmt2	Serine hydroxymethyltransferase	yes	yes	2;3	3.66e-52	373.4	13.1	3.48	123580	118520	132910	125990	119570	112080	115080	113730	102980	109200	8	8	8	8	8	8	8	8	8	8	5073000000	5073000000			6235
AALEAQNALHNIK	PQSKGCCFVTFYTRKAALEAQNALHNIKTL	RKAALEAQNALHNIKTLPGMHHPIQMKPAD	K	A	A	I	K	T	13	0	1391.75	Q9Z0H4	Q9Z0H4	95	107	Celf2	CUGBP Elav-like family member 2	yes	yes	3	0.085435	42.469	9	0	0	0	0	0	0	0	0	0	0	0	0	0	0	0	0	0	0	0	0	0	57231000	57231000			7437
AALEAVAAPER	______________________________	EGRRAALEAVAAPERGGGSCVLCCGDLEAT	R	A	A	E	R	G	11	0	1096.59	Q80YR4	Q80YR4	12	22	Znf598	Zinc finger protein 598	yes	yes	2	6.81e-05	147.95	23	0	2147.1	2382.4	2113.8	2865.2	2439.8	2445.2	2136.5	1869.5	1848.9	1743.5	1	1	1	1	1	1	1	1	1	1	110530000	110530000			3707
AALEAVGGTVVLE	EIKANVAKAEAEKIKAALEAVGGTVVLE__	IKAALEAVGGTVVLE_______________	K	A	A	L	E	-	13	0	1227.67	Q9DB15	Q9DB15	189	201	Mrpl12	39S ribosomal protein L12, mitochondrial	yes	yes	2	0.00047947	124.23	1	0	0	0	0	0	0	0	0	0	0	0	0	0	0	0	0	0	0	0	0	0	157640000	157640000			6588
AALEELVR	______________________________	______________________________	R	A	A	V	R	L	8	0	899.508	Q61035	Q61035	5	12	Hars	Histidine--tRNA ligase, cytoplasmic	yes	yes	2	0.013471	101.6	2	0	4240.3	3930.5	4707	5696.5	4553.1	4664	3880.2	3604.9	3045.7	3866.1	1	1	1	1	1	1	1	1	1	1	691490000	691490000			2826
AALEEVEGDVAELELK	TVDFEECLKDSPRFRAALEEVEGDVAELEL	ALEEVEGDVAELELKLDKLVKLCIAMIDTG	R	A	A	L	K	L	16	0	1713.87	Q6ZQK5	Q6ZQK5	19	34	Acap2	Arf-GAP with coiled-coil, ANK repeat and PH domain-containing protein 2	yes	yes	3	0.00099089	95.57	19	0	0	0	0	0	0	0	0	0	0	0	0	0	0	0	0	0	0	0	0	0	139890000	139890000			3424
AALEEVYPDLTPEENR	QGVALLPFVDERRLRAALEEVYPDLTPEEN	ALEEVYPDLTPEENRRNSLGGDVLFVGKLH	R	A	A	N	R	R	16	0	1844.88	Q9DBR1	Q9DBR1	660	675	Xrn2	5-3 exoribonuclease 2	yes	yes	2	3.47e-31	258.78	17.5	0.5	6980.6	6598.7	7467.1	10269	9209.3	7427.8	10054	8928.1	8873	9145.1	1	1	1	1	1	1	1	1	1	1	26392000	26392000			6651
AALEGTLAETEAR	LQGLEIELQSQLSMKAALEGTLAETEARYG	MKAALEGTLAETEARYGVQLSQIQSVISGF	K	A	A	A	R	Y	13	0	1330.67	CON__P19001;P19001	CON__P19001	321	333	Krt19	Keratin, type I cytoskeletal 19	yes	no	2	3.85e-18	253.88	19	0	16014	16780	22647	34648	16709	23123	14442	20198	16860	17448	1	1	1	1	1	1	1	1	1	1	362210000	362210000		+	172
AALELLAAPHR	PHLRALGLHLASMSRAALELLAAPHRSPFA	SMSRAALELLAAPHRSPFALLALRCACPED	R	A	A	H	R	S	11	0	1160.67	Q8CIG9	Q8CIG9	206	216	Fbxl8	F-box/LRR-repeat protein 8	yes	yes	3	0.00059024	107.95	16	0	8198.8	8101.3	9132.5	10673	10219	10116	8595.1	8934.4	8119.6	8495.4	2	2	2	2	2	2	2	2	2	2	23270000	23270000			4572
AALEQEK	IQQKLELQGRVDSLKAALEQEKESQQLMRE	QGRVDSLKAALEQEKESQQLMREQVKKEEE	K	A	A	E	K	E	7	0	787.408	Q8BL66	Q8BL66	1184	1190	Eea1	Early endosome antigen 1	yes	yes	2	0.011663	126.67	23	0	14910	14443	15884	16736	14685	12886	12064	12999	12582	11949	1	1	1	1	1	1	1	1	1	1	395240000	395240000			3983
AALEYLEDIDLK	LLLANTDMFLSKPRKAALEYLEDIDLKTLE	PRKAALEYLEDIDLKTLEKEPRTFKAKELW	K	A	A	L	K	T	12	0	1391.72	Q9CYH2	Q9CYH2	33	44	Fam213a	Redox-regulatory protein FAM213A	yes	yes	2	3.12e-17	286.08	5	0	68481	58484	70540	44494	43775	43033	68549	77538	70231	53315	1	1	1	1	1	1	1	1	1	1	500400000	500400000			6190
AALEYLGSFDHYAT	PAMVQTEDQYQFCYRAALEYLGSFDHYAT_	RAALEYLGSFDHYAT_______________	R	A	A	A	T	-	14	0	1556.71	Q64487;A2A8L5	Q64487	1899	1912	Ptprd;Ptprf	Receptor-type tyrosine-protein phosphatase delta;Receptor-type tyrosine-protein phosphatase F	no	no	2	6.9e-05	155.42	7	0	10426	13517	13574	12293	9640.6	11431	10486	14299	14131	16485	2	2	2	2	2	2	2	2	2	2	59345000	59345000			3105;12
AALFNTR	ECGGNLFDAISIAVKAALFNTRIPRVRVLE	DAISIAVKAALFNTRIPRVRVLEDEEGAKD	K	A	A	T	R	I	7	0	791.429	Q9D0M0	Q9D0M0	158	164	Exosc7	Exosome complex exonuclease RRP42	yes	yes	2	0.019705	108.92	15.5	0.5	5537.9	5833.2	5948	6823.3	6489.9	7351.6	5755.1	5963.6	5458.3	6010.1	1	1	1	1	1	1	1	1	1	1	67521000	67521000			6298
AALFQHQPPR	RLYGHWVKKGEQQNRAALFQHQPPRLFPIA	EQQNRAALFQHQPPRLFPIAATELEGDSGA	R	A	A	P	R	L	10	0	1163.62	Q9DB30	Q9DB30	371	380	Phkg2	Phosphorylase b kinase gamma catalytic chain, liver/testis isoform	yes	yes	3	0.018102	70.816	15	0	15304	18498	17290	24302	18702	15106	12807	11513	7965.5	6386.7	1	1	1	1	1	1	1	1	1	1	84777000	84777000			6595
AALGQGVAPVHTQK	PRVQGKSGGKGLQGKAALGQGVAPVHTQKT	KAALGQGVAPVHTQKTGPSVKAMAQEDSES	K	A	A	Q	K	T	14	0	1375.76	O08784	O08784	636	649	Tcof1	Treacle protein	yes	yes	3	2.24e-05	150.49	11	0	3229.7	3248.3	2893.3	5183.7	4043.9	4435.5	2720.4	3456.1	3144.9	2920.6	1	1	1	1	1	1	1	1	1	1	286790000	286790000			296
AALGYDYK	GFGGRYGVEKDKRDKAALGYDYKGETEKHE	EKDKRDKAALGYDYKGETEKHESQRDYAKG	K	A	A	Y	K	G	8	0	899.439	P49710	P49710	171	178	Hcls1	Hematopoietic lineage cell-specific protein	yes	yes	2	0.0046271	121.99	8	0	6982.1	5155.6	6624.7	14990	11055	11337	6891	7200.9	7337.1	8016.1	1	1	1	1	1	1	1	1	1	1	538660000	538660000			1464
AALGYNILTQEEAQSVYDAK	EDDCHQYEPIPGSERAALGYNILTQEEAQS	NILTQEEAQSVYDAKYYGGQCETVYNGDWR	R	A	A	A	K	Y	20	0	2183.07	Q8K182	Q8K182	152	171	C8a	Complement component C8 alpha chain	yes	yes	3	3.05e-13	195.97	5	0	10714	8264	9734.7	10309	9564.9	11412	6498.2	8499.4	8147.8	7965.4	1	1	1	1	1	1	1	1	1	1	309070000	309070000			4666
AALHLYSNTLNFQISEVEPK	FNAKYVSLHVRKSNRAALHLYSNTLNFQIS	YSNTLNFQISEVEPKYYADGEDAYAMKRDL	R	A	A	P	K	Y	20	0	2273.17	Q9QY36	Q9QY36	117	136	Naa10	N-alpha-acetyltransferase 10	yes	yes	3	2.05e-08	154.74	15	0	9091.9	6765.2	10340	10950	10236	10134	10514	11527	11591	8101.1	1	1	1	1	1	1	1	1	1	1	33009000	33009000			7164
AALHPPALAILSHTPDGATQTIAWVGK	QLKTKGFGGIYGVGKAALHPPALAILSHTP	HTPDGATQTIAWVGKGIVYDTGGLSIKGKT	K	A	A	G	K	G	27	0	2735.48	Q6NSR8	Q6NSR8	234	260	Npepl1	Probable aminopeptidase NPEPL1	yes	yes	4	1.7e-10	214.27	19	0	2954.8	3228.1	3438.1	3328.2	2616.1	2760.8	7496.2	6989.1	8574	4175.6	1	1	1	1	1	1	1	1	1	1	85081000	85081000			3221
AALIQHMER	CVTKMEVDFAYEVFRAALIQHMERRAK___	AYEVFRAALIQHMERRAK____________	R	A	A	E	R	R	9	0	1067.55	Q3UEG6	Q3UEG6	502	510	Agxt2	Alanine--glyoxylate aminotransferase 2, mitochondrial	yes	yes	2;3	0.00022293	131.5	6.5	1.5	27591	28426	27427	27258	26837	23851	21299	22247	20358	23125	7	7	7	7	7	7	7	7	7	7	2582200000	2582200000			2427
AALIYTCTVCR	GQKKKQGHDQKAAAKAALIYTCTVCRTQMP	AAAKAALIYTCTVCRTQMPDPKTFKQHFES	K	A	A	C	R	T	11	0	1326.64	Q9D115	Q9D115	35	45	Znf706	Zinc finger protein 706	yes	yes	2;3	7.18e-08	200.32	17	0	34438	35502	34651	37416	35537	30792	33735	33090	30181	30873	2	2	2	2	2	2	2	2	2	2	236670000	236670000			6320
AALLAELASLEADALR	DHLLRFYADLAPEARAALLAELASLEADAL	ALLAELASLEADALREHCQRAAAAGALAPG	R	A	A	L	R	E	16	0	1625.9	Q3TW96	Q3TW96	32	47	Uap1l1	UDP-N-acetylhexosamine pyrophosphorylase-like protein 1	yes	yes	2;3	1.51e-31	269.44	11.3	0.471	9117.6	8521.2	9038.4	17898	15910	13566	10270	10787	10421	11136	3	3	3	3	3	3	3	3	3	3	724690000	724690000			2347
AALLDPFAAVR	AALAPHLDDAVRALRAALLDPFAAVRREGC	RALRAALLDPFAAVRREGCECAAALARATP	R	A	A	V	R	R	11	0	1142.64	B9EJR8	B9EJR8	171	181	Dnaaf5	Dynein assembly factor 5, axonemal	yes	yes	2	0.051111	75.825	17	0	4716.9	4762.1	5243	6163	7132.6	7074.9	4432.8	4395.2	4431.3	9540.2	1	1	1	1	1	1	1	1	1	1	56239000	56239000			147
AALLDQIR	PSDGDHQVPAPSGNKAALLDQIREGAQLKK	PAPSGNKAALLDQIREGAQLKKVEQNSRPV	K	A	A	I	R	E	8	0	898.524	Q91YD9	Q91YD9	403	410	Wasl	Neural Wiskott-Aldrich syndrome protein	yes	yes	2	0.0085045	108.7	9	0	22458	23292	25341	34463	34265	30387	22727	24413	22039	22577	3	3	3	3	3	3	3	3	3	3	309890000	309890000			5397
AALLEAAPSLPSGFVVLASCAR	RPVTLGIDLGTTSVKAALLEAAPSLPSGFV	PSLPSGFVVLASCARAARAETESAVAGPQG	K	A	A	A	R	A	22	0	2199.17	Q9D5J6	Q9D5J6	19	40	Shpk	Sedoheptulokinase	yes	yes	3	3.71e-08	140.63	19	0	1235	1493	1920.1	1182.6	1150.1	1338.2	2354.8	2620.9	2786.1	1953.8	1	1	1	1	1	1	1	1	1	1	338500000	338500000			6425
AALLEAGMPESTEDK	KGFIKSIRGVLTQFRAALLEAGMPESTEDK	AALLEAGMPESTEDK_______________	R	A	A	D	K	-	15	0	1560.73	Q6ZPJ3	Q6ZPJ3	1274	1288	Ube2o	E2/E3 hybrid ubiquitin-protein ligase UBE2O	yes	yes	2	6.8e-16	227.31	24	0	4576.3	4288.1	5464	5999.8	5935.6	5451.1	3132.5	3713.1	3498.8	4448.6	1	1	1	1	1	1	1	1	1	1	19391000	19391000			3400
AALLEFEER	RRNIPETLELSAEAKAALLEFEERERQHKQ	LSAEAKAALLEFEERERQHKQGRYGSRRGG	K	A	A	E	R	E	9	0	1076.55	Q9CXK9	Q9CXK9	292	300	Rbm33	RNA-binding protein 33	yes	yes	2	0.0036081	110.87	24	0	3282.1	2801.7	3029.8	4315.9	3857	3619.4	2807.4	2702.8	2654.8	3225.5	1	1	1	1	1	1	1	1	1	1	88038000	88038000			6150
AALLNFDEFAVSK	INIGLTTLPPVHVIKAALLNFDEFAVSKDG	IKAALLNFDEFAVSKDGIEKLLTMMPTEEE	K	A	A	S	K	D	13	0	1423.73	Q6P9Q4	Q6P9Q4	750	762	Fhod1	FH1/FH2 domain-containing protein 1	yes	yes	2	1.95e-17	241.31	14	0	59577	57726	57915	104640	87637	91831	59379	65470	63511	66777	1	1	1	1	1	1	1	1	1	1	94641000	94641000			3295
AALLNQHYQVNFK	FPPEASGYLHIGHAKAALLNQHYQVNFKGK	AKAALLNQHYQVNFKGKLIMRFDDTNPEKE	K	A	A	F	K	G	13	0	1544.81	Q8CGC7	Q8CGC7	217	229	Eprs	Bifunctional glutamate/proline--tRNA ligase;Glutamate--tRNA ligase;Proline--tRNA ligase	yes	yes	2;3	5.88e-42	353.63	16.2	2.77	55337	51658	67322	61308	53597	51727	53831	57402	55212	52657	2	2	2	2	2	2	2	2	2	2	818740000	818740000			4503
AALLTER	EEKDEAEDLLGRGSRAALLTERTRNEMTAE	DLLGRGSRAALLTERTRNEMTAEEKRRAHQ	R	A	A	E	R	T	7	0	772.444	Q920B9	Q920B9	457	463	Supt16h	FACT complex subunit SPT16	yes	yes	2	0.039896	95.541	5	0	18933	20464	21284	29048	26497	25658	19215	21065	19073	27490	1	1	1	1	1	1	1	1	1	1	337910000	337910000			5472
AALLTGR	FPSFYSANPLCSPSRAALLTGRLPIRNGFY	NPLCSPSRAALLTGRLPIRNGFYTTNAHAR	R	A	A	G	R	L	7	0	700.423	Q571E4;P50428	Q571E4	81	87	Galns;Arsa	N-acetylgalactosamine-6-sulfatase;Arylsulfatase A	no	no	2	0.012381	125.08	15	0	24272	23841	26113	33523	30180	25422	26164	25447	24797	25576	1	1	1	1	1	1	1	1	1	1	329940000	329940000			2618;1484
AALLTQQADSPEDREPQQK	EMVERREKRELRLVRAALLTQQADSPEDRE	TQQADSPEDREPQQKRAHTDEPHSPQSKKE	R	A	A	Q	K	R	19	1	2124.04	Q80Y81	Q80Y81	788	806	Elac2	Zinc phosphodiesterase ELAC protein 2	yes	yes	3;4	2.1e-50	308.12	2	0	9877.8	9948.2	10991	14401	13734	14353	9825.7	9608.5	9108.4	10803	1	1	1	1	1	1	1	1	1	1	291720000	291720000			3697
AALMGGQVYFCYDK	VAWMHILVARELEQRAALMGGQVYFCYDKS	RAALMGGQVYFCYDKSPYKSYEDFNMEFLS	R	A	A	D	K	S	14	0	1621.73	Q9EQC1	Q9EQC1	249	262	Hsd3b7	3 beta-hydroxysteroid dehydrogenase type 7	yes	yes	2;3	9.27e-19	248.41	16	0	79182	85774	96990	70796	63482	66519	64282	73091	70116	72769	3	3	3	3	3	3	3	3	3	3	480100000	480100000			6799
AALNALQPPEFR	______________________________	LDKAALNALQPPEFRNENSLAATLKTLLFF	K	A	A	F	R	N	12	0	1325.71	Q78T54	Q78T54	7	18	Vma21	Vacuolar ATPase assembly integral membrane protein Vma21	yes	yes	2;3	9.8e-06	164.33	11	0	17027	16094	18107	21888	20633	22175	15324	16668	14094	16958	4	4	4	4	4	4	4	4	4	4	340000000	340000000			3469
AALNAVR	NVEKETHQQVVSRIRAALNAVRLLVVDPET	QQVVSRIRAALNAVRLLVVDPETDERLKKL	R	A	A	V	R	L	7	0	713.418	P70441	P70441	81	87	Slc9a3r1	Na(+)/H(+) exchange regulatory cofactor NHE-RF1	yes	yes	2	0.0093895	137.44	6	0	3005.6	2763.5	2888.7	2706.3	2396.4	2367.8	2138.7	2424.6	2148.8	2506.7	1	1	1	1	1	1	1	1	1	1	3690300000	3690300000			1959
AALNGADIYAGCCTLK	AMVEFESVLCAQKAKAALNGADIYAGCCTL	ALNGADIYAGCCTLKIEYARPTRLNVIRND	K	A	A	L	K	I	16	0	1696.79	Q921F4	Q921F4	272	287	Hnrnpll	Heterogeneous nuclear ribonucleoprotein L-like	yes	yes	3	0.00014865	119.56	5.5	2.5	5211.5	4578.8	5641.5	6712.6	5867.4	5234.2	5035.3	5154.7	5019.9	4942.8	1	1	1	1	1	1	1	1	1	1	72736000	72736000			5488
AALNYQK				A	A	Q	K		7	0	806.429		REV__Q8K2Z8					yes	yes	2	0.059202	129.96	4	0	0	0	0	0	0	0	0	0	0	0	0	0	0	0	0	0	0	0	0	0	0	0	+		7683
AALPDLTK	YYRRATVFLAMGKSKAALPDLTKVIALKMD	LAMGKSKAALPDLTKVIALKMDFTAARLQR	K	A	A	T	K	V	8	0	827.475	Q91YW3	Q91YW3	89	96	Dnajc3	DnaJ homolog subfamily C member 3	yes	yes	2	0.0016679	151.56	10	0	32718	31801	37586	46174	43532	43952	18359	22705	26778	26897	2	2	2	2	2	2	2	2	2	2	1630000000	1630000000			5433
AALPLTTSDTK	QVVNQVWEAADVLIKAALPLTTSDTKTVSE	VLIKAALPLTTSDTKTVSEWISQMATLPQA	K	A	A	T	K	T	11	0	1116.6	Q7TMY8	Q7TMY8	1498	1508	Huwe1	E3 ubiquitin-protein ligase HUWE1	yes	yes	2	3.12e-05	159.83	9	0	31120	34081	36161	45742	42720	40711	31834	31141	28551	33994	2	2	2	2	2	2	2	2	2	2	80039000	80039000			3500
AALPSLTNPPSLSPIR	CAHVLDDVTPGPAIKAALPSLTNPPSLSPI	ALPSLTNPPSLSPIRRKGKEKEPGEQASTP	K	A	A	I	R	R	16	0	1632.92	P42859	P42859	1147	1162	Htt	Huntingtin	yes	yes	2	0.004518	94.122	17	0	10268	11950	13662	14248	11367	13412	10702	11423	10261	10570	1	1	1	1	1	1	1	1	1	1	17453000	17453000			1357
AALPTPALTPEDK	VGNLRLLSGPLDQVRAALPTPALTPEDKAV	VRAALPTPALTPEDKAVLQNLKRILAKVQE	R	A	A	D	K	A	13	0	1322.71	Q6PB44	Q6PB44	540	552	Ptpn23	Tyrosine-protein phosphatase non-receptor type 23	yes	yes	2	1.64e-10	194.5	6	0	12556	13713	14014	18334	17224	16908	12004	13339	12378	13519	1	1	1	1	1	1	1	1	1	1	49101000	49101000			3310
AALQALK	QELTAAKKHGTKNKRAALQALKRKKRYEKQ	KHGTKNKRAALQALKRKKRYEKQLAQIDGT	R	A	A	L	K	R	7	0	713.444	Q9D8B3;Q9D7F7	Q9D8B3	64	70	Chmp4b;Chmp4c	Charged multivesicular body protein 4b;Charged multivesicular body protein 4c	yes	no	2	0.0076361	145.87	18	0	4340.2	4216.4	5595.5	8711	7748.3	7980.9	4598.6	4457.3	3983.4	5657	1	1	1	1	1	1	1	1	1	1	482560000	482560000			6510
AALQALR	LSCVRSTKPSLLIQKAALQALRKMELEDEV	KPSLLIQKAALQALRKMELEDEVRTILFDT	K	A	A	L	R	K	7	0	741.45	E9Q414	E9Q414	526	532	Apob	Apolipoprotein B-100;Apolipoprotein B-48	yes	yes	2	0.0070815	152.78	12	0	7031.1	6929.7	6892.6	12238	13077	11258	6095.1	5713	6624.4	7648.1	1	1	1	1	1	1	1	1	1	1	453740000	453740000			217
AALQELLSK	AVVSERLKIRGSLARAALQELLSKGLIKLV	RGSLARAALQELLSKGLIKLVSKHRAQVIY	R	A	A	S	K	G	9	0	971.565	P62852	P62852	86	94	Rps25	40S ribosomal protein S25	yes	yes	2;3	7.13e-05	182.29	17.4	2.24	97597	105780	117610	121120	114000	106520	85577	90943	80437	85548	8	8	8	8	8	8	8	8	8	8	8662400000	8662400000			1822
AALQENECLLASSTFAQAEVK	INYVFPCFDSAQSVRAALQENECLLASSTF	ECLLASSTFAQAEVKNEAINGNLQNILSFL	R	A	A	V	K	N	21	0	2279.11	Q6PB66	Q6PB66	492	512	Lrpprc	Leucine-rich PPR motif-containing protein, mitochondrial	yes	yes	2;3;4	9.2e-104	412.27	2	0	71780	74913	76639	88178	83739	70924	65775	63479	59401	67871	4	4	4	4	4	4	4	4	4	4	1076400000	1076400000			3312
AALQNTTLQSLGLTGGSATIR	KTPVCVYMRNEVTGRAALQNTTLQSLGLTG	TLQSLGLTGGSATIRFVIKQCDTAGKQESI	R	A	A	I	R	F	21	0	2072.12	Q8VBT9	Q8VBT9	149	169	Aspscr1	Tether containing UBX domain for GLUT4	yes	yes	3	0.028477	56.064	17	0	8903.5	8739.9	7435.7	9316.6	11940	8397.9	8356.4	8026.5	7159.7	6986.5	1	1	1	1	1	1	1	1	1	1	47692000	47692000			5021
AALQTIGEDQGQNPYTELLVLEAHR	WLIGGGREPQGLAEKAALQTIGEDQGQNPY	GQNPYTELLVLEAHRDIVRFLVRLDDFRFA	K	A	A	H	R	D	25	0	2765.4	Q3UDP0	Q3UDP0	19	43	Wdr41	WD repeat-containing protein 41	yes	yes	3	1.71e-05	157.83	1	0	1721.7	1831.4	2473.8	1932.4	2314.4	2130.3	2097.2	1838.1	2141.3	2191.9	1	1	1	1	1	1	1	1	1	1	15513000	15513000			2421
AALSAGK	LKDFSATDLTEFAARAALSAGKVPPETIDS	DLTEFAARAALSAGKVPPETIDSVIVGNVM	R	A	A	G	K	V	7	0	616.354	Q8BWT1	Q8BWT1	39	45	Acaa2	3-ketoacyl-CoA thiolase, mitochondrial	yes	yes	1;2;3	0.010014	134.44	12.3	0.64	295080	298560	275100	286490	287140	261980	277610	264010	212960	209740	32	32	32	32	32	32	32	32	32	32	21123000000	21123000000			4199
AALSEELDAVDTGVGR	LEKEGNILSNQKESKAALSEELDAVDTGVG	ALSEELDAVDTGVGREMASEVLLRSQILTT	K	A	A	G	R	E	16	0	1601.79	O54786	O54786	214	229	Dffa	DNA fragmentation factor subunit alpha	yes	yes	2;3	4.94e-103	443.73	17	0	11239	11469	12796	15262	14807	14755	11510	10525	11592	11787	2	2	2	2	2	2	2	2	2	2	174110000	174110000			456
AALSEMVEYITHNR	VSDPLSDLKWKEVKRAALSEMVEYITHNRN	RAALSEMVEYITHNRNVITEPIYPEAVHMF	R	A	A	N	R	N	14	0	1632.79	Q60996	Q60996	71	84	Ppp2r5c	Serine/threonine-protein phosphatase 2A 56 kDa regulatory subunit gamma isoform	yes	yes	3	0.000239	108.01	14	0	0	0	0	0	0	0	0	0	0	0	0	0	0	0	0	0	0	0	0	0	79190000	79190000			2816
AALSGANVLTLIEK	MFWTNWNELHPSIMRAALSGANVLTLIEKD	RAALSGANVLTLIEKDIRTPNGLAIDHRAE	R	A	A	E	K	D	14	0	1398.81	Q91ZX7	Q91ZX7	2362	2375	Lrp1	Prolow-density lipoprotein receptor-related protein 1;Low-density lipoprotein receptor-related protein 1 85 kDa subunit;Low-density lipoprotein receptor-related protein 1 515 kDa subunit;Low-density lipoprotein receptor-related protein 1 intracellular domain	yes	yes	2;3	2.39e-18	234.87	18	0	30183	26794	37766	38893	36293	35417	30191	31028	28778	30219	3	3	3	3	3	3	3	3	3	3	788940000	788940000			5468
AALSGLLHR	SGTSYKDLMPHDLARAALSGLLHRTNIPKD	PHDLARAALSGLLHRTNIPKDVVDYIIFGT	R	A	A	H	R	T	9	0	936.551	Q99JY0	Q99JY0	83	91	Hadhb	Trifunctional enzyme subunit beta, mitochondrial;3-ketoacyl-CoA thiolase	yes	yes	2;3	1.87e-05	169.12	18.3	0.943	9944.2	10504	12661	11070	9634.3	10588	15216	16225	15615	13276	4	4	4	4	4	4	4	4	4	4	1116600000	1116600000			5648
AALSLPETASCDEIQGK	RIIEESTQCGPQAVKAALSLPETASCDEIQ	LSLPETASCDEIQGKWQDAHLSKDQRDFNM	K	A	A	G	K	W	17	0	1788.86	O35134	O35134	836	852	Polr1a	DNA-directed RNA polymerase I subunit RPA1	yes	yes	3	7.08e-07	164.65	1	0	3771.9	3120.3	3841.1	5679	5222.7	4711.2	3556.1	3451.1	3318.4	4089	1	1	1	1	1	1	1	1	1	1	42741000	42741000			347
AALSSFQK	NQYYNSKALKEDDPKAALSSFQKVLELEGE	LKEDDPKAALSSFQKVLELEGEKGEWGFKA	K	A	A	Q	K	V	8	0	850.455	P61202	P61202	49	56	Cops2	COP9 signalosome complex subunit 2	yes	yes	2	0.0025304	137.18	17	0	77318	81550	84637	102910	95776	96878	57769	65644	55714	78177	3	3	3	3	3	3	3	3	3	3	644190000	644190000			1730
AALSSSELLELGDSLMR	PSRLDSVPRSTESPRAALSSSELLELGDSL	LSSSELLELGDSLMRLGADSDPFSTDTLSS	R	A	A	M	R	L	17	0	1790.91	Q6ZPS6	Q6ZPS6	903	919	Ankib1	Ankyrin repeat and IBR domain-containing protein 1	yes	yes	2;3	7.7e-11	201.48	5	0	8877.5	9914.2	9721.6	13937	11438	12328	9467.9	9694.5	8601.8	10076	1	1	1	1	1	1	1	1	1	1	37700000	37700000			3404
AALSSVR	HTQRLQERGASQKEKAALSSVRGDEASSYT	RGASQKEKAALSSVRGDEASSYTRVAGKPV	K	A	A	V	R	G	7	0	702.402	Q6NZF1	Q6NZF1	558	564	Zc3h11a	Zinc finger CCCH domain-containing protein 11A	yes	yes	2	0.020382	107.43	6	0	4095.3	4280.2	3649.2	5205.5	4623.2	4315.3	3419.6	3723.9	2188.9	2592.2	1	1	1	1	1	1	1	1	1	1	128540000	128540000			3239
AALSVDEVEK	PVKREATLPPVSPPKAALSVDEVEKKSKAI	VSPPKAALSVDEVEKKSKAIIEEYLHLNDM	K	A	A	E	K	K	10	0	1059.54	Q6NZJ6	Q6NZJ6	1235	1244	Eif4g1	Eukaryotic translation initiation factor 4 gamma 1	yes	yes	2;3	1.69e-06	238.54	23	0	62092	64832	77491	81998	78760	80385	60890	62893	58957	59982	2	2	2	2	2	2	2	2	2	2	2193300000	2193300000			3240
AALSVDEVEKK	PVKREATLPPVSPPKAALSVDEVEKKSKAI	SPPKAALSVDEVEKKSKAIIEEYLHLNDMK	K	A	A	K	K	S	11	1	1187.64	Q6NZJ6	Q6NZJ6	1235	1245	Eif4g1	Eukaryotic translation initiation factor 4 gamma 1	yes	yes	2;3	5.26e-08	196.27	5	0	11216	14347	12844	17855	17986	18639	5843	7091.8	6623.6	10682	2	2	2	2	2	2	2	2	2	2	599520000	599520000			3240
AALSYFPR	IQCSFDASGTLAPERAALSYFPRRYGAHAS	GTLAPERAALSYFPRRYGAHASLRYNPRER	R	A	A	P	R	R	8	0	923.486	Q8BK62	Q8BK62	360	367	Olfml3	Olfactomedin-like protein 3	yes	yes	2	0.0075947	111.82	15	0	8235.5	10029	11454	24629	19482	20168	9945.3	11647	10419	12845	1	1	1	1	1	1	1	1	1	1	23051000	23051000			3957
AALTAEHFVALQSLLK	______________________________	ALTAEHFVALQSLLKASSKDVVRQLCQESF	M	A	A	L	K	A	16	0	1710.97	Q8K2Q0	Q8K2Q0	2	17	Commd9	COMM domain-containing protein 9	no	no		1	NaN	NaN	NaN	0	0	0	0	0	0	0	0	0	0	0	0	0	0	0	0	0	0	0	0	0	0			4730
AALTDVQR	______________________________	______________________________	M	A	A	Q	R	L	8	0	872.472	Q9Z0Y1	Q9Z0Y1	2	9	Dctn3	Dynactin subunit 3	yes	yes	2	0.004028	86.472	10	0	0	0	0	0	0	0	0	0	0	0	0	0	0	0	0	0	0	0	0	0	177650000	177650000			7465
AALTEVSLGSIYQAMILGADSK	GRFKEHHAKFSLDGRAALTEVSLGSIYQAM	LGSIYQAMILGADSKNIFNFKLSREGLRLS	R	A	A	S	K	N	22	0	2237.16	E9Q414	E9Q414	1703	1724	Apob	Apolipoprotein B-100;Apolipoprotein B-48	yes	yes	3	5.47e-10	186.11	18	0	6299.9	5846	6852.3	8712.7	9109.9	9231.6	11945	10801	13152	8157.5	1	1	1	1	1	1	1	1	1	1	57813000	57813000			217
AALTIIR	VWRGTLARMRYKRTKAALTIIRYYRRYKVK	RMRYKRTKAALTIIRYYRRYKVKSYIHEVA	K	A	A	I	R	Y	7	0	756.486	Q5SYD0	Q5SYD0	723	729	Myo1d	Unconventional myosin-Id	yes	yes	2	0.0097171	135.87	16	0	9797.1	9495.4	9304.9	14851	11534	12222	7935.1	10504	8865.1	9295.1	1	1	1	1	1	1	1	1	1	1	106560000	106560000			2721
AALTLTPSAVNK	ATVRAVSKRKLQPTRAALTLTPSAVNKIKQ	PTRAALTLTPSAVNKIKQLLKDKPEHVGLK	R	A	A	N	K	I	12	0	1184.68	Q9D924	Q9D924	23	34	Isca1	Iron-sulfur cluster assembly 1 homolog, mitochondrial	yes	yes	2;3	3.02e-22	302.25	17	0	16365	16933	18125	17571	15363	17024	13583	15599	14501	14614	2	2	2	2	2	2	2	2	2	2	323370000	323370000			6552
AALTMHQAR	NLAKCIVGVAGGATRAALTMHQARRNNMAD	AGGATRAALTMHQARRNNMADVSAKDSSQE	R	A	A	A	R	R	9	0	997.513	Q91W34	Q91W34	210	218		RUS1 family protein C16orf58 homolog	yes	yes	2;3	0.00014906	163.2	9	0	6296.4	7334.7	8011.9	7852.5	7696.5	8586.5	4341.9	4910.3	4450.4	6197.7	1	1	1	1	1	1	1	1	1	1	37638000	37638000			5278
AALTQAK	SKNFKLLQSQLQVKKAALTQAKSQRTKQST	QSQLQVKKAALTQAKSQRTKQSTVLAPVID	K	A	A	A	K	S	7	0	701.407	Q8JZX4	Q8JZX4	35	41	Rbm17	Splicing factor 45	yes	yes	2	0.0092226	138.24	12	0	14688	15301	15118	21109	18116	16628	14452	14633	13396	13876	1	1	1	1	1	1	1	1	1	1	240800000	240800000			4614
AALTSAR	ESKTYHALSNLPKARAALTSARTTANAIYC	LSNLPKARAALTSARTTANAIYCPPKLQAT	R	A	A	A	R	T	7	0	688.387	Q8BG32	Q8BG32	188	194	Psmd11	26S proteasome non-ATPase regulatory subunit 11	yes	yes	2	0.0067924	170.55	4.5	0.5	21161	20699	22222	29220	26341	26141	20729	20872	21020	21482	2	2	2	2	2	2	2	2	2	2	2744900000	2744900000			3776
AALVDINCVK	SYLITSVELLESKLKAALVDINCVKHIIYV	ESKLKAALVDINCVKHIIYVDNKTINRAEY	K	A	A	V	K	H	10	0	1101.59	Q9QUJ7	Q9QUJ7	214	223	Acsl4	Long-chain-fatty-acid--CoA ligase 4	yes	yes	2;3	5.99e-06	188.66	11	0	14980	15646	17665	34398	31417	35328	12222	15548	12610	19342	2	2	2	2	2	2	2	2	2	2	1258400000	1258400000			7108
AALVDLEPGTMDSVR	SVYYNESSSKKYVPRAALVDLEPGTMDSVR	AALVDLEPGTMDSVRSGPFGQLFRPDNFIF	R	A	A	V	R	S	15	0	1572.78	Q922F4	Q922F4	63	77	Tubb6	Tubulin beta-6 chain	yes	yes	2	4.7e-33	310.85	22.5	0.5	12503	11944	14137	48222	46159	46975	20093	22665	21616	27795	2	2	2	2	2	2	2	2	2	2	322570000	322570000			5526
AALVDQR	SRYYVGIDVGTGSVRAALVDQRGLLLAFAE	DVGTGSVRAALVDQRGLLLAFAEQPIKKWE	R	A	A	Q	R	G	7	0	771.424	A2AJL3	A2AJL3	25	31	Fggy	FGGY carbohydrate kinase domain-containing protein	yes	yes	2	0.018042	112.59	23	0	6021.8	6218.8	5967.6	5056.7	4884	4567.2	4252.7	4829.8	4764.8	4487.2	1	1	1	1	1	1	1	1	1	1	598720000	598720000			39
AALVLEDGSVLQGR	______________________________	MAALVLEDGSVLQGRPFGAAVSTAGEVVFQ	M	A	A	G	R	P	14	0	1426.78	B2RQC6	B2RQC6	2	15	Cad	CAD protein;Glutamine-dependent carbamoyl-phosphate synthase;Aspartate carbamoyltransferase;Dihydroorotase	yes	yes	2	4.12e-20	199.11	17	0	768	570.17	688.17	890.47	765.34	944.63	1292.4	1123.4	1051.9	666.44	1	1	1	1	1	1	1	1	1	1	123340000	123340000			121
AALVVLENYYK	GESRFYSLGHLSIQRAALVVLENYYKDFTI	SIQRAALVVLENYYKDFTIYNPNLLTASKF	R	A	A	Y	K	D	11	0	1281.7	Q80Z96	Q80Z96	277	287	Vangl1	Vang-like protein 1	yes	yes	3	0.0040135	85.533	17	0	2050.2	1608.8	1607.1	2880	2357.3	2922.1	1869.9	1997.4	2004	1888.8	1	1	1	1	1	1	1	1	1	1	20590000	20590000			3719
AALVVSETAEPGSR	______________________________	MAALVVSETAEPGSRVGPGRGRISRGRLAN	M	A	A	S	R	V	14	0	1385.72	Q5NCQ5	Q5NCQ5	2	15	Dph1	Diphthamide biosynthesis protein 1	yes	yes	2	1.03e-10	129.16	12	0	2858.5	2928.4	4008.5	3847.2	3933.8	3837.1	3130.7	3984	3447.9	3387.1	1	1	1	1	1	1	1	1	1	1	19193000	19193000			2663
AALVYSDDKLER	GEMMLALFRHHHWSRAALVYSDDKLERNCY	WSRAALVYSDDKLERNCYFTLEGVHEVFQE	R	A	A	E	R	N	12	1	1378.71	P70180	P70180	195	206	Npr3	Atrial natriuretic peptide receptor 3	yes	yes	3	0.00015334	124.86	6	0	1430.5	2064.7	1681.3	4773	3046.5	3787	1703.1	2212.1	1994.3	2525	1	1	1	1	1	1	1	1	1	1	50271000	50271000			1904
AALYAAPYK	ALKKYHGWLVQKIFKAALYAAPYKSDFLKA	VQKIFKAALYAAPYKSDFLKALSKGQNVTE	K	A	A	Y	K	S	9	0	966.517	Q9JL62	Q9JL62	150	158	Gltp	Glycolipid transfer protein	yes	yes	2	0.00029131	151.51	16	0	5259.3	5231.3	5900.6	14682	11739	11597	5644.8	6005	5095	6817.3	1	1	1	1	1	1	1	1	1	1	106670000	106670000			7046
AALYGGVEGGGTR	______________________________	______________________________	M	A	A	T	R	S	13	0	1206.6	Q9QZ08	Q9QZ08	2	14	Nagk	N-acetyl-D-glucosamine kinase	yes	yes	2	0.0034169	76.85	13	0	7671.3	7510.5	6783.4	8105.5	7459.7	7053	6400.4	6266.8	5919.4	5222	1	1	1	1	1	1	1	1	1	1	125090000	125090000			7198
AALYIIGDK	TNGAPPDSGFLRPQRAALYIIGDKAQLKGV	FLRPQRAALYIIGDKAQLKGVRPDPLQQWE	R	A	A	D	K	A	9	0	962.544	Q6ZPE2	Q6ZPE2	1324	1332	Sbf1	Myotubularin-related protein 5	yes	yes	2	0.00021406	157.86	16	0	12710	11933	13186	12858	12602	11301	10833	11018	10398	11320	1	1	1	1	1	1	1	1	1	1	103420000	103420000			3396
AAMAEPNVK	GIAFHHGRFIMSLRKAAMAEPNVKFIEGVV	IMSLRKAAMAEPNVKFIEGVVLQLLEEDDA	K	A	A	V	K	F	9	0	929.464	P52019	P52019	234	242	Sqle	Squalene monooxygenase	yes	yes	2	9.89e-05	167.33	2.5	0.5	14546	15981	17648	28847	29939	32383	10050	11533	14979	17041	2	2	2	2	2	2	2	2	2	2	280390000	280390000			1522
AAMDAVCAK	SSKAKEKKQKRLEERAAMDAVCAKVDAANR	KRLEERAAMDAVCAKVDAANRLGDPLEAFP	R	A	A	A	K	V	9	0	935.42	Q8VE10	Q8VE10	20	28	Naa40	N-alpha-acetyltransferase 40	yes	yes	2	0.00027813	152.59	5	0	7583.6	8125.5	9564.4	11969	11907	12352	8428.1	8779.3	8511.7	10266	1	1	1	1	1	1	1	1	1	1	148390000	148390000			5147
AAMEALVVEVSK	RLQISHEAAACITIRAAMEALVVEVSKQPN	TIRAAMEALVVEVSKQPNIISQLDPVNEHM	R	A	A	S	K	Q	12	0	1245.66	O70133	O70133	1106	1117	Dhx9	ATP-dependent RNA helicase A	yes	yes	2;3	1.72e-07	188.61	8	0	13503	13029	14466	20801	18318	15689	14110	15473	14537	14463	3	3	3	3	3	3	3	3	3	3	598520000	598520000			524
AAMEHAGK	QHLVQGVISVPKGIRAAMEHAGKKEMLLKP	SVPKGIRAAMEHAGKKEMLLKPHSRVQVFE	R	A	A	G	K	K	8	0	813.38	Q8QZY2	Q8QZY2	118	125	Glyctk	Glycerate kinase	yes	yes	2;3	0.0032619	101.64	2.25	0.433	16915	15766	17123	15009	13939	13833	13978	13153	12312	12831	3	3	3	3	3	3	3	3	3	3	2965900000	2965900000			4817
AAMEPIVISAK	PEFSSVPAQISPEGRAAMEPIVISAKTMLE	PEGRAAMEPIVISAKTMLESAGGLIQTARA	R	A	A	A	K	T	11	0	1128.62	P26039	P26039	1594	1604	Tln1	Talin-1	yes	yes	2;3	8.46e-08	213.31	10	0	44077	43673	45383	73760	63606	59249	39269	41718	37412	45469	5	5	5	5	5	5	5	5	5	5	448170000	448170000			1126
AAMEVEAPSK	RRKLLQQIRLAQKEKAAMEVEAPSKSTRTS	AQKEKAAMEVEAPSKSTRTSQPQPKQQKKI	K	A	A	S	K	S	10	0	1031.5	Q9D937	Q9D937	84	93		Uncharacterized protein C11orf98 homolog	yes	yes	2;3	0.0026167	110.14	23	0	20175	19096	21899	27199	24420	24391	18270	19005	19509	19579	2	2	2	2	2	2	2	2	2	2	254390000	254390000			6553
AAMFPETLDEGMQIPSTQFDAAHPTNVQR	DIDGQYAMTRAQRVRAAMFPETLDEGMQIP	PSTQFDAAHPTNVQRLAEPSQMLKHAVVNL	R	A	A	Q	R	L	29	0	3201.49	Q02248	Q02248	96	124	Ctnnb1	Catenin beta-1	yes	yes	4	8.24e-05	155.56	24	0	2891.7	3290	4010.4	4424.9	3297.2	4056.1	2642.6	3960.8	3619.5	5678.7	1	1	1	1	1	1	1	1	1	1	59163000	59163000			2150
AAMFTAGSNFNHVVQSEK	ATGLLMVVFGECLRKAAMFTAGSNFNHVVQ	FTAGSNFNHVVQSEKSDTHTLVTSGVYAWC	K	A	A	E	K	S	18	0	1936.91	Q9EQK7	Q9EQK7	175	192	Icmt	Protein-S-isoprenylcysteine O-methyltransferase	yes	yes	3	5.39e-17	214.82	13	0	4674.3	6910.6	7506	5967.3	4637.3	8116.2	3722.7	7890.8	7031.8	9575.6	1	1	1	1	1	1	1	1	1	1	119000000	119000000			6809
AAMGEEYK	DSAVKMLLSLKMSYKAAMGEEYKAGCPPGN	SLKMSYKAAMGEEYKAGCPPGNPTAGRNCD	K	A	A	Y	K	A	8	0	897.39	P32921	P32921	56	63	Wars	Tryptophan--tRNA ligase, cytoplasmic;T1-TrpRS;T2-TrpRS	yes	yes	2	0.0027693	133.6	23	0	13908	14851	16866	21218	18916	17779	12277	12716	13004	13621	1	1	1	1	1	1	1	1	1	1	839010000	839010000			1239
AAMGLGAQGLILSR	GSDVACSLAYTDYHKAAMGLGAQGLILSRD	KAAMGLGAQGLILSRDNKDQVVKVLREGQQ	K	A	A	S	R	D	14	0	1356.75	Q8BU33	Q8BU33	578	591	Ilvbl	Acetolactate synthase-like protein	yes	yes	2	5.38e-11	208.56	18	0	3949.1	3756.3	4828.4	4765.3	4406.1	5529.6	5889.4	5794.7	5497.1	4131.3	1	1	1	1	1	1	1	1	1	1	207000000	207000000			4134
AAMGNFVDLCR	AENIKRLLYVSCNPRAAMGNFVDLCRAPSN	CNPRAAMGNFVDLCRAPSNRVKGTPFHPVK	R	A	A	C	R	A	11	0	1252.57	Q8BNV1	Q8BNV1	493	503	Trmt2a	tRNA (uracil-5-)-methyltransferase homolog A	yes	yes	2	9.47e-08	207.83	7	0	15416	16520	16131	24950	25793	22289	14435	13229	13676	16346	1	1	1	1	1	1	1	1	1	1	134820000	134820000			4037
AAMILLER	ILTGHAVSDPTTAGKAAMILLERGCQVVVI	DPTTAGKAAMILLERGCQVVVITLGASGCV	K	A	A	E	R	G	8	0	915.521	Q8R1Q9	Q8R1Q9	221	228	Rbks	Ribokinase	yes	yes	2	0.059655	77.282	12	0	5204.9	5015.7	5056.3	4847	4295.6	3446.6	3677.4	3568.7	3299.8	3689.1	1	1	1	1	1	1	1	1	1	1	308600000	308600000			4897
AAMIVNQLSK	LTKLLNDEDPVVVTKAAMIVNQLSKKEASR	VVVTKAAMIVNQLSKKEASRRALMGSPQLV	K	A	A	S	K	K	10	0	1073.59	Q02257	Q02257	162	171	Jup	Junction plakoglobin	yes	yes	2;3	1.1e-06	244.68	19	0	58921	54362	55782	73661	65638	61366	53229	51957	44266	52646	2	2	2	2	2	2	2	2	2	2	524860000	524860000			2151
AAMIWIVGEYAER	TLCENLDSLDEPDARAAMIWIVGEYAERID	ARAAMIWIVGEYAERIDNADELLESFLEGF	R	A	A	E	R	I	13	0	1507.75	O35643;Q9DBG3	Q9DBG3	446	458	Ap1b1;Ap2b1	AP-1 complex subunit beta-1;AP-2 complex subunit beta	no	no	2;3	1.05e-18	257.88	15	0	19200	18414	23003	22323	20040	20570	20839	21750	20539	19579	5	5	5	5	5	5	5	5	5	5	1485800000	1485800000			406;6627
AAMLGDAIMVAK	______________________________	______________________________	M	A	A	A	K	G	12	0	1189.62	Q60936	Q60936	2	13	Adck3	Atypical kinase ADCK3, mitochondrial	yes	yes	2	4.16e-05	77.677	4.2	1.17	19385	18260	16091	17372	15483	15227	19541	19355	17550	14613	4	4	4	4	4	4	4	4	4	4	3030500000	3030500000			2802
AAMLGQEDPPQHGLPR	LARALQTKATQQGLKAAMLGQEDPPQHGLP	AMLGQEDPPQHGLPRLLAAACQLQLNGNLQ	K	A	A	P	R	L	16	0	1715.84	P19096	P19096	1160	1175	Fasn	Fatty acid synthase;[Acyl-carrier-protein] S-acetyltransferase;[Acyl-carrier-protein] S-malonyltransferase;3-oxoacyl-[acyl-carrier-protein] synthase;3-oxoacyl-[acyl-carrier-protein] reductase;3-hydroxyacyl-[acyl-carrier-protein] dehydratase;Enoyl-[acyl-carrier-protein] reductase;Oleoyl-[acyl-carrier-protein] hydrolase	yes	yes	2;3;4	5.56e-32	274.59	23	1.49	41228	39050	36301	40955	41521	51631	42575	41887	41553	38858	15	15	15	15	15	15	15	15	15	15	6064900000	6064900000			1032
AAMLPGAR	INFKDPQFAEDYVFKAAMLPGARKPATVLK	AEDYVFKAAMLPGARKPATVLKPGDWEKSS	K	A	A	A	R	K	8	0	785.422	Q9DBR1	Q9DBR1	768	775	Xrn2	5-3 exoribonuclease 2	yes	yes	2	0.0076322	111.69	11	0	5902.6	6447.4	5692.4	10074	8045.4	7058.9	5620.6	7126.7	5965.6	6484.5	1	1	1	1	1	1	1	1	1	1	168380000	168380000			6651
AAMPTPGSTAGFR	LTQPSQSAVRGGPGRAAMPTPGSTAGFRAS	GRAAMPTPGSTAGFRASLWTNMEKLMDHIC	R	A	A	F	R	A	13	0	1262.61	Q8C0L8	Q8C0L8	284	296	Cog5	Conserved oligomeric Golgi complex subunit 5	yes	yes	2	5.06e-05	150.06	7	0	9482.3	10255	11082	12862	12137	12398	11746	9912	20795	11121	1	1	1	1	1	1	1	1	1	1	146800000	146800000			4297
AAMSVTLTSVK	______________________________	ARKRAAMSVTLTSVKRVQSSPNLLAAGRES	R	A	A	V	K	R	11	0	1106.6	Q3UTJ2	Q3UTJ2	13	23	Sorbs2	Sorbin and SH3 domain-containing protein 2	yes	yes	2;3	2.8e-10	258.17	17.7	0.471	33608	33596	34434	48940	40153	40275	32922	35104	28850	32622	3	3	3	3	3	3	3	3	3	3	482490000	482490000			2531
AANAAENDFSVSQAEVSSR	LKKQMDYERQVESLKAANAAENDFSVSQAE	AENDFSVSQAEVSSRQAMLENASDIKLEKF	K	A	A	S	R	Q	19	0	1951.89	Q6P542	Q6P542	268	286	Abcf1	ATP-binding cassette sub-family F member 1	yes	yes	2;3	1.41e-165	512.39	14.3	0.943	13078	16017	15880	17627	16779	17590	12091	13398	13474	14519	2	2	2	2	2	2	2	2	2	2	1344400000	1344400000			3266
AANAASGAGGSSAAAGSR	FAKRDKKKKKERSSRAANAASGAGGSSAAA	AASGAGGSSAAAGSRPGDGGSLGSGARSGD	R	A	A	S	R	P	18	0	1432.67	Q4VAA2	Q4VAA2	28	45	Cdv3	Protein CDV3	yes	yes	2;3	1.42e-31	268.13	17.2	1.79	4683.1	6032.2	5934.6	6897.9	6143.8	6272.3	7680.2	6333.4	6667.8	5312.1	2	2	2	2	2	2	2	2	2	2	1696100000	1696100000			2592
AANATMATSGSAR	______________________________	______________________________	M	A	A	A	R	K	13	0	1207.56	Q91VC3	Q91VC3	2	14	Eif4a3	Eukaryotic initiation factor 4A-III;Eukaryotic initiation factor 4A-III, N-terminally processed	yes	yes	2	2.9e-16	159.34	9	1	317.05	370.18	308.96	204.7	465.83	363.74	208.1	356.97	136.04	166.45	1	1	1	1	1	1	1	1	1	1	374670000	374670000			5235
AANATTNPSQLLPLELVDK	______________________________	TTNPSQLLPLELVDKCIGSRIHIVMKSDKE	M	A	A	D	K	C	19	0	1994.07	P62322	P62322	2	20	Lsm5	U6 snRNA-associated Sm-like protein LSm5	yes	yes	2;3	2.82e-18	195.88	13.5	10.5	24850	25693	25904	36794	33541	27737	24251	27596	26880	26453	2	2	2	2	2	2	2	2	2	2	1308700000	1308700000			1791
AANDITSQLEINFGNLPR	MVKEDYEDESHVFRKAANDITSQLEINFGN	DITSQLEINFGNLPRPGRGARGSTRGGRGR	K	A	A	P	R	P	18	0	1972	Q9JKS5	Q9JKS5	347	364	Habp4	Intracellular hyaluronan-binding protein 4	yes	yes	3	2.24e-09	179.14	6	0	1811.9	1463.2	1936.5	1758.8	1753.8	1661.4	1146.8	1749	1538.9	1394.2	1	1	1	1	1	1	1	1	1	1	111070000	111070000			7031
AANEAGYFNEEMAPIEVK	EDCDRYALQSQQRWKAANEAGYFNEEMAPI	EAGYFNEEMAPIEVKTKKGKQTMQVDEHAR	K	A	A	V	K	T	18	0	1981.91	Q8BWT1	Q8BWT1	192	209	Acaa2	3-ketoacyl-CoA thiolase, mitochondrial	yes	yes	2;3;4	4.38e-144	472.27	19.6	0.895	330260	312430	319370	324680	339710	308970	376170	350920	336400	310520	45	45	45	45	45	45	45	45	45	45	10705000000	10705000000			4199
AANEEETR	EHGGGRSNKRGAGNRAANEEETRNKPKLRD	KRGAGNRAANEEETRNKPKLRDRITSFRKS	R	A	A	T	R	N	8	0	918.404	O70566	O70566	35	42	Diaph2	Protein diaphanous homolog 2	yes	yes	2	0.004954	120.87	9	0	2348.4	2481	2953.3	3298.4	3019.4	2732.8	1921.1	2660.3	2439.9	2618.2	1	1	1	1	1	1	1	1	1	1	219450000	219450000			577
AANFENHSGR	APPDAPNREEVFDERAANFENHSGRLGATA	VFDERAANFENHSGRLGATAEKAAAVGTAN	R	A	A	G	R	L	10	0	1101.5	Q64727	Q64727	630	639	Vcl	Vinculin	yes	yes	3	0.00056454	112.83	18.5	1.5	3528.7	4007.1	4051.4	5952.9	4641.4	5177.7	3075.8	3866	3590.5	5405.8	1	1	1	1	1	1	1	1	1	1	113560000	113560000			3122
AANGVVLATEK	ALAAVAGGAPSVGIKAANGVVLATEKKQKS	VGIKAANGVVLATEKKQKSILYDERSVHKV	K	A	A	E	K	K	11	0	1071.59	P49722	P49722	40	50	Psma2	Proteasome subunit alpha type-2	yes	yes	2;3;4	3.77e-14	285.27	6.54	7.1	106900	92686	86945	95834	95024	81625	80565	75039	67358	65865	7	7	7	7	7	7	7	7	7	7	6319000000	6319000000			1467
AANILVGENLICK	MAYIERMNYIHRDLRAANILVGENLICKIA	LRAANILVGENLICKIADFGLARLIEDNEY	R	A	A	C	K	I	13	0	1413.77	Q04736	Q04736	397	409	Yes1	Tyrosine-protein kinase Yes	yes	yes	3	5.76e-05	132.59	14	0	1458.5	1326.4	1768.8	1955.8	1847.8	1953.6	2718.6	2596.2	2497.4	1964.1	1	1	1	1	1	1	1	1	1	1	246490000	246490000			2175
AANIPEQNTIGFMFACVGR	VNDAKTVEAAMQRLKAANIPEQNTIGFMFA	PEQNTIGFMFACVGRGFQYYRAKGNVEADA	K	A	A	G	R	G	19	0	2095	Q78JE5	Q78JE5	310	328	Fbxo22	F-box only protein 22	yes	yes	2;3	1.22e-31	259	12	0	11256	11169	13327	14228	13411	12070	12827	16557	14247	26924	2	2	2	2	2	2	2	2	2	2	87689000	87689000			3461
AANLLLDFTNPDR	LEYIHENEYVHGDIKAANLLLDFTNPDRVY	IKAANLLLDFTNPDRVYLADYGLSYRYCPN	K	A	A	D	R	V	13	0	1458.75	Q8BN21	Q8BN21	169	181	Vrk2	Serine/threonine-protein kinase VRK2	yes	yes	2;3	2.24e-15	229.29	11	0	11329	10768	10759	18772	16483	17076	12589	12376	11055	12150	2	2	2	2	2	2	2	2	2	2	52758000	52758000			4030
AANLYASSPHSEFLDYVNAPIGK	AYVAVGGGSTMDTCKAANLYASSPHSEFLD	PHSEFLDYVNAPIGKGKPVTVPLKPLIAVP	K	A	A	G	K	G	23	0	2463.21	Q8R0N6	Q8R0N6	146	168	Adhfe1	Hydroxyacid-oxoacid transhydrogenase, mitochondrial	yes	yes	3	2.07e-13	222.51	9	0	5139.4	8908.8	9554.2	5262.3	4114.8	7132.1	5222.2	8320.4	7116	11598	1	1	1	1	1	1	1	1	1	1	577290000	577290000			4851
AANNGALPPDLSYIVR	SDYFPKPYPNPEAARAANNGALPPDLSYIV	ANNGALPPDLSYIVRARHGGEDYVFSLLTG	R	A	A	V	R	A	16	0	1669.88	Q9D0M3	Q9D0M3	187	202	Cyc1	Cytochrome c1, heme protein, mitochondrial	yes	yes	2;3	7.21e-53	346.02	9.2	9.46	68901	69546	67569	69345	72555	66661	59620	63233	60426	62886	8	8	8	8	8	8	8	8	8	8	441250000	441250000			6300
AANNGSAMVR	NLIAVSNSFLAYAIRAANNGSAMVRVISVS	AYAIRAANNGSAMVRVISVSTSERTLLKGF	R	A	A	V	R	V	10	0	989.471	Q3UJB9	Q3UJB9	151	160	Edc4	Enhancer of mRNA-decapping protein 4	yes	yes	2	4.97e-05	174.92	18	0	0	0	0	0	0	0	0	0	0	0	0	0	0	0	0	0	0	0	0	0	0	0			2471
AANNISSLLTK	CYHIAGDNNPLAVNRAANNISSLLTKSQIK	AVNRAANNISSLLTKSQIKDGKTTWGLPID	R	A	A	T	K	S	11	0	1130.63	P97770	P97770	361	371	Thumpd3	THUMP domain-containing protein 3	yes	yes	2	1.2e-05	166.87	17	0	10867	10075	12393	15168	14016	13615	11319	11118	10699	11162	1	1	1	1	1	1	1	1	1	1	164110000	164110000			2074
AANNQGVK	TLKAITMTANSGFVRAANNQGVKFSVFIHQ	ANSGFVRAANNQGVKFSVFIHQPRALTESK	R	A	A	V	K	F	8	0	800.414	Q91WD4	Q91WD4	382	389		UPF0415 protein C7orf25 homolog	yes	yes	2	0.0013566	175.75	3	0	9590.8	11379	10683	13020	12588	12969	7011	8356.3	7788.1	9186.7	1	1	1	1	1	1	1	1	1	1	48512000	48512000			5303
AANPGCFLEDFVR	RMQSACLLSDMESFKAANPGCFLEDFVRWY	FKAANPGCFLEDFVRWYSPRDYIEEEVTDE	K	A	A	V	R	W	13	0	1494.69	Q80UJ7	Q80UJ7	688	700	Rab3gap1	Rab3 GTPase-activating protein catalytic subunit	yes	yes	2	6.38e-05	147.58	5	0	0	0	0	0	0	0	0	0	0	0	0	0	0	0	0	0	0	0	0	0	118490000	118490000			3607
AANPVDFLSK	DLTLYHRTSVTDFLRAANPVDFLSKASEIS	TDFLRAANPVDFLSKASEISIDDEELAQHP	R	A	A	S	K	A	10	0	1060.56	Q9DBE9	Q9DBE9	260	269	Ftsj3	pre-rRNA processing protein FTSJ3	yes	yes	2	0.00068478	130.98	13	0	5117.1	5218.1	5941.7	6850.7	5800.3	5729.1	9841.3	8471.3	9030.5	6236	1	1	1	1	1	1	1	1	1	1	80548000	80548000			6623
AANQGNSQPQQK	DQDVLVLEKVPAGNRAANQGNSQPQQKYTV	GNRAANQGNSQPQQKYTVMSGTPEKILEHF	R	A	A	Q	K	Y	12	0	1269.61	Q9EQZ6	Q9EQZ6	486	497	Rapgef4	Rap guanine nucleotide exchange factor 4	yes	yes	3	0.00042555	111.27	23	0	6532.8	6637.8	7384	9771	9999.7	10056	6714.1	7135.4	7960.1	7505.1	2	2	2	2	2	2	2	2	2	2	25532000	25532000			6821
AANREENEIMPPDHLNGVK	DATARPANHSSTRERAANREENEIMPPDHL	EENEIMPPDHLNGVKLEMDGHLNKDFHQEV	R	A	A	V	K	L	19	1	2133.03	Q61112	Q61112	47	65	Sdf4	45 kDa calcium-binding protein	yes	yes	4	6.1e-05	110.77	18	0	0	0	0	0	0	0	0	0	0	0	0	0	0	0	0	0	0	0	0	0	0	0			2843
AANSLEAFIFETQDK	EELTLRDLEKQEREKAANSLEAFIFETQDK	AANSLEAFIFETQDKLYQPEYQEVSTEEQR	K	A	A	D	K	L	15	0	1682.82	Q9JKR6	Q9JKR6	739	753	Hyou1	Hypoxia up-regulated protein 1	yes	yes	2;3;4	2.59e-83	426.89	3.4	1.96	69094	76310	94911	90765	89997	89473	43985	50545	49777	67609	3	3	3	3	3	3	3	3	3	3	6094200000	6094200000			7029
AANSLLR	RGYKTAKAARNDVYRAANSLLRLAVDGRLS	AARNDVYRAANSLLRLAVDGRLSLCFYPPG	R	A	A	L	R	L	7	0	743.429	P36916	P36916	501	507	Gnl1	Guanine nucleotide-binding protein-like 1	yes	yes	2	0.038479	96.285	6	0	22321	22419	23711	29858	27723	25973	18054	18903	17459	20663	1	1	1	1	1	1	1	1	1	1	135080000	135080000			1303
AANSQGNFDGK	______________________________	______________________________	M	A	A	G	K	F	11	0	1107.49	Q9D6K8	Q9D6K8	2	12	Fundc2	FUN14 domain-containing protein 2	yes	yes	2	3.05e-06	155.07	15	0	8592.2	8570.1	9795.8	13746	11897	11057	8421.2	8788.8	13160	10610	1	1	1	1	1	1	1	1	1	1	49871000	49871000			6441
AANSVQR	DVCKSPKLLLLKSNRAANSVQRHTPRTKMR	LLLLKSNRAANSVQRHTPRTKMRPVSLPVD	R	A	A	Q	R	H	7	0	744.388	Q8CGF1	Q8CGF1	1011	1017	Arhgap29	Rho GTPase-activating protein 29	yes	yes	2	0.043673	93.561	19	0	26838	29623	35316	37721	32679	32655	31980	32988	31103	30436	1	1	1	1	1	1	1	1	1	1	2440700000	2440700000			4505
AANVLEGVCGLQPGDR	EVKWTFEELGKQSRKAANVLEGVCGLQPGD	ANVLEGVCGLQPGDRMMLVLPRLPDWWLIS	K	A	A	D	R	M	16	0	1654.81	Q8BGA8	Q8BGA8	101	116	Acsm5	Acyl-coenzyme A synthetase ACSM5, mitochondrial	yes	yes	2;3	2.08e-15	218.68	3	0	13063	12074	11483	11212	10062	10927	11435	10556	9836.3	10472	4	4	4	4	4	4	4	4	4	4	2102000000	2102000000			3788
AANVLLSEQGDVK	LDYLHSERKIHRDIKAANVLLSEQGDVKLA	IKAANVLLSEQGDVKLADFGVAGQLTDTQI	K	A	A	V	K	L	13	0	1342.71	Q9Z2W1	Q9Z2W1	143	155	Stk25	Serine/threonine-protein kinase 25	no	no	3	3.29e-05	141.38	4	0	4057.2	3849.1	3991.7	5460.6	5373	4543.9	3328.6	3419.4	3398.7	3792.7	1	1	1	1	1	1	1	1	1	1	69616000	69616000			7564
AANVLVSESLMCK	MAYIERKNYIHRDLRAANVLVSESLMCKIA	LRAANVLVSESLMCKIADFGLARVIEDNEY	R	A	A	C	K	I	13	0	1420.71	P25911	P25911	370	382	Lyn	Tyrosine-protein kinase Lyn	yes	yes	3	0.0001655	121.28	12	0	2455.6	2604.7	2950	3363	2882.7	3034.9	2025.3	2526.6	2526.1	2617.4	1	1	1	1	1	1	1	1	1	1	269350000	269350000			1123
AANVVASTK	HLSRLQECSRTVNERAANVVASTKSGQEQI	RTVNERAANVVASTKSGQEQIEDRDTMDFS	R	A	A	T	K	S	9	0	859.476	Q9JKY5	Q9JKY5	946	954	Hip1r	Huntingtin-interacting protein 1-related protein	yes	yes	2	0.00059473	140.75	9	0	6968	7000.9	7692.4	7266.8	5932.6	6173.2	3867.8	4597.5	4837.5	4918.9	1	1	1	1	1	1	1	1	1	1	288100000	288100000			7039
AANYSSTSSR	______________________________	______________________________	M	A	A	S	R	K	10	0	1042.47	Q9DBS1	Q9DBS1	2	11	Tmem43	Transmembrane protein 43	yes	yes	2	3.18e-05	133.98	6	0	1932.7	1898.8	1408.4	3601.9	3192.3	3092.1	1947.1	1843	1683	1796.8	1	1	1	1	1	1	1	1	1	1	38371000	38371000			6654
AAPAAAAAMAPPGPR	GRIIKKDIDSFVPSKAAPAAAAAMAPPGPR	AAPAAAAAMAPPGPRVAPAPAGVFTDIPIS	K	A	A	P	R	V	15	0	1318.68	Q8BMF4	Q8BMF4	392	406	Dlat	Dihydrolipoyllysine-residue acetyltransferase component of pyruvate dehydrogenase complex, mitochondrial	yes	yes	2;3	2.54e-10	196.88	5	0	26618	27798	25248	28614	27832	26675	23641	23785	28291	26348	4	4	4	4	4	4	4	4	4	4	1872300000	1872300000			4012
AAPAAPAAGETGPDAR	______________________________	APAAPAAGETGPDARLEAALADVPELARLL	M	A	A	A	R	L	16	0	1421.69	Q9D6Y9	Q9D6Y9	2	17	Gbe1	1,4-alpha-glucan-branching enzyme	yes	yes	2	7.93e-16	172.17	7	0	74.306	0	66.21	0	115.14	266.48	0	0	0	98.741	1	0	1	0	1	1	0	0	0	1	870350000	870350000			6454
AAPAAYDASDTHLQILGK	SPLFAPGEDCGPAWRAAPAAYDASDTHLQI	AAYDASDTHLQILGKPVMERWETPYMHALA	R	A	A	G	K	P	18	0	1840.93	O35969	O35969	22	39	Gamt	Guanidinoacetate N-methyltransferase	yes	yes	2;3;4	1.29e-41	284.04	7.17	2.67	136750	149970	152250	146910	130440	159710	118700	157640	130670	158670	8	8	8	8	8	8	8	8	8	8	3180600000	3180600000			442
AAPAAYDASDTHLQILGKPVMER	SPLFAPGEDCGPAWRAAPAAYDASDTHLQI	SDTHLQILGKPVMERWETPYMHALAAAAAS	R	A	A	E	R	W	23	1	2453.24	O35969	O35969	22	44	Gamt	Guanidinoacetate N-methyltransferase	yes	yes	4	6.7e-14	230.71	8	0	3599.5	4449.8	3995.8	5044.6	5273.1	5415.6	1363.4	2448.9	2342.4	4189.2	1	1	1	1	1	1	1	1	1	1	515810000	515810000			442
AAPADNR	TEEEDSFRSTAEALRAAPADNRVIRVDPSC	RSTAEALRAAPADNRVIRVDPSCPFSRNPG	R	A	A	N	R	V	7	0	713.346	Q3ULW8	Q3ULW8	36	42	Parp3		yes	yes	2	0.012136	125.62	16	0	6637.1	6319.3	6690.4	14011	11530	11355	7042.5	7745.5	7491.8	7152.3	1	1	1	1	1	1	1	1	1	1	274240000	274240000			2484
AAPAPAAAPAAAPAAAPEPERPK	KPEPKKDDAKAAAPKAAPAPAAAPAAAPAA	PAAAPAAAPEPERPKEAEFDASKIKIEFTP	K	A	A	P	K	E	23	1	2092.11	P09542	P09542	20	42	Myl3	Myosin light chain 3	yes	yes	3;4;5	1.76e-09	207.56	23	0	4761.2	4707	5410.3	6103.3	5982.8	5319.9	6976.1	5663	62118	11800	2	2	2	2	2	2	2	2	2	2	619370000	619370000			842
AAPCIYWLPLTESQIVQK	EPPAKLLDDLFRKTKAAPCIYWLPLTESQI	CIYWLPLTESQIVQKEAEQAERAKEREKRR	K	A	A	Q	K	E	18	0	2116.1	Q9JIX8	Q9JIX8	1219	1236	Acin1	Apoptotic chromatin condensation inducer in the nucleus	yes	yes	3	1.09e-06	150.05	17	0	6061.8	5356.8	8004.1	7814.1	7238.8	7253.3	10383	9673.6	10368	7881.3	1	1	1	1	1	1	1	1	1	1	238460000	238460000			6957
AAPCSETDSTLLIWQVPLAL	GYRHFGGAPGGLSGRAAPCSETDSTLLIWQ	ETDSTLLIWQVPLAL_______________	R	A	A	A	L	-	20	0	2184.11	A2AWP8	A2AWP8	1261	1280	Arhgef10l	Rho guanine nucleotide exchange factor 10-like protein	yes	yes	2;3	1.19e-10	189.72	9	0	3384.6	3312.3	4912.5	4469	4010.4	3943.9	3135.2	3366.2	4831.6	3477.5	2	2	2	2	2	2	2	2	2	2	29462000	29462000			68
AAPCTHSPPEKPSR	MVETSDGLEPSEMEKAAPCTHSPPEKPSRL	KAAPCTHSPPEKPSRLALDTSLVGKQLPLA	K	A	A	S	R	L	14	1	1533.74	Q6A098	Q6A098	891	904	Secisbp2l	Selenocysteine insertion sequence-binding protein 2-like	yes	yes	4	4.21e-05	135.58	2	0	6325.8	7645.3	7072.7	8440.2	7101.8	8418.4	5486.8	6745.1	5594.7	7186.3	1	1	1	1	1	1	1	1	1	1	39646000	39646000			3181
AAPDILIATPGR	AVGGLDVKSQEAALRAAPDILIATPGRLID	ALRAAPDILIATPGRLIDHLHNCPSFHLSS	R	A	A	G	R	L	12	0	1193.68	Q921N6	Q921N6	304	315	Ddx27	Probable ATP-dependent RNA helicase DDX27	yes	yes	2	0.00016227	138.22	6	0	8207.5	10817	10733	11175	10822	9856.9	7575.1	7336.1	8781.2	8749.2	1	1	1	1	1	1	1	1	1	1	55378000	55378000			5506
AAPDITGHK	HFVSAPKANATIEVKAAPDITGHKRSENKN	ATIEVKAAPDITGHKRSENKNEGQDAMMYC	K	A	A	H	K	R	9	0	908.472	P97300	P97300	235	243	Nptn	Neuroplastin	yes	yes	2;3	0.00033994	148.05	3	0	20591	20996	22524	33533	27655	31543	18765	19623	21707	23249	2	2	2	2	2	2	2	2	2	2	1213800000	1213800000			2010
AAPEDFLGK	ERASDTKPTRVVRKRAAPEDFLGKGPNKKI	RVVRKRAAPEDFLGKGPNKKILIGNEELTR	R	A	A	G	K	G	9	0	946.476	Q8R3N6	Q8R3N6	417	425	Thoc1	THO complex subunit 1	yes	yes	2	0.00013954	163.99	4	0	0	0	0	0	0	0	0	0	0	0	0	0	0	0	0	0	0	0	0	0	154130000	154130000			4966
AAPEDVAALQAEITR	______________________________	AAPEDVAALQAEITRREEELASLKRRLAAA	M	A	A	T	R	R	15	0	1553.8	A2BDX3	A2BDX3	2	16	Mocs3	Adenylyltransferase and sulfurtransferase MOCS3;Molybdopterin-synthase adenylyltransferase;Molybdopterin-synthase sulfurtransferase	yes	yes	2	4.4e-05	120.86	13	0	5843	5254.9	6604.3	8360.2	8679.9	8077	5840.2	6044.8	5244.6	6906.7	1	1	1	1	1	1	1	1	1	1	87126000	87126000			69
AAPEEQDLTQEQTEK	______________________________	AAPEEQDLTQEQTEKLLQFQDLTGIESMEQ	M	A	A	E	K	L	15	0	1715.79	Q3TDN2	Q3TDN2	2	16	Faf2	FAS-associated factor 2	yes	yes	2;3	2.44e-26	280.03	9.67	2.36	15242	16026	16554	20839	20267	19873	14021	14711	12887	16522	3	3	3	3	3	3	3	3	3	3	659920000	659920000			2293
AAPEESEAQAEGCSEER	______________________________	PEESEAQAEGCSEERTYKELLVNLNPIAQP	K	A	A	E	R	T	17	0	1848.74	Q9CRB2	Q9CRB2	6	22	Nhp2	H/ACA ribonucleoprotein complex subunit 2	yes	yes	2;3	1.22e-54	359.59	7	0	13068	14088	12800	14366	11957	12823	10593	10561	10154	11489	2	2	2	2	2	2	2	2	2	2	889690000	889690000			6055
AAPEHSGPQDTSGGR	RSEGQRAPAPQERTKAAPEHSGPQDTSGGR	AAPEHSGPQDTSGGRAAASPLGESGPSIHP	K	A	A	G	R	A	15	0	1465.65	Q7TSG2	Q7TSG2	484	498	Ctdp1	RNA polymerase II subunit A C-terminal domain phosphatase	yes	yes	3	3.22e-05	137.4	13	0	555.75	895.79	922.43	1100.1	923.34	1021.2	518.9	670.3	639.57	1396.8	1	1	1	1	1	1	1	1	1	1	38523000	38523000			3546
AAPEINNIIEEATDFIK	DVNKAKRQIKKRANKAAPEINNIIEEATDF	PEINNIIEEATDFIKQNIVISSGFVGGFLL	K	A	A	I	K	Q	17	0	1886.96	Q9DB70	Q9DB70	120	136	Fundc1	FUN14 domain-containing protein 1	yes	yes	2;3	3.41e-31	258.81	5	0	23868	22308	23793	31731	30037	30630	19011	21462	21668	24232	2	2	2	2	2	2	2	2	2	2	316220000	316220000			6603
AAPEPAAGGGGAAAQAPSAR	LPGAGPRTHCSGAGKAAPEPAAGGGGAAAQ	AAGGGGAAAQAPSARWVPASAASSYENPWT	K	A	A	A	R	W	20	0	1676.82	Q80ZM8	Q80ZM8	75	94	Crls1	Cardiolipin synthase (CMP-forming)	yes	yes	2;3	7.61e-24	244.17	17	0	2560	3170.1	2846.6	3831.7	3572.5	3208.4	2987.5	2956.6	2323.6	2667.6	2	2	2	2	2	2	2	2	2	2	162140000	162140000			3728
AAPEVLESDVSSSITLLK	______________________________	EVLESDVSSSITLLKNLQEQVMAVTAQIQA	M	A	A	L	K	N	18	0	1857.99	Q9DB96	Q9DB96	2	19	Ngdn	Neuroguidin	yes	yes	2	9.58e-07	147.87	22	0	4950.8	5628.4	5037	7529.7	6471.6	5755.8	4579.7	5113.6	5654	6225.4	1	1	1	1	1	1	1	1	1	1	13927000	13927000			6609
AAPEVSSIIK	PGQGPSVEGLNTPGKAAPEVSSIIKKKPNQ	NTPGKAAPEVSSIIKKKPNQAKKGLGAKKG	K	A	A	I	K	K	10	0	1013.58	Q9D8S3	Q9D8S3	206	215	Arfgap3	ADP-ribosylation factor GTPase-activating protein 3	yes	yes	2	9.3e-06	174.41	7	0	3851.2	3843.4	4296	7862.2	5481.9	6559.5	2799.9	2670.5	2531	4258.5	1	1	1	1	1	1	1	1	1	1	106060000	106060000			6527
AAPFHSER	KCSLGAVTLEVGRVKAAPFHSERRPSQSSQ	LEVGRVKAAPFHSERRPSQSSQVSESSLSS	K	A	A	E	R	R	8	0	913.441	Q8VBX6	Q8VBX6	1793	1800	Mpdz	Multiple PDZ domain protein	yes	yes	3	0.0027566	103.56	23	0	2265.6	2454.6	3061.5	2675.2	2598	2374.5	2012.2	2163.7	2134.1	2249.8	1	1	1	1	1	1	1	1	1	1	81948000	81948000			5027
AAPFTLEYR	______________________________	FSSEERAAPFTLEYRVFLKNEKGQYISPFH	R	A	A	Y	R	V	9	0	1066.54	Q9D819	Q9D819	10	18	Ppa1	Inorganic pyrophosphatase	yes	yes	2	0.00012468	193.16	7.5	0.5	24850	24581	27322	28241	27328	24485	20613	20570	20319	21826	3	3	3	3	3	3	3	3	3	3	10232000000	10232000000			6497
AAPGAEYK	YQAGGSGIHRPVAKKAAPGAEYKAKKAKGD	HRPVAKKAAPGAEYKAKKAKGDVKKKGRLD	K	A	A	Y	K	A	8	0	805.397	Q6P5B0	Q6P5B0	1224	1231	Rrp12	RRP12-like protein	yes	yes	2	0.0046271	121.99	1	0	5699.6	5919.7	6822.7	9292.2	8631	8844.9	4831.4	4999.4	6120	6464.1	1	1	1	1	1	1	1	1	1	1	72863000	72863000			3268
AAPGAGDPLNAK	______________________________	______________________________	M	A	A	A	K	N	12	0	1080.56	Q9D2R6	Q9D2R6	2	13	Coa3	Cytochrome c oxidase assembly factor 3 homolog, mitochondrial	yes	yes	2	0.00071826	113.22	17	0	5113.2	5677.5	5367.3	7693.4	6634.6	6130.4	5073.5	5438.9	5065.9	5055.9	1	1	1	1	1	1	1	1	1	1	584240000	584240000			6385
AAPGGASPTIFSR	NAGVSDGSEVAKAQKAAPGGASPTIFSRIL	QKAAPGGASPTIFSRILDRSLPADILYEDQ	K	A	A	S	R	I	13	0	1230.64	Q9D0S9	Q9D0S9	46	58	Hint2	Histidine triad nucleotide-binding protein 2, mitochondrial	yes	yes	2;3	6.2e-12	212.28	7	0	39825	37797	35476	30295	27767	27455	23725	27902	20975	25708	3	3	3	3	3	3	3	3	3	3	4911300000	4911300000			6309
AAPGPPR	VQPEPIYAESAKRKKAAPGPPRPEPKKEQV	AESAKRKKAAPGPPRPEPKKEQVPAGHSQG	K	A	A	P	R	P	7	0	664.366	Q571I4	Q571I4	400	406	Sgk223	Tyrosine-protein kinase SgK223	yes	yes	2	0.010421	132.48	21	0	9615.7	8803.6	9250.4	21995	17552	16835	8555.2	9033.5	8852	10910	1	1	1	1	1	1	1	1	1	1	41419000	41419000			2621
AAPGPVSPEAPFDPSKPPVIEGFSPTVYSNPEGFK	______________________________	EGFSPTVYSNPEGFKEKFIRKTRENPMVPI	M	A	A	F	K	E	35	1	3611.78	Q9CQJ1	Q9CQJ1	2	36	Higd2a	HIG1 domain family member 2A	yes	yes	3	1.75e-07	131.23	3	0	11807	11804	11351	15985	15224	14920	10561	11938	11360	11711	1	1	1	1	1	1	1	1	1	1	31751000	31751000			5949
AAPGYHMAK	PKKFFVPRTVIIGGKAAPGYHMAKMIIKLI	VIIGGKAAPGYHMAKMIIKLITSVAEVVNN	K	A	A	A	K	M	9	0	944.454	Q9ET01;Q9WUB3;Q8CI94	Q9ET01	610	618	Pygl;Pygm;Pygb	Glycogen phosphorylase, liver form;Glycogen phosphorylase, muscle form;Glycogen phosphorylase, brain form	no	no	2;3	8.6e-05	168.38	8.4	1.74	112240	117010	114410	94984	91593	99926	102140	112220	99791	96014	13	13	13	13	13	13	13	13	13	13	8512700000	8512700000			6888;7358;4559
AAPIHEQTLYK	FPPWERGWNDPRFHRAAPIHEQTLYKEEPC	RFHRAAPIHEQTLYKEEPCYIFHQRCRLLE	R	A	A	Y	K	E	11	0	1269.67	Q921S7	Q921S7	90	100	Mrpl37	39S ribosomal protein L37, mitochondrial	yes	yes	2;3	9.86e-08	209.1	5	0	13891	12530	14312	14862	15127	15548	14231	14700	14569	13881	2	2	2	2	2	2	2	2	2	2	911090000	911090000			5509
AAPITQYLK	TCCEQQQKATCFQAKAAPITQYLKASSSYQ	TCFQAKAAPITQYLKASSSYQRNVCGALIK	K	A	A	L	K	A	9	0	1003.57	O89020	O89020	206	214	Afm	Afamin	yes	yes	2	0.00027218	153.08	16	0	16364	28473	15683	21826	22810	27156	13155	15011	13070	17688	1	1	1	1	1	1	1	1	1	1	53437000	53437000			681
AAPLIVEVFNK	QVTQMTVPLVHQVKKAAPLIVEVFNKVLHS	QVKKAAPLIVEVFNKVLHSSNPVPLYAPNL	K	A	A	N	K	V	11	0	1199.69	Q8BHZ4	Q8BHZ4	547	557	Znf592	Zinc finger protein 592	yes	yes	3	0.0018871	98.048	18	0	4089.7	4405.7	4344.5	4962	5211.9	4634	4730	5081.2	5215.3	4511.2	1	1	1	1	1	1	1	1	1	1	8522800	8522800			3906
AAPLSLCALTAVDQSVLLLKPEAK	SAQSLPASDTHLKVKAAPLSLCALTAVDQS	TAVDQSVLLLKPEAKLSPQSIYNLLPGKTV	K	A	A	A	K	L	24	1	2507.4	Q61838	Q61838	588	611	A2m	Alpha-2-macroglobulin;Alpha-2-macroglobulin 165 kDa subunit;Alpha-2-macroglobulin 35 kDa subunit	yes	yes	4	6.6e-13	216.82	19	0	3886.5	6751.3	5298.5	6638.7	4770	5877.3	8316.3	10231	9600.7	5413.6	1	1	1	1	1	1	1	1	1	1	679880000	679880000			2959
AAPLWDSK	QVKKAFFALVTNGVRAAPLWDSKKQSFVGM	LVTNGVRAAPLWDSKKQSFVGMLTITDFIN	R	A	A	S	K	K	8	0	886.455	O54950;Q8BGM7	O54950	70	77	Prkag1;Prkag3	5-AMP-activated protein kinase subunit gamma-1;5-AMP-activated protein kinase subunit gamma-3	yes	no	2	0.0019055	146.54	10.5	0.5	35092	33578	34389	41175	40915	37420	31550	32641	28552	29688	2	2	2	2	2	2	2	2	2	2	558780000	558780000			476
AAPNPAK	AVGVSQGHHTKDFTRAAPNPAKATVTAMIA	HHTKDFTRAAPNPAKATVTAMIARELLYGG	R	A	A	A	K	A	7	0	667.365	Q9Z108	Q9Z108	352	358	Stau1	Double-stranded RNA-binding protein Staufen homolog 1	yes	yes	2	0.057924	86.086	5	0	25961	27658	29961	39721	33718	31653	27317	27366	26459	26162	2	2	2	2	2	2	2	2	2	2	360750000	360750000			7469
AAPPGEYFSVGSQVSCR	______________________________	PPGEYFSVGSQVSCRTCQEQRLQGEVVAFD	M	A	A	C	R	T	17	0	1810.83	Q9D0R8	Q9D0R8	2	18	Lsm12	Protein LSM12 homolog	yes	yes	2	7.99e-08	168.98	17	0	18211	22538	23802	21215	22005	23327	19144	19700	19235	19477	2	2	2	2	2	2	2	2	2	2	42225000	42225000			6307
AAPPPPPPPPPLESSPR	LGQWFEETISPSKEKAAPPPPPPPPPLESS	PPPPPPPPPLESSPRVKSPNKQASGEKGNI	K	A	A	P	R	V	17	0	1702.9	A2AN08	A2AN08	606	622	Ubr4	E3 ubiquitin-protein ligase UBR4	yes	yes	2	1.08e-05	149.26	23	0	2348.7	2480	2666.8	4513.7	4417.2	4205.3	2058	2479.3	2248.5	2966.2	1	1	1	1	1	1	1	1	1	1	18031000	18031000			51
AAPPQLQALLQAVNK	______________________________	AAPPQLQALLQAVNKLLRQRRYHAALAVIK	M	A	A	N	K	L	15	0	1560.9	Q9JJW0	Q9JJW0	2	16	Pxmp4	Peroxisomal membrane protein 4	yes	yes	2	7.79e-11	194.67	17	0	13565	13034	23234	10246	9859	10726	47166	43581	53278	24596	1	1	1	1	1	1	1	1	1	1	74675000	74675000			6996
AAPPRPGTFTPTPSVSSQALSSPR	TLSSVTSARALRPPKAAPPRPGTFTPTPSV	TPTPSVSSQALSSPRLPRVDEPPPQAVSLT	K	A	A	P	R	L	24	1	2408.24	Q925F2	Q925F2	327	350	Esam	Endothelial cell-selective adhesion molecule	yes	yes	3	0.061576	49.485	12	0	1827.1	2017.3	2583.6	3363.3	2348.9	2759.4	3160.6	2669.2	3161	2418.7	1	1	1	1	1	1	1	1	1	1	28167000	28167000			5589
AAPQLFR	______________________________	______________________________	M	A	A	F	R	A	7	0	801.45	Q99J99	Q99J99	2	8	Mpst	3-mercaptopyruvate sulfurtransferase	yes	yes	1;2	0.0083232	105.42	19	0	10169	10723	11247	14337	13844	13476	11060	12249	12145	13141	3	2	2	3	3	2	3	3	3	2	759610000	759610000			5617
AAPQLPMEELVSLSK	GKDTLQRHFLVKFTKAAPQLPMEELVSLSK	AAPQLPMEELVSLSKEMVAALTTCCTLSDE	K	A	A	S	K	E	15	0	1611.85	O89020	O89020	438	452	Afm	Afamin	yes	yes	3	0.0073607	77.562	9	0	5801.7	11767	6577.8	9438.2	10457	11920	6318.6	8143.1	7042	8217.3	1	1	1	1	1	1	1	1	1	1	111150000	111150000			681
AAPQSPSVPK	KCITDTLQELVNQSKAAPQSPSVPKKPGPP	VNQSKAAPQSPSVPKKPGPPVLSSDPNMLS	K	A	A	P	K	K	10	0	980.529	Q99P88	Q99P88	988	997	Nup155	Nuclear pore complex protein Nup155	yes	yes	2	0.00028801	144.77	5	0	4354.1	5370.8	4820.5	6621.2	6630.3	6354.1	4562.4	4666.9	4189.8	4581.6	1	1	1	1	1	1	1	1	1	1	104110000	104110000			5825
AAPQSSR	IIQQEYEARTGRTCKAAPQSSRRKSFALEP	ARTGRTCKAAPQSSRRKSFALEPLSTTALI	K	A	A	S	R	R	7	0	715.361	Q6A039	Q6A039	298	304	Tbc1d12	TBC1 domain family member 12	yes	yes	2	0.010167	133.7	19	0	10367	9675.1	11874	15819	15010	13636	10617	9966.2	9977.8	11768	1	1	1	1	1	1	1	1	1	1	39160000	39160000			3177
AAPSAGSAAAAAEEEESR	KAARSSQRTQPAEPRAAPSAGSAAAAAEEE	SAGSAAAAAEEEESRLRQRNRLTLEDDKPA	R	A	A	S	R	L	18	0	1673.75	Q5SSI6	Q5SSI6	48	65	Utp18	U3 small nucleolar RNA-associated protein 18 homolog	yes	yes	2;3	1.34e-41	283.45	13	0	14616	14204	18182	21972	23420	18403	12213	14051	16343	18655	2	2	2	2	2	2	2	2	2	2	98635000	98635000			2694
AAPSEPAGFPR	______________________________	______________________________	M	A	A	P	R	G	11	0	1098.55	P56213	P56213	2	12	Gfer	FAD-linked sulfhydryl oxidase ALR	yes	yes	2	2.09e-05	106.42	11	0	5618	5574.3	5909	7691.8	7095.1	6443.1	5831.1	5845.7	5395.9	4858	1	1	1	1	1	1	1	1	1	1	96789000	96789000			1602
AAPSEVAAAVLGEGDGGAFGSWLDGR	______________________________	GEGDGGAFGSWLDGRLEALGVDRAVYAAYI	M	A	A	G	R	L	26	0	2459.17	Q9CR29	Q9CR29	2	27	Ccdc43	Coiled-coil domain-containing protein 43	yes	yes	3	7.37e-05	81.888	22	0	3003.8	3295.2	4141.7	4080.2	4220.3	3555.7	3232.4	3350.1	3028	3181	1	1	1	1	1	1	1	1	1	1	42033000	42033000			6021
AAPSGSVNCEEFAEFQELLK	______________________________	SVNCEEFAEFQELLKVMRTIDDRIVHELNT	M	A	A	L	K	V	20	0	2225.03	Q8R3Q6	Q8R3Q6	2	21	Ccdc58	Coiled-coil domain-containing protein 58	yes	yes	2;3	1.42e-24	242.27	18.7	0.471	65944	60334	62377	58111	54994	54356	51769	55928	55126	58796	3	3	3	3	3	3	3	3	3	3	1178300000	1178300000			4972
AAPSPAPAEPAAPK	SAVPSPPKNVAAEQKAAPSPAPAEPAAPKS	KAAPSPAPAEPAAPKSGEAETPPKHPGVLK	K	A	A	P	K	S	14	0	1273.67	Q9JLV1	Q9JLV1	401	414	Bag3	BAG family molecular chaperone regulator 3	yes	yes	2;3	1.12e-15	217.14	23	0	12593	14083	15262	17301	16269	15853	11101	12351	11638	12967	2	2	2	2	2	2	2	2	2	2	791220000	791220000			7070
AAPSSSSGAGDAR	______________________________	PRAAPSSSSGAGDARRLAPPGRNPFVHELR	R	A	A	A	R	R	13	0	1132.51	Q3TFD2	Q3TFD2	10	22	Lpcat1	Lysophosphatidylcholine acyltransferase 1	yes	yes	2	7.7e-18	250.78	16	0	6348.2	6028.1	6614.6	12599	9722.1	10269	4559.5	6189.4	5064.2	6972.9	1	1	1	1	1	1	1	1	1	1	52495000	52495000			2297
AAPSTADEGWDNQNW	WEGASGEGRAKATKKAAPSTADEGWDNQNW	AAPSTADEGWDNQNW_______________	K	A	A	N	W	-	15	0	1660.68	Q9EPJ9	Q9EPJ9	400	414	Arfgap1	ADP-ribosylation factor GTPase-activating protein 1	yes	yes	2;3	7.12e-07	176.38	15	0	8216.7	7855.5	8406.1	12956	11253	10438	7959	8326.5	8621.6	8827.4	2	2	2	2	2	2	2	2	2	2	82987000	82987000			6776
AAPTEPPEAPEATAAGGVTSK	PHMAKVSVTGRKRIRAAPTEPPEAPEATAA	PEAPEATAAGGVTSKQMALVLDRICTTLIG	R	A	A	S	K	Q	21	0	1950.95	Q8VC30	Q8VC30	352	372	Dak	Bifunctional ATP-dependent dihydroxyacetone kinase/FAD-AMP lyase (cyclizing);ATP-dependent dihydroxyacetone kinase;FAD-AMP lyase (cyclizing)	yes	yes	2;3;4	5.64e-54	317.13	19	0	150840	146810	137110	181060	168470	193040	156020	153550	133960	149870	8	8	8	8	8	8	8	8	8	8	6066000000	6066000000			5036
AAPTSAPPSK	KLTNEDFRKLLMTPRAAPTSAPPSKSRHHE	LMTPRAAPTSAPPSKSRHHEMPREYNEDED	R	A	A	S	K	S	10	0	925.487	Q9Z1M8	Q9Z1M8	45	54	Ik	Protein Red	yes	yes	2	6.33e-06	187.22	4	0	6858.7	8447.7	7560	11281	10187	10252	7355.2	8396.7	8069.6	7663.3	1	1	1	1	1	1	1	1	1	1	67765000	67765000			7491
AAPVLLR	______________________________	______________________________	M	A	A	L	R	V	7	0	738.475	Q6TEK5	Q6TEK5	2	8	Vkorc1l1	Vitamin K epoxide reductase complex subunit 1-like protein 1	yes	yes	2	0.0070676	154.34	11	0	6724.2	6902	7636.2	10641	10478	10252	6431.5	6591.6	6689	7631.7	1	1	1	1	1	1	1	1	1	1	428210000	428210000			3380
AAPVSGPR	VFASEFEEDVGLLNKAAPVSGPRLDFDPDI	DVGLLNKAAPVSGPRLDFDPDIVAALDDDF	K	A	A	P	R	L	8	0	753.413	Q6NSQ7	Q6NSQ7	127	134	Ltv1	Protein LTV1 homolog	yes	yes	2	0.001096	171.47	23	0	6117	6882.9	7149.9	10122	8895.2	8205.8	5314.1	5594.4	7446.8	7461.3	1	1	1	1	1	1	1	1	1	1	81803000	81803000			3218
AAPWNSQDTQDLDIVAHTLTGR	LGDTKVTWMSSSHCKAAPWNSQDTQDLDIV	DTQDLDIVAHTLTGRRNSAPVSVSAVRTSF	K	A	A	G	R	R	22	0	2408.17	A6X8Z5	A6X8Z5	1139	1160	Arhgap31	Rho GTPase-activating protein 31	yes	yes	3	1.62e-09	175.65	3	0	4866.7	4331.4	5155.3	6260.9	5751.1	5171.6	4350	4776.2	4912	4943.1	1	1	1	1	1	1	1	1	1	1	30624000	30624000			99
AAPYDWR	QNLVNNGYVRDETVRAAPYDWRLAPHQQDE	YVRDETVRAAPYDWRLAPHQQDEYYKKLAG	R	A	A	W	R	L	7	0	877.408	P16301	P16301	165	171	Lcat	Phosphatidylcholine-sterol acyltransferase	yes	yes	2	0.013421	122.79	24	0	18733	21803	20975	26355	26112	22253	15945	17594	15157	19006	2	2	2	2	2	2	2	2	2	2	41850000	41850000			987
AAQAAQEAR	RENAELRRQKLELERAAQAAQEARARAGTE	KLELERAAQAAQEARARAGTEAQARETQLR	R	A	A	A	R	A	9	0	914.457	Q91VC4	Q91VC4	311	319	Plvap	Plasmalemma vesicle-associated protein	yes	yes	2	7.32e-05	169.44	16	0	3773.5	4135.7	5042	6942	6323.3	7034.5	3837.6	4033.3	3996.2	4381.2	1	1	1	1	1	1	1	1	1	1	487770000	487770000			5236
AAQAHEDIIHGSGK	GWVKPVIGSEYPLEKAAQAHEDIIHGSGKT	KAAQAHEDIIHGSGKTGKMILLL_______	K	A	A	G	K	T	14	0	1432.71	P47199	P47199	310	323	Cryz	Quinone oxidoreductase	yes	yes	3;4	2.96e-05	143.05	7	0	23824	28078	19660	19109	21950	16943	15987	15624	15013	15577	2	2	2	2	2	2	2	2	2	2	308140000	308140000			1403
AAQAPPLPAAPPNTDAVASTQTALLQK	VPRPEHCEGAAAGLKAAQAPPLPAAPPNTD	NTDAVASTQTALLQKLTWASVELGSSTSLE	K	A	A	Q	K	L	27	0	2641.41	P56873	P56873	134	160	Sssca1	Sjoegren syndrome/scleroderma autoantigen 1 homolog	yes	yes	3;4	1.7e-06	174.47	8.67	0.471	13611	13491	16326	20067	19099	18487	13230	14614	14279	14643	3	3	3	3	3	3	3	3	3	3	273020000	273020000			1631
AAQAVSLLR	______________________________	______________________________	M	A	A	L	R	E	9	0	927.55	Q8BJY1	Q8BJY1	2	10	Psmd5	26S proteasome non-ATPase regulatory subunit 5	yes	yes	1;2	5.54e-05	183.24	21	0	2790.1	2611.8	3215.1	3180.8	2977	2577.9	3752.8	3646.1	3356.3	3896	3	3	3	3	3	3	3	3	3	3	633450000	633450000			3948
AAQCVTK	______________________________	______________________________	M	A	A	T	K	V	7	0	776.385	Q8BT60	Q8BT60	2	8	Cpne3	Copine-3	yes	yes	2	0.0098282	74.439	18	0	29413	26511	24606	41634	35253	30008	25823	24941	23451	23040	1	1	1	1	1	1	1	1	1	1	830010000	830010000			4105
AAQDFFSTCR	MRQAGRYLPEFRETRAAQDFFSTCRSPEAC	FRETRAAQDFFSTCRSPEACCELTLQPLRR	R	A	A	C	R	S	10	0	1201.52	P70697	P70697	51	60	Urod	Uroporphyrinogen decarboxylase	yes	yes	2;3	5.37e-06	191.48	4	0	6272.3	6348.4	7091.8	6480.4	6604.1	6556.4	5257.4	5946.7	5318.1	5540.8	2	2	2	2	2	2	2	2	2	2	1621000000	1621000000			1973
AAQDRDQIYR	SRSYRGGGGGGGGWRAAQDRDQIYRRRSPS	GGGWRAAQDRDQIYRRRSPSPYYSRGGYRS	R	A	A	Y	R	R	10	1	1234.61	P62996	P62996	252	261	Tra2b	Transformer-2 protein homolog beta	yes	yes	3	2.85e-06	175.49	16	0	11377	12646	11054	17280	17358	16274	5964.6	8262.3	7711.7	10842	1	1	1	1	1	1	1	1	1	1	682740000	682740000			1843
AAQEEYIK	ASALKAWGGKKENLKAAQEEYIKRALANSL	GKKENLKAAQEEYIKRALANSLACQGKYTP	K	A	A	I	K	R	8	0	950.471	P05064	P05064	323	330	Aldoa	Fructose-bisphosphate aldolase A	yes	yes	2	0.0024691	138.1	20	0	3620.3	4143	4439.4	8848.7	8440.5	7256.7	3974	4167.9	12130	6505.7	1	1	1	1	1	1	1	1	1	1	746930000	746930000			778
AAQEQELESLR	ADVPATSQRLEQDTRAAQEQELESLREQLA	QDTRAAQEQELESLREQLASVNHNIEEVEA	R	A	A	L	R	E	11	0	1272.63	Q9JIG7	Q9JIG7	328	338	Ccdc22	Coiled-coil domain-containing protein 22	yes	yes	2	3.63e-14	285.79	13.5	0.5	13463	12688	13427	15578	15277	14144	11920	11733	11362	12623	1	1	1	1	1	1	1	1	1	1	324080000	324080000			6942
AAQESLHVK	______________________________	______________________________	M	A	A	V	K	T	9	0	981.524	Q8VBT2	Q8VBT2	2	10	Sds	L-serine dehydratase/L-threonine deaminase	yes	yes	2	8.96e-05	100.15	17	0	1721.3	1671.5	1911.5	2149.6	1734.7	2013.9	2197.2	3626.3	2643.1	4931.6	1	1	1	1	1	1	1	1	1	1	2880000000	2880000000			5019
AAQETER	VDTEGKGDIQQARKRAAQETERLLKELEQN	DIQQARKRAAQETERLLKELEQNANHPHRI	R	A	A	E	R	L	7	0	803.377	Q8CI32	Q8CI32	71	77	Bag5	BAG family molecular chaperone regulator 5	yes	yes	2	0.013699	122.18	11	0	14025	13258	13066	15144	13242	12621	10922	11876	9922.6	12065	1	1	1	1	1	1	1	1	1	1	559460000	559460000			4550
AAQFDVVK	SEMKKIADQVIPKQRAAQFDVVKHMRQDQI	QVIPKQRAAQFDVVKHMRQDQITNGMVNAI	R	A	A	V	K	H	8	0	876.471	P59470	P59470	397	404	Polr3b	DNA-directed RNA polymerase III subunit RPC2	yes	yes	2	0.0033369	126.41	6	0	10180	10426	9700.2	16005	13697	13248	8280.8	9360.1	9013.6	11158	1	1	1	1	1	1	1	1	1	1	40752000	40752000			1685
AAQGEPQVQFK	______________________________	______________________________	M	A	A	F	K	L	11	0	1201.61	P62827;Q61820	P62827	2	12	Ran;Rasl2-9	GTP-binding nuclear protein Ran;GTP-binding nuclear protein Ran, testis-specific isoform	yes	no	2	1.69e-05	125.96	19	0	4936.9	4811.1	5776	7856.4	7845.7	6655.5	4679.4	5190.3	5063.5	5583.3	2	2	2	2	2	2	2	2	2	2	1706400000	1706400000			1816
AAQHDVAETILLK	EKGKKSSSKTPAVSKAAQHDVAETILLKSV	SKAAQHDVAETILLKSVLLQVICLYQQVVP	K	A	A	L	K	S	13	0	1407.77	Q571H0	Q571H0	543	555	Urb1	Nucleolar pre-ribosomal-associated protein 1	yes	yes	3	0.0026412	88.552	4	0	1752.5	1982.1	2386.4	2635.9	2421.6	2367.7	2101.8	2291.3	3120.6	2022.7	1	1	1	1	1	1	1	1	1	1	35290000	35290000			2620
AAQIFITELTLR	DVKMISAEAPVLFAKAAQIFITELTLRAWI	FAKAAQIFITELTLRAWIHTEDNKRRTLQR	K	A	A	L	R	A	12	0	1374.79	P70353	P70353	72	83	Nfyc	Nuclear transcription factor Y subunit gamma	yes	yes	2	2.34e-05	155.48	16	0	3591.4	3965.7	3542.9	5118.3	4649	4960.1	4839.2	4707.9	4689.3	4246	1	1	1	1	1	1	1	1	1	1	132530000	132530000			1944
AAQIGAHTLSGACLDPAAFK	AAEQGKDIRVCLVEKAAQIGAHTLSGACLD	AHTLSGACLDPAAFKELFPDWKEKGAPLNT	K	A	A	F	K	E	20	0	1998	Q921G7	Q921G7	105	124	Etfdh	Electron transfer flavoprotein-ubiquinone oxidoreductase, mitochondrial	yes	yes	2;3;4	1.43e-54	317.07	11.2	0.433	119600	168700	163610	132000	120540	144740	87663	123370	108320	163220	6	6	6	6	6	6	6	6	6	6	3934600000	3934600000			5490
AAQINPLFPGQALLDTVPEIQALVR	GLARLVTVYCEHGHKAAQINPLFPGQALLD	QALLDTVPEIQALVRTLQGPFTTTGLLNLG	K	A	A	V	R	T	25	0	2673.49	A2ATU0	A2ATU0	71	95	Dhtkd1	Probable 2-oxoglutarate dehydrogenase E1 component DHKTD1, mitochondrial	yes	yes	3;4	8.86e-06	174.7	16.3	0.471	2655.4	2276.5	2898.6	2764.9	1871.5	2572.2	5261.3	4058.9	4457.6	3105.4	3	3	3	3	3	3	3	3	3	3	245230000	245230000			65
AAQIPESDQIK	______________________________	______________________________	M	A	A	I	K	Q	11	0	1198.62	Q9WV98	Q9WV98	2	12	Timm9	Mitochondrial import inner membrane translocase subunit Tim9	yes	yes	2	0.00014095	105.78	15	0	3953.8	4194	4095.9	4048.4	4148.6	3324.5	4481.8	3488.5	4110.1	3839.3	1	1	1	1	1	1	1	1	1	1	691470000	691470000			7400
AAQLAESK	HAVQALVQLFLERERAAQLAESKTDELIKD	LFLERERAAQLAESKTDELIKDAPTTQHDK	R	A	A	S	K	T	8	0	816.434	Q65Z40	Q65Z40	1056	1063	Wapal	Wings apart-like protein homolog	yes	yes	2	0.0051622	120.15	3	0	5293.9	5501.7	6218	8335.7	8101.5	7878	5267.1	5196.8	5304.6	5793.3	1	1	1	1	1	1	1	1	1	1	169040000	169040000			3127
AAQLAIR	AHNVSSKNRKAIVERAAQLAIRVTNPNARL	NRKAIVERAAQLAIRVTNPNARLRSEENE_	R	A	A	I	R	V	7	0	741.45	P62911;P17932	P62911	115	121	Rpl32;Rpl32-ps	60S ribosomal protein L32;Putative 60S ribosomal protein L32	yes	no	2	0.0068168	170.43	7	0	10325	10124	11569	12025	10844	9853.8	8681.7	8348.2	7669.6	8592	1	1	1	1	1	1	1	1	1	1	8597600000	8597600000			1836
AAQLATEIADIK	ENFNIKQMKDLFEQKAAQLATEIADIKSKY	EQKAAQLATEIADIKSKYDEEKSLRAAAEQ	K	A	A	I	K	S	12	0	1242.68	Q8BL66	Q8BL66	165	176	Eea1	Early endosome antigen 1	yes	yes	2;3	2.16e-12	248.42	5	0	28342	26977	29920	33039	30584	28043	24148	24945	23081	24683	2	2	2	2	2	2	2	2	2	2	671550000	671550000			3983
AAQLCGAGMAAVVEK	DSILVKTVCGVVSKRAAQLCGAGMAAVVEK	AAQLCGAGMAAVVEKIRENRGLDHLNVTVG	R	A	A	E	K	I	15	0	1474.73	P17710	P17710	886	900	Hk1	Hexokinase-1	yes	yes	2;3	1.04e-25	259.48	8	0	27635	28618	31218	55194	46392	49010	24542	30626	26681	33562	3	3	3	3	3	3	3	3	3	3	306680000	306680000			1010
AAQLCGAGVAAVVEK	DALMVLEVCQAVSRRAAQLCGAGVAAVVEK	AAQLCGAGVAAVVEKIRENRGLQELTVSVG	R	A	A	E	K	I	15	0	1442.76	Q3TRM8	Q3TRM8	835	849	Hk3	Hexokinase-3	yes	yes	3	0.0012631	94.461	8	0	6843.1	5371.2	6111.3	13577	10777	11023	5085.3	6194.9	6267.9	6897.7	2	2	2	2	2	2	2	2	2	2	38593000	38593000			2338
AAQLGFGGVYVR	EWDQKELFPVDVMRKAAQLGFGGVYVRTDV	MRKAAQLGFGGVYVRTDVGGSGLSRLDTSV	K	A	A	V	R	T	12	0	1236.66	Q9D7B6	Q9D7B6	79	90	Acad8	Isobutyryl-CoA dehydrogenase, mitochondrial	yes	yes	2;3	4.84e-07	183.43	14	0	7182.6	6571.6	7322.1	6081.8	5586.2	5911.4	6721	6988.9	6536.1	5417.2	2	2	2	2	2	2	2	2	2	2	2069900000	2069900000			6472
AAQLLDK	EQIDSVMDWLTNQPRAAQLLDKDGTFLSTL	DWLTNQPRAAQLLDKDGTFLSTLEHFLSRY	R	A	A	D	K	D	7	0	757.433	Q8VCM8	Q8VCM8	465	471	Ncln	Nicalin	yes	yes	2	0.019665	109.01	10	0	8314.4	6817.7	12161	6503.6	4372.3	4893	12406	13047	11798	7946	1	1	1	1	1	1	1	1	1	1	403750000	403750000			5079
AAQLQGLSHFLR	REAFKEGRTRSAEFRAAQLQGLSHFLRDNK	EFRAAQLQGLSHFLRDNKQQLQEALAQDLH	R	A	A	L	R	D	12	0	1339.74	Q80VQ0	Q80VQ0	27	38	Aldh3b1	Aldehyde dehydrogenase family 3 member B1	yes	yes	3	0.017832	69.864	18	0	0	0	0	0	0	0	0	0	0	0	0	0	0	0	0	0	0	0	0	0	23357000	23357000			3643
AAQLQHSEK	RFLKNEVERLKKQLRAAQLQHSEKMAQYLE	LKKQLRAAQLQHSEKMAQYLEEERHMREEN	R	A	A	E	K	M	9	0	1010.51	D3YZP9	D3YZP9	271	279	Ccdc6	Coiled-coil domain-containing protein 6	yes	yes	2;3	0.0024127	118.41	1	0	10447	13555	11650	17502	25349	18673	10284	10375	9962.6	12293	2	2	2	2	2	2	2	2	2	2	173970000	173970000			192
AAQLTYNYGR	KEVVIADPRGAKPKKAAQLTYNYGRGPKAK	AKPKKAAQLTYNYGRGPKAKGRLRSEWGNR	K	A	A	G	R	G	10	0	1155.57	B1AY10	B1AY10	168	177	Nfx1	Transcriptional repressor NF-X1	yes	yes	2	7.25e-06	183.27	5	0	8586.1	9108.9	10950	10242	9654.6	9887.6	10461	10590	9278.2	9187	1	1	1	1	1	1	1	1	1	1	25080000	25080000			114
AAQMHSGYQR	SDYARYSGSYNDYLRAAQMHSGYQRRM___	NDYLRAAQMHSGYQRRM_____________	R	A	A	Q	R	R	10	0	1147.52	Q8C2Q3	Q8C2Q3	658	667	Rbm14	RNA-binding protein 14	yes	yes	2	8.57e-06	177.58	23	0	8063.2	8847.3	8433.4	11897	10128	9916.8	6584.5	8096.1	7051.3	8048.2	1	1	1	1	1	1	1	1	1	1	121860000	121860000			4332
AAQNISK	ALSKNPGYIKLRKIRAAQNISKTIATSQNR	YIKLRKIRAAQNISKTIATSQNRIYLTADN	R	A	A	S	K	T	7	0	730.397	O35129	O35129	256	262	Phb2	Prohibitin-2	yes	yes	2	0.019665	109.01	6	0	4122.8	3873.8	3119.7	2541.6	2856.9	3689.9	2763.4	3738.5	2861	3066.4	1	1	1	1	1	1	1	1	1	1	7691000000	7691000000			345
AAQNQEDSK	TEQQNRATGTASSLKAAQNQEDSKRRQKGS	TASSLKAAQNQEDSKRRQKGSEKKRKHSPD	K	A	A	S	K	R	9	0	989.441	Q56A08	Q56A08	327	335	Gpkow	G patch domain and KOW motifs-containing protein	yes	yes	2	0.0001926	203.19	18	0	14981	14594	15585	23865	20741	19544	15078	14074	14892	15537	1	1	1	1	1	1	1	1	1	1	97910000	97910000			2615
AAQPGALCDVSEELSR	STSQAPGKTEGARAKAAQPGALCDVSEELS	AQPGALCDVSEELSRQLEDILSTYCVDNNQ	K	A	A	S	R	Q	16	0	1701.8	Q6PAM1	Q6PAM1	61	76	Txlna	Alpha-taxilin	yes	yes	2	4.05e-36	281.51	18	0	16650	16257	18018	23991	22089	22382	12461	13951	14585	15546	1	1	1	1	1	1	1	1	1	1	98396000	98396000			3305
AAQPGSK	DPASLPQCLGPGCVRAAQPGSKYCSDDCGM	CLGPGCVRAAQPGSKYCSDDCGMKLAANRI	R	A	A	S	K	Y	7	0	657.345	Q9CWW7	Q9CWW7	387	393	Cxxc1	CXXC-type zinc finger protein 1	yes	yes	2	0.076176	81.191	3	0	10051	11281	11857	17102	16501	14791	9764.4	10211	10912	11377	1	1	1	1	1	1	1	1	1	1	58977000	58977000			6116
AAQPPDGAAEPR	KEKKSYDRQRWGFRRAAQPPDGAAEPRASA	FRRAAQPPDGAAEPRASAPRPPPAPADGAD	R	A	A	P	R	A	12	0	1178.57	Q6PAJ1	Q6PAJ1	80	91	Bcr	Breakpoint cluster region protein	yes	yes	2	4.72e-11	175.25	14	0	0	0	0	0	0	0	0	0	0	0	0	0	0	0	0	0	0	0	0	0	0	0			3302
AAQPTPVKPPR	LQKVQSLKRALSSRKAAQPTPVKPPRVGPV	SSRKAAQPTPVKPPRVGPVRSSEGPSEGQP	K	A	A	P	R	V	11	1	1160.67	Q91VJ2	Q91VJ2	198	208	Prkcdbp	Protein kinase C delta-binding protein	yes	yes	3	0.0033494	93.928	10	0	4471.9	6441.6	7366.2	6849.6	5697.3	10757	4975.5	9126.5	8269.1	6571.5	1	1	1	1	1	1	1	1	1	1	38955000	38955000			5246
AAQQFSK	VFGIVPLSKPEEKQKAAQQFSKLQAAMKVL	SKPEEKQKAAQQFSKLQAAMKVLAISPEEQ	K	A	A	S	K	L	7	0	778.397	Q9JMH9	Q9JMH9	638	644	Myo18a	Unconventional myosin-XVIIIa	yes	yes	2	0.0097218	135.84	8	0	20936	18981	20691	29786	31330	27742	14687	16413	17425	19590	2	2	2	2	2	2	2	2	2	2	145740000	145740000			7101
AAQQQEDQEQKDEESEEK	PDRGIAKPASADFQRAAQQQEDQEQKDEES	QQEDQEQKDEESEEKALHRMREWDDWKDTH	R	A	A	E	K	A	18	1	2147.91	Q61249	Q61249	297	314	Igbp1	Immunoglobulin-binding protein 1	yes	yes	3;4	9.3e-32	257.93	13	0	104520	110590	122140	147960	139250	132320	83039	89363	86416	98200	3	3	3	3	3	3	3	3	3	3	590080000	590080000			2883
AAQQRPEEVR	NLPKDKLGRVILGSKAAQQRPEEVRDLWQT	ILGSKAAQQRPEEVRDLWQTCGDLMFSLEP	K	A	A	V	R	D	10	1	1182.61	Q99KK7	Q99KK7	132	141	Dpp3	Dipeptidyl peptidase 3	yes	yes	2;3	2.01e-05	187.22	15	0	24466	22958	23533	32039	35577	31124	20572	21493	18639	21665	4	4	4	4	4	4	4	4	4	4	1781600000	1781600000			5680
AAQSAPK	______________________________	______________________________	M	A	A	P	K	V	7	0	671.36	Q9CY57	Q9CY57	2	8	Chtop	Chromatin target of PRMT1 protein	yes	yes	2	0.04566	52.636	16	0	3491.8	3470.5	3761.2	5676.4	4818.1	4414.6	3670.2	3522.5	5337.9	3482	1	1	1	1	1	1	1	1	1	1	121920000	121920000			6177
AAQSLLNK	STTAEKTEEEEKEDRAAQSLLNKLIRSNLV	EEEKEDRAAQSLLNKLIRSNLVDNTNQVEV	R	A	A	N	K	L	8	0	843.481	Q61655	Q61655	56	63	Ddx19a	ATP-dependent RNA helicase DDX19A	yes	yes	2;3	0.0027518	133.86	14.7	0.471	33756	38840	40103	47396	44760	43510	33390	31913	31541	37238	4	4	4	4	4	4	4	4	4	4	483870000	483870000			2936
AAQSQLSQGDLVVAIDGVNTDTMTHLEAQNK	FNMPLTISRITPGSKAAQSQLSQGDLVVAI	GVNTDTMTHLEAQNKIKSASYNLSLTLQKS	K	A	A	N	K	I	31	0	3253.59	Q9JKS4	Q9JKS4	38	68	Ldb3	LIM domain-binding protein 3	yes	yes	4	1.02e-21	258.09	23	0	1277.7	1209.3	2051.3	1388	1367.3	1342.6	2141	1233.5	37266	5485.3	1	1	1	1	1	1	1	1	1	1	56183000	56183000			7030
AAQTELGQQILADFEEAFPSQGTK	YMGIPQIRQLSERVKAAQTELGQQILADFE	ILADFEEAFPSQGTKRPGGPSNVLRDACLV	K	A	A	T	K	R	24	0	2578.26	Q8CCB4	Q8CCB4	206	229	Vps53	Vacuolar protein sorting-associated protein 53 homolog	yes	yes	4	7.13e-07	119.34	4	0	3050.1	3070	3653.5	4248.5	4228.3	4513	3011.7	3075.5	3260.3	3941	1	1	1	1	1	1	1	1	1	1	25009000	25009000			4432
AAQTSDSEK	LLKDNSKLAPALSVKAAQTSDSEKIHLDEK	PALSVKAAQTSDSEKIHLDEKAFRWLHNED	K	A	A	E	K	I	9	0	935.42	Q93092	Q93092	278	286	Taldo1	Transaldolase	yes	yes	2;3	0.00010137	167.12	19	0	33420	38541	34914	47584	39819	37343	27873	28950	26983	29007	3	3	3	3	3	3	3	3	3	3	3789000000	3789000000			5597
AAQTSVAYGCIK	KEKERDKVLTEEELKAAQTSVAYGCIKYAD	ELKAAQTSVAYGCIKYADLSHNRLNDYIFS	K	A	A	I	K	Y	12	0	1267.62	Q9D0I9	Q9D0I9	493	504	Rars	Arginine--tRNA ligase, cytoplasmic	yes	yes	2;3	1.23e-11	217.83	8	0	35686	38741	42095	48962	41576	39442	30972	33066	30971	33966	2	2	2	2	2	2	2	2	2	2	1179500000	1179500000			6289
AAQVAPAAASSLGNPPPPPSELK	______________________________	ASSLGNPPPPPSELKKAEQQQREEAGGEAA	M	A	A	L	K	K	23	0	2169.14	A2BH40	A2BH40	2	24	Arid1a	AT-rich interactive domain-containing protein 1A	no	no		1	NaN	NaN	NaN	0	0	0	0	0	0	0	0	0	0	0	0	0	0	0	0	0	0	0	0	0	0			71
AAQVAQDEEIAR	KLQEEELLATHVDMRAAQVAQDEEIARLLM	DMRAAQVAQDEEIARLLMAEEKKAYKKAKE	R	A	A	A	R	L	12	0	1299.64	Q810U5	Q810U5	196	207	Ccdc50	Coiled-coil domain-containing protein 50	yes	yes	2	1.23e-13	256.1	13.5	0.5	12602	12970	13945	21129	21037	21240	10944	12683	11258	14862	2	2	2	2	2	2	2	2	2	2	93880000	93880000			3740
AARPLAK	IAQSSVIFNPCLFGRAARPLAKKIAALAGC	FNPCLFGRAARPLAKKIAALAGCKTTTSAA	R	A	A	A	K	K	7	1	725.455	Q8VCC2	Q8VCC2	259	265	Ces1	Liver carboxylesterase 1	yes	yes	3	0.048166	67.035	15	0	5484.2	8648	3552	10966	12839	12162	1056.4	1951	588.67	5814	1	1	1	1	1	1	1	1	1	1	345060000	345060000			5057
AARPPLQWEK	YQLARQYSLRIKNIKAARPPLQWEKVTPDQ	IKNIKAARPPLQWEKVTPDQEEQVPSISGL	K	A	A	E	K	V	10	1	1194.65	Q4VAC9	Q4VAC9	1062	1071	Plekhg3	Pleckstrin homology domain-containing family G member 3	yes	yes	3	0.02801	67.385	13	0	4739.9	6162.2	5647.8	6282.3	6262.1	6816.2	4983.4	4942.3	4307.5	5809.7	1	1	1	1	1	1	1	1	1	1	36674000	36674000			2594
AASAAATAAASAATAASAASGSPGSGEGSAGGEK	______________________________	SGSPGSGEGSAGGEKRPAASSAAAASAAAS	M	A	A	E	K	R	34	0	2720.25	Q62318	Q62318	2	35	Trim28	Transcription intermediary factor 1-beta	yes	yes	3	5.14e-07	97.804	20	0	2434.5	1886.5	2983.3	4875.2	3992.4	3678.7	2971.9	3103.3	3268.2	3052.3	1	1	1	1	1	1	1	1	1	1	86962000	86962000			3016
AASAALILPESPSMK	______________________________	AASAALILPESPSMKKAVPLINAIDTGRFP	M	A	A	M	K	K	15	0	1484.79	Q8JZY2	Q8JZY2	2	16	Commd10	COMM domain-containing protein 10	yes	yes	2	9.29e-07	91.313	2	0	15900	15531	17563	17781	17344	17007	15596	16775	15204	15173	1	1	1	1	1	1	1	1	1	1	64397000	64397000			4615
AASAAQR	EAAKSIAAATSALVKAASAAQRELVAQGKV	AATSALVKAASAAQRELVAQGKVGAIPANA	K	A	A	Q	R	E	7	0	673.351	P26039	P26039	2362	2368	Tln1	Talin-1	yes	yes	2	0.008229	143.02	19	0	8208.6	8653.5	8284.8	16375	12370	12166	6942.6	8402.7	7089.6	8310.6	1	1	1	1	1	1	1	1	1	1	3529800000	3529800000			1126
AASADSTTEGTPTDGFTVLSTK	KGARKSKKKQGEVSKAASADSTTEGTPTDG	TEGTPTDGFTVLSTKSLFLGQKLNLIHSEI	K	A	A	T	K	S	22	0	2156.01	Q9QZQ8	Q9QZQ8	168	189	H2afy	Core histone macro-H2A.1	yes	yes	2;3;4	2.8e-92	389.57	24	0	81866	74412	80869	104610	84690	86187	69212	73804	93281	74479	7	7	7	7	7	7	7	7	7	7	2272500000	2272500000			7227
AASAEEQATIER	QTLEAVKRKQFEKYRAASAEEQATIERNPY	KYRAASAEEQATIERNPYRIFHEALKNCEP	R	A	A	E	R	N	12	0	1274.61	Q80X85	Q80X85	128	139	Mrps7	28S ribosomal protein S7, mitochondrial	yes	yes	2	1.12e-11	220.74	12	0	21162	22993	25232	29415	25863	25516	18585	21261	22070	21730	1	1	1	1	1	1	1	1	1	1	495640000	495640000			3671
AASAFFTYVSLNQEGK	VDADPVVDNSQKRYRAASAFFTYVSLNQEG	ASAFFTYVSLNQEGKPMPVPQLVPETEDEK	R	A	A	G	K	P	16	0	1731.85	Q91V12	Q91V12	326	341	Acot7	Cytosolic acyl coenzyme A thioester hydrolase	yes	yes	3	3.44e-06	154.65	18	0	6914.1	7266	8803.8	7211.4	6621.4	6579.3	10454	8859.5	10403	7023.1	1	1	1	1	1	1	1	1	1	1	95902000	95902000			5221
AASAPYFEILEK	TGDSQAQELCLYLTKAASAPYFEILEKWIY	LTKAASAPYFEILEKWIYRGIIHDPYSEFM	K	A	A	E	K	W	12	0	1337.69	Q921G8	Q921G8	382	393	Tubgcp2	Gamma-tubulin complex component 2	yes	yes	2;3	2.29e-09	193.96	8	0	9371.3	9100.5	10237	14562	13082	14181	9858.3	9258.5	9596.5	9706.8	2	2	2	2	2	2	2	2	2	2	81281000	81281000			5491
AASAQAPSSSPGNIR	GTPRPASSLPPGSVRAASAQAPSSSPGNIR	AASAQAPSSSPGNIRPFKREVKVEPEKKDP	R	A	A	I	R	P	15	0	1412.7	O88735	O88735	357	371	Map7	Ensconsin	yes	yes	2	0.00065844	116.24	21	0	1613.5	1602.6	1628.6	2036.1	1648.3	1734.9	2257	1710.1	1637.1	1074.6	1	1	1	1	1	1	1	1	1	1	4204500	4204500			641
AASAQSR	SRQKQDAFALASQQKAASAQSRGCFHAEIV	FALASQQKAASAQSRGCFHAEIVPVTTTVL	K	A	A	S	R	G	7	0	689.346	Q8VCH0;Q921H8	Q8VCH0	210	216	Acaa1b;Acaa1a	3-ketoacyl-CoA thiolase B, peroxisomal;3-ketoacyl-CoA thiolase A, peroxisomal	no	no	2	0.0036084	186.11	20	1	78247	94214	69882	73376	81206	69193	87248	84618	76286	78372	4	4	4	4	4	4	4	4	4	4	1950400000	1950400000			5066;5492
AASASQGGR	______________________________	______________________________	M	A	A	G	R	S	9	0	803.389	Q9CYN2	Q9CYN2	2	10	Spcs2	Signal peptidase complex subunit 2	yes	yes	2	3.17e-05	191.85	19.3	0.943	5285.3	6215.5	7328.3	12115	11668	10709	4875.3	4975.8	3699.8	6346.8	1	1	1	1	1	1	1	1	1	1	129940000	129940000			6196
AASCDNEEEIQMGTHK	KESNKEWQDVEDFARAASCDNEEEIQMGTH	ASCDNEEEIQMGTHKGYGSDGLKLLSHEES	R	A	A	H	K	G	16	0	1818.75	Q8R316	Q8R316	240	255	Hbp1	HMG box-containing protein 1	yes	yes	3	0.011343	70.783	17	0	0	0	0	0	0	0	0	0	0	0	0	0	0	0	0	0	0	0	0	0	49493000	49493000			4939
AASCLEGDR	PQELGASLAQLVAQRAASCLEGDRGRFALG	QLVAQRAASCLEGDRGRFALGLSGGSLVSM	R	A	A	D	R	G	9	0	977.424	Q9CQ60	Q9CQ60	30	38	Pgls	6-phosphogluconolactonase	yes	yes	2	0.00021345	157.91	16	0	3963.2	3863.2	4083	3970.5	3680.6	3594.8	3292.4	3414	3182.2	3495.9	1	1	1	1	1	1	1	1	1	1	5628900000	5628900000			5900
AASDELSK	EVENSEDPKFREAVKAASDELSKTISPMVM	KFREAVKAASDELSKTISPMVMDAKAVAGN	K	A	A	S	K	T	8	0	819.397	Q64727	Q64727	785	792	Vcl	Vinculin	yes	yes	2	0.0030972	128.69	20	0	3589.9	3831.6	3917.2	5884	5259.5	5936.7	3663.6	3457.9	3432.6	4756.6	1	1	1	1	1	1	1	1	1	1	115580000	115580000			3122
AASDIAMTELPPTHPIR	NDRKEAAENSLVAYKAASDIAMTELPPTHP	SDIAMTELPPTHPIRLGLALNFSVFYYEIL	K	A	A	I	R	L	17	0	1818.93	P62259	P62259	154	170	Ywhae	14-3-3 protein epsilon	yes	yes	2;3;4	1.28e-46	332.56	23.1	0.35	51025	55971	58936	67318	62768	64825	43226	47917	44051	54585	19	19	19	19	19	19	17	19	19	19	5399000000	5399000000			1776
AASDLQIAASTFTSFGK	KILNDVSQAKAQHLKAASDLQIAASTFTSF	SDLQIAASTFTSFGKKLTKEEALHPDTFIQ	K	A	A	G	K	K	17	0	1713.86	Q9DC50	Q9DC50	390	406	Crot	Peroxisomal carnitine O-octanoyltransferase	yes	yes	2;3	7.79e-75	387.06	15.7	0.943	39751	37450	44912	53106	53451	43446	41970	45301	42496	44293	4	4	4	4	4	4	4	4	4	4	2886800000	2886800000			6688
AASEAGGPAR	LRKPKSMHKRFFVLRAASEAGGPARLEYYE	FFVLRAASEAGGPARLEYYENEKKWRHKSS	R	A	A	A	R	L	10	0	885.43	P35569	P35569	34	43	Irs1	Insulin receptor substrate 1	yes	yes	2	8.41e-06	178.27	15	0	10469	9591.2	9797.3	12306	12607	12216	9942.9	11188	10039	10515	1	1	1	1	1	1	1	1	1	1	94797000	94797000			1279
AASEDELLLPR	______________________________	______________________________	M	A	A	P	R	L	11	0	1212.63	Q61249	Q61249	2	12	Igbp1	Immunoglobulin-binding protein 1	yes	yes	2	2.8e-08	122.13	10	0	820.64	850.88	770.09	546.04	667.07	404.16	628.94	539.49	611.87	852.6	1	1	1	1	1	1	1	1	1	1	146640000	146640000			2883
AASEDLAGR	EANWGPRPRARPGGKAASEDLAGRRRLLQN	ARPGGKAASEDLAGRRRLLQNKRKEPAEDP	K	A	A	G	R	R	9	0	888.43	Q3TX08	Q3TX08	570	578	Trmt1	tRNA (guanine(26)-N(2))-dimethyltransferase	yes	yes	2	0.00087375	132.76	15	0	5496.6	5517.4	5985.8	7608.8	7160.4	7770.8	4117	5224.6	4515	5815.1	1	1	1	1	1	1	1	1	1	1	95353000	95353000			2352
AASEEASGQGPR	LQAMKKTEPQNVTRKAASEEASGQGPRAIP	TRKAASEEASGQGPRAIPTRKDDKAQTKPV	K	A	A	P	R	A	12	0	1158.53	Q9D7V1	Q9D7V1	148	159	Sh2d4a	SH2 domain-containing protein 4A	yes	yes	2;3	2.48e-09	192.38	12	0	2646.9	2372.2	2519.1	5050.7	4340.7	4262.3	3962.1	3854.9	3640.1	3499.1	1	1	1	1	1	1	1	1	1	1	49094000	49094000			6490
AASEQAAANSNSR	TREEKRKQTSKKDSRAASEQAAANSNSRDS	SRAASEQAAANSNSRDSWAPRRKK______	R	A	A	S	R	D	13	0	1275.58	Q8C3X8	Q8C3X8	681	693	Lmf2	Lipase maturation factor 2	yes	yes	2;3	1.33e-26	303.91	12.8	0.98	6530.9	9073	10590	14724	14779	17321	12113	11607	12530	10511	2	2	2	2	2	2	2	2	2	2	362410000	362410000			4344
AASEYENEIR	EELKKVRAELEGWRKAASEYENEIRSLQSS	EGWRKAASEYENEIRSLQSSFQLRCQQCED	K	A	A	I	R	S	10	0	1180.54	Q3URD3	Q3URD3	639	648	Slmap	Sarcolemmal membrane-associated protein	yes	yes	2	0.00035734	142.36	12	0	5854.6	5583.5	6906.5	7497.1	6558.2	7938.6	5333.6	6979	6124.5	6620.5	1	1	1	1	1	1	1	1	1	1	283090000	283090000			2521
AASFLNADGPK	LGPRVTGKVGETREKAASFLNADGPKDSLY	TREKAASFLNADGPKDSLYVAVANFEGDED	K	A	A	P	K	D	11	0	1089.55	A2AAY5	A2AAY5	838	848	Sh3pxd2b	SH3 and PX domain-containing protein 2B	yes	yes	2	0.00025714	134.57	10	0	0	0	0	0	0	0	0	0	0	0	0	0	0	0	0	0	0	0	0	0	27807000	27807000			19
AASGALR	AIAELLTSEHERVVKAASGALRNLAVDARN	SEHERVVKAASGALRNLAVDARNKELIGKH	K	A	A	L	R	N	7	0	644.361	P30999	P30999	729	735	Ctnnd1	Catenin delta-1	yes	yes	2	0.0070772	153.26	23	0	6957.4	6691.1	6755.6	9585.4	8306.5	8177.3	5655.6	6012	5652.4	7371.2	1	1	1	1	1	1	1	1	1	1	1155100000	1155100000			1216
AASGAPLR	SVGRPLAMSRPPPPRAASGAPLRPATVLGT	SRPPPPRAASGAPLRPATVLGTMEMGRRMD	R	A	A	L	R	P	8	0	741.413	Q8CG76	Q8CG76	38	45	Akr7a2	Aflatoxin B1 aldehyde reductase member 2	yes	yes	2	0.0092501	106.14	23	0	5739.7	5687.1	8109.9	4320.4	3868.7	3976.3	9667.8	8338.1	8444	7417.9	1	1	1	1	1	1	1	1	1	1	238250000	238250000			4495
AASGAPLRPATVLGTMEMGR	SVGRPLAMSRPPPPRAASGAPLRPATVLGT	PLRPATVLGTMEMGRRMDASASAASVRAFL	R	A	A	G	R	R	20	1	1985.02	Q8CG76	Q8CG76	38	57	Akr7a2	Aflatoxin B1 aldehyde reductase member 2	yes	yes	3	1.57e-08	161.02	10.7	1.89	75827	73992	88880	55514	54333	50799	105120	97789	95531	69101	4	4	4	4	4	4	4	4	4	4	5015000000	5015000000			4495
AASGDPGSAESYR	______________________________	______________________________	M	A	A	Y	R	S	13	0	1266.55	P54822	P54822	2	14	Adsl	Adenylosuccinate lyase	yes	yes	2	4.04e-15	160.75	4	0	1269.4	1473.5	1344.9	1481.3	2308.3	1613.6	1015.7	996.48	885.56	748.57	1	1	1	1	1	1	1	1	1	1	135580000	135580000			1579
AASGEAK	TKGTGASGSFKLNKKAASGEAKPKAKKAGA	GSFKLNKKAASGEAKPKAKKAGAAKAKKPA	K	A	A	A	K	P	7	0	632.313	P43276;P15864;P43274;P43277	P43277	112	118	Hist1h1b;Hist1h1c;Hist1h1e;Hist1h1d	Histone H1.5;Histone H1.2;Histone H1.4;Histone H1.3	no	no	2	0.021639	105.12	22.5	0.5	11151	9713.4	11531	15321	12731	12624	14629	14984	14402	12209	4	4	4	4	4	4	4	4	4	4	189370000	189370000			1373;1370;976;1372
AASGEAKPK	TKGTGASGSFKLNKKAASGEAKPKAKKAGA	FKLNKKAASGEAKPKAKKAGAAKAKKPAGA	K	A	A	P	K	A	9	1	857.461	P43276;P43274;P43277	P43277	112	120	Hist1h1b;Hist1h1e;Hist1h1d	Histone H1.5;Histone H1.4;Histone H1.3	no	no	2;3	0.002494	106.42	8.43	0.904	110720	225130	108400	370350	150240	167510	117360	117630	106240	162080	13	13	10	13	13	13	13	13	13	13	18819000000	18819000000			1373;1370;1372
AASGEAKPQAK	TKGTGASGSFKLNKKAASGEAKPQAKKAGA	LNKKAASGEAKPQAKKAGAAKAKKPAGAAK	K	A	A	A	K	K	11	1	1056.56	P15864	P15864	111	121	Hist1h1c	Histone H1.2	yes	yes	2;3;4	9.09e-05	156.48	7.4	0.49	99340	114100	107940	224770	145980	137080	107330	114430	104820	108700	11	11	11	11	11	11	11	11	11	11	10511000000	10511000000			976
AASGEAR	______________________________	______________________________	M	A	A	A	R	R	7	0	660.319	Q8BVI4	Q8BVI4	2	8	Qdpr	Dihydropteridine reductase	yes	yes	2	0.051555	89.427	14	0	7644.6	8071	8176.4	11905	10600	9690.2	7362.3	7862.6	6921.9	8149	1	1	1	1	1	1	1	1	1	1	861440000	861440000			4165
AASGELVPCSVYFCGSIR	______________________________	GELVPCSVYFCGSIRGGREDQALYSRIVSR	M	A	A	I	R	G	18	0	1971.92	Q80VJ3	Q80VJ3	2	19	Dnph1	2-deoxynucleoside 5-phosphate N-hydrolase 1	yes	yes	2	2.48e-05	62.891	21	0	2053.3	2026.6	2269.9	2034.9	2217.2	1391.6	2702.6	2091.4	1495.1	2186.2	1	1	1	1	1	1	1	1	1	1	7106300	7106300			3638
AASGFNATEDAQTLR	______________________________	AASGFNATEDAQTLRKAMKGLGTDEDAIIG	K	A	A	L	R	K	15	0	1550.73	P97429	P97429	10	24	Anxa4	Annexin A4	yes	yes	2;3	1.38e-27	279.75	17.5	1.5	5520.2	4605.8	4859.5	6796.8	6670.8	5716.2	3547.5	4843.8	4412.3	5087	1	1	1	1	1	1	1	1	1	1	2732600000	2732600000			2044
AASGGCVR	ETAASAQPAGPAPARAASGGCVRAARTERR	AGPAPARAASGGCVRAARTERRLRSERAGV	R	A	A	V	R	A	8	0	776.36	Q7TSG2	Q7TSG2	68	75	Ctdp1	RNA polymerase II subunit A C-terminal domain phosphatase	yes	yes	2	0.0036016	125.5	19	0	5680.4	5352.5	5194.1	9424.2	8716.2	8345.5	5391.2	5193.2	4852.4	6007.2	1	1	1	1	1	1	1	1	1	1	104720000	104720000			3546
AASGLLSIGLR	NIRLNFAQLKEEVDKAASGLLSIGLRKGDR	EVDKAASGLLSIGLRKGDRLGMWGPNSYAW	K	A	A	L	R	K	11	0	1056.63	Q8VCW8	Q8VCW8	112	122	Acsf2	Acyl-CoA synthetase family member 2, mitochondrial	yes	yes	2;3	1.52e-08	244.8	18.7	0.471	44374	40426	68475	25928	29692	29588	107270	96962	90164	50716	4	4	4	4	4	4	4	4	4	4	3100700000	3100700000			5097
AASGPAAAAPSGVLVTCGLEQVLEALK	______________________________	VLVTCGLEQVLEALKLLLSPGGSGSSSLQN	M	A	A	L	K	L	27	0	2579.36	Q8C3S2	Q8C3S2	2	28	Tango6	Transport and Golgi organization protein 6 homolog	yes	yes	3	1.53e-06	84.524	10	0	2234.3	2829.9	4140.4	2475	2246.9	2701.9	5379.3	6043.4	6136.4	4430.1	1	1	1	1	1	1	1	1	1	1	8367800	8367800			4340
AASGSALLWPR	______________________________	LCERAASGSALLWPRVLLFGDSITQFSFQQ	R	A	A	P	R	V	11	0	1127.61	Q9DB29	Q9DB29	7	17	Iah1	Isoamyl acetate-hydrolyzing esterase 1 homolog	yes	yes	2;3	1.53e-05	148.32	13.7	0.471	16997	16051	19235	19379	16104	15832	16326	18640	17342	15992	3	3	3	3	3	3	3	3	3	3	416570000	416570000			6594
AASGSGMAQK	______________________________	______________________________	M	A	A	Q	K	T	10	0	906.423	O35864	O35864	2	11	Cops5	COP9 signalosome complex subunit 5	yes	yes	2	0.00015496	81.548	16	2	4410.1	3970.9	4175	6309	6307.2	5839.8	3990.3	4265.8	3756.7	4167.2	2	2	2	2	2	2	2	2	2	2	555400000	555400000			430
AASHCLPR	GIMGIQIKWDCNLDRAASHCLPRYSFRRLD	WDCNLDRAASHCLPRYSFRRLDTRDLEHNV	R	A	A	P	R	Y	8	0	910.444	Q9JJX6	Q9JJX6	266	273	P2rx4	P2X purinoceptor 4	yes	yes	2;3	0.001726	113.5	23	0	12980	11826	10629	16722	13852	12623	8615.4	10471	8224.1	9626.2	3	3	3	3	3	3	3	3	3	3	372090000	372090000			6998
AASHEQAAAALK	RKGDRIISVNSVDLRAASHEQAAAALKNAG	DLRAASHEQAAAALKNAGQAVTIVAQYRPE	R	A	A	L	K	N	12	0	1166.6	Q811D0	Q811D0	522	533	Dlg1	Disks large homolog 1	yes	yes	2;3	5.56e-10	208.46	1	0	18922	20467	22015	21295	17787	17844	15717	16905	15014	17174	2	2	2	2	2	2	2	2	2	2	1039500000	1039500000			3743
AASHTSDFNPNAGSDQR	SPRMGQPGPGSMPSRAASHTSDFNPNAGSD	SHTSDFNPNAGSDQRVVNGGVPWPSPCPSH	R	A	A	Q	R	V	17	0	1773.77	O70305	O70305	497	513	Atxn2	Ataxin-2	yes	yes	3	1.49e-07	169.15	17	0	1880.6	1708.7	2134.9	2276.2	2378.9	2214.4	3595.2	2463.7	3033.5	2348.1	1	1	1	1	1	1	1	1	1	1	36561000	36561000			542
AASIFGGAK	PKEDDASASTSQSSRAASIFGGAKPVDTAA	TSQSSRAASIFGGAKPVDTAAREREVEERL	R	A	A	A	K	P	9	0	820.444	Q8BGD9	Q8BGD9	357	365	Eif4b	Eukaryotic translation initiation factor 4B	yes	yes	2;3	9.99e-05	167.24	18	0	15906	17172	19451	19461	16726	16682	16901	17130	17516	15274	2	2	2	2	2	2	2	2	2	2	557840000	557840000			3799
AASIFGGAKPVDTAAR	PKEDDASASTSQSSRAASIFGGAKPVDTAA	ASIFGGAKPVDTAAREREVEERLQKEQEKL	R	A	A	A	R	E	16	1	1530.82	Q8BGD9	Q8BGD9	357	372	Eif4b	Eukaryotic translation initiation factor 4B	yes	yes	3	0.00016777	118.91	18	0	13565	15011	13948	17201	16826	16856	6680.1	8568.1	7822.6	11178	1	1	1	1	1	1	1	1	1	1	212410000	212410000			3799
AASITSEVFNK	TIAVKEDGELNLMKKAASITSEVFNKFFKE	LMKKAASITSEVFNKFFKERVMEIVDADEK	K	A	A	N	K	F	11	0	1165.6	Q920B9	Q920B9	186	196	Supt16h	FACT complex subunit SPT16	yes	yes	2;3	8.29e-08	203.97	10	0	15400	15575	17967	22562	22206	20201	13779	14723	15165	15458	2	2	2	2	2	2	2	2	2	2	369370000	369370000			5472
AASIVLR	GDDFGKLALVNDAPRAASIVLREDNCHFLR	ALVNDAPRAASIVLREDNCHFLRVDKEDFN	R	A	A	L	R	E	7	0	728.454	Q9EQZ6	Q9EQZ6	433	439	Rapgef4	Rap guanine nucleotide exchange factor 4	yes	yes	2	0.029085	101.21	9	0	4544.5	5117.5	5245.3	5743.7	4963.8	5412.2	4708.3	4848.7	5489.1	4736.6	1	1	1	1	1	1	1	1	1	1	75361000	75361000			6821
AASLEAVSYAIDSLK	VSEASTVIAVSSAHRAASLEAVSYAIDSLK	AASLEAVSYAIDSLKAKVPIWKKEIYEEST	R	A	A	L	K	A	15	0	1536.8	Q9Z223	Q9Z223	145	159	Mocs2	Molybdopterin synthase catalytic subunit	yes	yes	2;3	3.03e-69	401.21	13	0	21638	24043	28001	31672	27220	28142	21279	24626	21451	23489	2	2	2	2	2	2	2	2	2	2	269310000	269310000			7515
AASLGLLQFPILNASVDENCQNITYK	LARGIKLSFMPFFLKAASLGLLQFPILNAS	LNASVDENCQNITYKASHNIGIAMDTELGL	K	A	A	Y	K	A	26	0	2878.45	P53395	P53395	314	339	Dbt	Lipoamide acyltransferase component of branched-chain alpha-keto acid dehydrogenase complex, mitochondrial	yes	yes	3	1.08e-23	258.86	18	0	6180.3	5021.1	8604.2	4564	4039.7	4797.2	33723	20951	25951	11175	1	1	1	1	1	1	1	1	1	1	472420000	472420000			1546
AASLHWTSER	TQHIHLSPSHHSGSKAASLHWTSERVVSVL	HSGSKAASLHWTSERVVSVLLLGLIPAGYL	K	A	A	E	R	V	10	0	1156.56	Q9CXV1	Q9CXV1	61	70	Sdhd	Succinate dehydrogenase [ubiquinone] cytochrome b small subunit, mitochondrial	yes	yes	3	0.00029309	123.11	3.5	0.5	10025	11094	12559	14277	12541	13973	7869.3	11633	10850	19195	2	2	2	2	2	2	2	2	2	2	258090000	258090000			6159
AASLLNK	YRRAGSKKLWSVVRRAASLLNKVVDSLAPS	KLWSVVRRAASLLNKVVDSLAPSITNVLVQ	R	A	A	N	K	V	7	0	715.423	Q7TSH2	Q7TSH2	777	783	Phkb	Phosphorylase b kinase regulatory subunit beta	yes	yes	2	0.014393	120.65	17	0	14453	16388	15385	11684	10634	11851	11539	11281	10479	11254	1	1	1	1	1	1	1	1	1	1	119510000	119510000			3547
AASLQQDLLFLQDQLGLR	LGLPVGKASELLLPRAASLQQDLLFLQDQL	LQQDLLFLQDQLGLRRGNLCVKTSLPPGPS	R	A	A	L	R	R	18	0	2028.1	Q9D786	Q9D786	515	532	Haus5	HAUS augmin-like complex subunit 5	yes	yes	3	1.18e-06	148.44	12	0	2735.2	2944.7	3199.1	3918.4	3741.9	3844.6	3489.2	3964.6	3878.9	2937.3	1	1	1	1	1	1	1	1	1	1	10887000	10887000			6466
AASLTEDR	ERSRERPSQPEGLRKAASLTEDRGRDPVKR	QPEGLRKAASLTEDRGRDPVKREATLPPVS	K	A	A	D	R	G	8	0	861.419	Q6NZJ6	Q6NZJ6	1209	1216	Eif4g1	Eukaryotic translation initiation factor 4 gamma 1	yes	yes	2	0.0017995	183.04	18	0	5997.1	6423.9	7112.6	10330	6728.3	8112.9	4670.8	4577.8	5046.9	6339	1	1	1	1	1	1	1	1	1	1	1832900000	1832900000			3240
AASLVGK	______________________________	______________________________	M	A	A	G	K	K	7	0	644.386	Q9D892	Q9D892	2	8	Itpa	Inosine triphosphate pyrophosphatase	yes	yes	2	0.011766	43	1	0	5619	5515	6120	7360	7033.6	6671.4	4479.2	4464.9	4235.7	5201.4	1	1	1	1	1	1	1	1	1	1	651520000	651520000			6508
AASNMALGK	AIELDKKYIKGYYRRAASNMALGKFRAALR	KGYYRRAASNMALGKFRAALRDYETVVKVK	R	A	A	G	K	F	9	0	861.438	Q60676	Q60676	103	111	Ppp5c	Serine/threonine-protein phosphatase 5	yes	yes	2	0.00082133	134.26	10	0	6139.8	5255.8	5488.6	8062	6846.7	7242.1	5385.6	5271.9	4304.4	5978	1	1	1	1	1	1	1	1	1	1	334250000	334250000			2763
AASPEHNCVR	DTSRPGWINFRELLRAASPEHNCVRTRSGD	RELLRAASPEHNCVRTRSGDSVAIYFTSGT	R	A	A	V	R	T	10	0	1139.51	Q8BGA8	Q8BGA8	208	217	Acsm5	Acyl-coenzyme A synthetase ACSM5, mitochondrial	yes	yes	2;3	1.2e-05	211.85	12.2	5.08	24436	27047	25199	22382	21698	20711	23018	22678	19536	24418	4	4	4	4	4	4	4	4	4	4	447310000	447310000			3788
AASQGSGLK	LIREKKKKRRKSLSKAASQGSGLKTSPDPK	RKSLSKAASQGSGLKTSPDPKHAKEVSKAG	K	A	A	L	K	T	9	0	817.429	Q9Z2Q2	Q9Z2Q2	132	140	Knop1	Lysine-rich nucleolar protein 1	yes	yes	2	0.00045456	144.77	6	0	3719.3	4292.6	3607.7	4551.1	4426.8	4931.6	2570.9	3161.3	3048.8	3502.6	1	1	1	1	1	1	1	1	1	1	70230000	70230000			7554
AASQGTQVPTVTEGVAAALLLSK	QALDFLPLLMQTVEKAASQGTQVPTVTEGV	PTVTEGVAAALLLSKLSVADAQAEAKLSGF	K	A	A	S	K	L	23	0	2211.21	E9PVA8	E9PVA8	476	498	Gcn1l1		yes	yes	4	1.76e-06	105.72	15	0	7362	5929.1	7527.8	7637.4	6537.4	6804.8	7609.4	8616.1	8196.3	7648	1	1	1	1	1	1	1	1	1	1	144130000	144130000			202
AASQRPLTR	TPVGTLERPPRVPPRAASQRPLTRESFHPP	PRVPPRAASQRPLTRESFHPPPPVPPRGR_	R	A	A	T	R	E	9	1	998.562	Q9EQ32	Q9EQ32	789	797	Pik3ap1	Phosphoinositide 3-kinase adapter protein 1	yes	yes	3	0.00085331	116.52	6	0	17604	17707	24274	27237	26803	24527	15282	16678	12198	17555	2	2	2	2	2	2	2	2	2	2	52111000	52111000			6796
AASSCFLMACEKPGK	AYYVTGKGGLTQDLKAASSCFLMACEKPGK	AASSCFLMACEKPGKKSVESCHNVGLLAHD	K	A	A	G	K	K	15	1	1655.75	Q921H9	Q921H9	91	105	Coa7	Cytochrome c oxidase assembly factor 7	yes	yes	3	2.02e-11	208.92	15	0	12674	13635	14116	15167	14537	14438	10812	12189	11069	12963	1	1	1	1	1	1	1	1	1	1	178400000	178400000			5493
AASSIDQFSIR	DTETNLAGMYGKVRKAASSIDQFSIRLGIF	KVRKAASSIDQFSIRLGIFLRRYPIARVFV	K	A	A	I	R	L	11	0	1193.6	Q9QYE6	Q9QYE6	674	684	Golga5	Golgin subfamily A member 5	yes	yes	2	0.016066	86.18	2	0	0	0	0	0	0	0	0	0	0	0	0	0	0	0	0	0	0	0	0	0	114660000	114660000			7175
AASSIYINSR	VEENRQYRMHSLQHKAASSIYINSRSVFLR	SLQHKAASSIYINSRSVFLRTELPEGRYVI	K	A	A	S	R	S	10	0	1080.56	O08688	O08688	446	455	Capn5	Calpain-5	yes	yes	2	0.00060275	133.83	5	0	6226.5	5932.3	5887	8808.8	7669.4	7025.8	5881.6	6855.3	5474.1	6080	1	1	1	1	1	1	1	1	1	1	18998000	18998000			283
AASSYSAK	RSEAQRQAQRLQERRAASSYSAKVPLEVQE	QRLQERRAASSYSAKVPLEVQEADEAKLQQ	R	A	A	A	K	V	8	0	783.376	Q9Z1Q9	Q9Z1Q9	1222	1229	Vars	Valine--tRNA ligase	yes	yes	2	0.0014577	157.33	5	0	13853	14745	16111	20154	17640	16289	12151	15290	11595	13584	1	1	1	1	1	1	1	1	1	1	1774900000	1774900000			7499
AASTASHR	______________________________	______________________________	M	A	A	H	R	P	8	0	799.394	Q9DCL8	Q9DCL8	2	9	Ppp1r2	Protein phosphatase inhibitor 2	yes	yes	2	0.050265	56.177	5	0	0	0	0	0	0	0	0	0	0	0	0	0	0	0	0	0	0	0	0	0	8560300	8560300			6723
AASTDIAGLEESFR	______________________________	MAASTDIAGLEESFRKFAIHGDPKASGQEM	M	A	A	F	R	K	14	0	1465.7	Q9CRB6	Q9CRB6	2	15	Tppp3	Tubulin polymerization-promoting protein family member 3	yes	yes	2	2.39e-19	181.87	13	0	3493.4	4423.8	4171.8	3498.4	5140.5	3946.6	5348.4	4496.6	4504.5	4266.3	1	1	1	1	1	1	1	1	1	1	37231000	37231000			6057
AASTEADK	MLDFPQHVSSDREVRAASTEADKRLSRFDI	SSDREVRAASTEADKRLSRFDIEMSMREDV	R	A	A	D	K	R	8	0	791.366	Q91YP2;Q8C1A5	Q91YP2	120	127	Nln;Thop1	Neurolysin, mitochondrial;Thimet oligopeptidase	no	no	2	0.0065217	115.49	19	0	15312	15889	16234	20987	18090	15986	17343	15144	14104	13587	1	1	1	1	1	1	1	1	1	1	105280000	105280000			5418;4320
AASTEADKK	ILDFPQHVSPCKDIRAASTEADKKLSEFDV	PCKDIRAASTEADKKLSEFDVEMSMRQDVY	R	A	A	K	K	L	9	1	919.461	Q8C1A5	Q8C1A5	96	104	Thop1	Thimet oligopeptidase	yes	yes	2;3	0.00081468	131.44	2	0	11950	11956	13373	20047	15623	15038	11230	10438	10038	11713	2	2	2	2	2	2	2	2	2	2	330390000	330390000			4320
AASTYSLDILYSGSGILR	GSSSAYTGYVERSPRAASTYSLDILYSGSG	TYSLDILYSGSGILRRSNLNIFQYIGKAEL	R	A	A	L	R	R	18	0	1885.98	O08601	O08601	626	643	Mttp	Microsomal triglyceride transfer protein large subunit	yes	yes	2;3	8.25e-165	509.14	12.4	1.92	34646	34216	47941	35376	34580	36628	72901	66633	71258	45819	7	7	7	7	7	7	7	7	7	7	1315700000	1315700000			275
AASVAENCINYQQGTPHK	______________________________	VAENCINYQQGTPHKLFLVQTVQQASKEDI	R	A	A	H	K	L	18	0	1986.92	P70202	P70202	13	30	Lxn	Latexin	yes	yes	3;4	3.27e-09	173.51	1	0	3542.9	2987	3099.7	8647.4	6624	8015.6	3235.6	5542.5	4466.9	4564.5	1	1	1	1	1	1	1	1	1	1	155500000	155500000			1910
AASYNGEDDLHMAK	VAVNEEFLRSYFTEKAASYNGEDDLHMAKD	KAASYNGEDDLHMAKDCLLVYSQEDTASLR	K	A	A	A	K	D	14	0	1520.66	O55111	O55111	784	797	Dsg2	Desmoglein-2	yes	yes	3	4.29e-05	140.08	18	0	0	0	0	0	0	0	0	0	0	0	0	0	0	0	0	0	0	0	0	0	0	0			503
AATAAADFTAK	KGAVWGATLNKDATKAATAAADFTAKVWDA	DATKAATAAADFTAKVWDAVSGDELMTLAH	K	A	A	A	K	V	11	0	1036.52	Q9Z1Z2	Q9Z1Z2	74	84	Strap	Serine-threonine kinase receptor-associated protein	yes	yes	2;3	1.97e-06	180.36	4	0	5430.7	6298	6786.9	8479.7	8482.3	7821.7	4682.3	4966.7	5252.8	5678.8	2	2	2	2	2	2	2	2	2	2	1102500000	1102500000			7510
AATAAGAAGLAGGHHR	PEPTEIPALKQSKDRAATAAGAAGLAGGHH	ATAAGAAGLAGGHHREAWTNKGPSYEDLYT	R	A	A	H	R	E	16	0	1387.71	Q9D0D5	Q9D0D5	221	236	Gtf2e1	General transcription factor IIE subunit 1	yes	yes	3	0.0024552	79.885	3	0	0	0	0	0	0	0	0	0	0	0	0	0	0	0	0	0	0	0	0	0	0	0			6278
AATAAHLK	PPQPEAPAQGLALDKAATAAHLKAALSRPD	QGLALDKAATAAHLKAALSRPDNRAGAEEL	K	A	A	L	K	A	8	0	781.445	Q5U430	Q5U430	30	37	Ubr3	E3 ubiquitin-protein ligase UBR3	yes	yes	2;3	0.0024159	138.9	9	0	18082	25517	21717	31552	22152	24334	19100	19992	18866	21677	2	2	2	2	2	2	2	2	2	2	170980000	170980000			2726
AATAAVPGAAAGR	______________________________	______________________________	M	A	A	G	R	A	13	0	1082.58	Q8CHW4	Q8CHW4	2	14	Eif2b5	Translation initiation factor eIF-2B subunit epsilon	yes	yes	2	0.00015426	61.56	13	0	599.36	594.59	568.53	672.03	627.08	612.99	531.78	626.85	634.91	574.83	1	1	1	1	1	1	1	1	1	1	290030000	290030000			4543
AATADLEQYDR	NPNTFESRDLDMLIKAATADLEQYDRTRHE	MLIKAATADLEQYDRTRHEEFKKYEMMKEH	K	A	A	D	R	T	11	0	1251.57	P81117	P81117	161	171	Nucb2	Nucleobindin-2;Nesfatin-1	yes	yes	2	9.96e-08	215.83	15	0	4468.9	4264.3	6125	13040	11005	10362	3118.5	3775.2	3102.8	5783.9	1	1	1	1	1	1	1	1	1	1	181700000	181700000			1985
AATAECDVVMAATEPELLEDEDAKR	______________________________	AATEPELLEDEDAKREAESFKEQGNAYYAK	M	A	A	K	R	E	25	1	2733.25	Q9QYI3	Q9QYI3	2	26	Dnajc7	DnaJ homolog subfamily C member 7	yes	yes	3	1.43e-33	169.9	10	0	8937.7	8177.1	8227.4	11593	11717	11224	7610	8339.2	9919.5	8593.1	1	1	1	1	1	1	1	1	1	1	99747000	99747000			7180
AATAGGGPGAAAGAVGAGGAAAASGLAVYR	______________________________	GAGGAAAASGLAVYRRKDGGPASKFWESPD	M	A	A	Y	R	R	30	0	2370.2	P97496	P97496	2	31	Smarcc1	SWI/SNF complex subunit SMARCC1	yes	yes	3	4.4e-13	61.112	20	0	0	0	0	0	0	0	0	0	0	0	0	0	0	0	0	0	0	0	0	0	0	0			2067
AATAGSQAGPGGLVAGK	______________________________	TAGSQAGPGGLVAGKEEKKKAGGGVLNRLK	K	A	A	G	K	E	17	0	1411.74	Q8C4B4	Q8C4B4	8	24	Unc119b	Protein unc-119 homolog B	yes	yes	2	9.72e-16	218.11	8	0	6763.3	6584.3	8107.2	12347	11413	11285	5933.4	7854	6539.9	8864.4	1	1	1	1	1	1	1	1	1	1	35255000	35255000			4348
AATAMQYFTK	GEDPQRQGLLKTPWRAATAMQYFTKGYQET	KTPWRAATAMQYFTKGYQETISDVLNDAIF	R	A	A	T	K	G	10	0	1130.54	Q05915	Q05915	89	98	Gch1	GTP cyclohydrolase 1	yes	yes	2;3	1.92e-05	168.79	18	0	39453	46691	54267	41612	40328	42934	31899	35171	30467	37462	2	2	2	2	2	2	2	2	2	2	761680000	761680000			2190
AATAPLLEAVDNLSAFASNPEFSSVPAQISPEGR	ALDGDFTEENRAQCRAATAPLLEAVDNLSA	PEFSSVPAQISPEGRAAMEPIVISAKTMLE	R	A	A	G	R	A	34	0	3455.72	P26039	P26039	1560	1593	Tln1	Talin-1	yes	yes	4	2.53e-06	138.02	10	0	2317.5	2411.2	2029.4	2366.4	2487.5	2238.3	2130.1	2497.4	2610.4	2216.5	1	1	1	1	1	1	1	1	1	1	435880000	435880000			1126
AATASPGAGR	______________________________	______________________________	M	A	A	G	R	M	10	0	857.436	Q9CR62	Q9CR62	2	11	Slc25a11	Mitochondrial 2-oxoglutarate/malate carrier protein	yes	yes	2	5.35e-05	82.426	11	5	5101.9	7036.2	5406.3	7136.9	3372.8	2957.5	4457.2	4740.5	3278.9	3991.9	2	2	2	2	2	2	2	2	2	2	241240000	241240000			6033
AATEELLANK	GESQTLLAAAVERERAATEELLANKIQMSS	VERERAATEELLANKIQMSSVESQNTLLRQ	R	A	A	N	K	I	10	0	1058.56	B9EKI3	B9EKI3	814	823	Tmf1	TATA element modulatory factor	yes	yes	2	7.2e-06	183.47	2	0	8782.5	9845.1	10796	12355	11148	11721	7395.5	8171.9	8739	9647	1	1	1	1	1	1	1	1	1	1	55085000	55085000			148
AATELAENKR	EAVTSALQQETEKSKAATELAENKRKIDAL	TEKSKAATELAENKRKIDALLDWVGLLWGH	K	A	A	K	R	K	10	1	1101.58	Q9QXZ0	Q9QXZ0	3702	3711	Macf1	Microtubule-actin cross-linking factor 1	yes	yes	3	0.0045873	86.014	1	0	4299.5	9633.9	6463	8511.8	6494.8	5682.3	4123.5	3548	2830.4	3639.9	1	1	1	1	1	1	1	1	1	1	76639000	76639000			7159
AATETNLPLLFLPVHR	FWNIQIHKGQLEMVKAATETNLPLLFLPVH	ATETNLPLLFLPVHRSHIDYLLLTFILFCH	K	A	A	H	R	S	16	0	1791	Q61586	Q61586	216	231	Gpam	Glycerol-3-phosphate acyltransferase 1, mitochondrial	yes	yes	2;3	3.91e-40	303.31	17	0	16186	15021	18924	16154	14749	15838	20089	19527	20010	17323	3	3	3	3	3	3	3	3	3	3	983280000	983280000			2930
AATEWGVDQVVVELVGSK	SSESLSSVPSSPHRKAATEWGVDQVVVELV	EWGVDQVVVELVGSKEDCREALAAACHLLL	K	A	A	S	K	E	18	0	1885.98	Q3UHQ6	Q3UHQ6	724	741	Dopey2	Protein dopey-2	yes	yes	3	6.7e-05	115.87	9	0	4564.3	4579	4935.8	5577.9	4627.8	5521	4733.7	4956.1	5298.7	4729.5	1	1	1	1	1	1	1	1	1	1	143040000	143040000			2459
AATFFGCIGIDK	NSMKVAQWLIQEPHKAATFFGCIGIDKFGE	PHKAATFFGCIGIDKFGEILKRKAADAHVD	K	A	A	D	K	F	12	0	1298.63	P55264	P55264	99	110	Adk	Adenosine kinase	yes	yes	2;3	5.11e-12	237.36	18.1	0.331	471090	434060	518260	428340	370750	364590	513270	512480	453780	391000	20	20	20	20	20	20	20	20	20	20	7368600000	7368600000			1592
AATFFGEVVK	______________________________	______________________________	M	A	A	V	K	A	10	0	1067.57	Q9JK23	Q9JK23	2	11	Psmg1	Proteasome assembly chaperone 1	yes	yes	2	0.000188	60.91	3	0	2024.1	2409.9	2294.5	3072.2	2935.7	2760	1764.4	2192.5	1575.4	2125.3	1	1	1	1	1	1	1	1	1	1	504540000	504540000			7004
AATFGLILDDVSLTHLTFGK	RELVSRQVSDDLTERAATFGLILDDVSLTH	LILDDVSLTHLTFGKEFTEAVEAKQVAQQE	R	A	A	G	K	E	20	0	2118.14	P67778	P67778	158	177	Phb	Prohibitin	yes	yes	3;4	9.63e-55	310.68	18	0	75111	100500	132010	66223	54109	89976	115650	196940	173630	162230	3	3	3	3	3	3	3	3	3	3	1793900000	1793900000			1881
AATGEEVPR	FSISNGLATTQINNKAATGEEVPRTIIVTT	TQINNKAATGEEVPRTIIVTTRSQYGLPED	K	A	A	P	R	T	9	0	928.461	Q8CGY8	Q8CGY8	817	825	Ogt	UDP-N-acetylglucosamine--peptide N-acetylglucosaminyltransferase 110 kDa subunit	yes	yes	2	0.00020069	141.23	13.5	0.5	3126.7	3200.3	3128.3	3773.7	3103.4	3807.8	2568.5	3190	2571.6	2859.4	1	1	1	1	1	1	1	1	1	1	54943000	54943000			4514
AATGEEVSAEDLGGADLHCR	QKQGTIFLAGPPLVKAATGEEVSAEDLGGA	EVSAEDLGGADLHCRKSGVTDHYALDDHHA	K	A	A	C	R	K	20	0	2056.91	Q3ULD5	Q3ULD5	249	268	Mccc2	Methylcrotonoyl-CoA carboxylase beta chain, mitochondrial	yes	yes	2;3	7.92e-152	481.86	13	0	58386	65037	59143	62520	63188	60769	51517	55296	48229	52698	4	4	4	4	4	4	4	4	4	4	8818300000	8818300000			2481
AATHIPAAGDAK	MRKHAEKERLREAQRAATHIPAAGDAKSII	AQRAATHIPAAGDAKSIITCRVSLLDGTDV	R	A	A	A	K	S	12	0	1121.58	Q8BGS1	Q8BGS1	29	40	Epb41l5	Band 4.1-like protein 5	yes	yes	2;3	8.37e-07	177.57	2	0	28839	28927	28373	37126	34710	33127	25389	27961	26021	27789	2	2	2	2	2	2	2	2	2	2	400390000	400390000			3819
AATIIATSEGSLWGLDR	RGSFGELALMYNTPRAATIIATSEGSLWGL	TIIATSEGSLWGLDRVTFRRIIVKNNAKKR	R	A	A	D	R	V	17	0	1759.91	P12367	P12367	215	231	Prkar2a	cAMP-dependent protein kinase type II-alpha regulatory subunit	yes	yes	2;3	6.75e-48	341.72	8.33	0.471	10776	12362	11706	12354	11830	13041	10077	12762	14255	12026	4	4	4	4	4	4	4	4	4	4	1335500000	1335500000			917
AATINHHR	PAVYIYTSGTTGLPKAATINHHRLWYGTGL	GTTGLPKAATINHHRLWYGTGLAMSSGITA	K	A	A	H	R	L	8	0	918.478	O35488	O35488	234	241	Slc27a2	Very long-chain acyl-CoA synthetase	yes	yes	2;3	0.00050605	143.89	15.5	7.03	25838	26884	21768	28680	40232	21973	20847	17299	18781	20968	7	7	7	7	7	7	7	7	7	7	390360000	390360000			388
AATLAQELEK	QVKKYHRLKEEASKRAATLAQELEKFNRDQ	EASKRAATLAQELEKFNRDQKADQDRLDLE	R	A	A	E	K	F	10	0	1072.58	Q9CU62	Q9CU62	386	395	Smc1a	Structural maintenance of chromosomes protein 1A	yes	yes	2;3	8.79e-06	176.6	2.67	0.471	14150	14963	15508	23375	20685	19016	13998	16326	16608	15384	3	3	3	3	3	3	3	3	3	3	267180000	267180000			6078
AATLEEK	RDEMAEEVASGNLSKAATLEEKRQLEGRLS	VASGNLSKAATLEEKRQLEGRLSQLEEELE	K	A	A	E	K	R	7	0	760.397	Q6URW6	Q6URW6	1746	1752	Myh14	Myosin-14	yes	yes	2	0.016036	117.02	23	0	11898	13208	13200	15760	13605	13342	8342.7	9385.7	9185.6	11288	1	1	1	1	1	1	1	1	1	1	80512000	80512000			3384
AATLELSEVK	AAARIEAGHNRRHFKAATLELSEVKKELQA	RRHFKAATLELSEVKKELQAKEHLVQTLQA	K	A	A	V	K	K	10	0	1059.58	P55937	P55937	1207	1216	Golga3	Golgin subfamily A member 3	yes	yes	2	8.42e-06	178.22	3	0	27130	29145	30496	34353	33368	32609	22462	26499	21276	28228	1	1	1	1	1	1	1	1	1	1	100960000	100960000			1598
AATLSVEPTGR	______________________________	______________________________	M	A	A	G	R	S	11	0	1100.58	Q8BWN8	Q8BWN8	2	12	Acot4	Acyl-coenzyme A thioesterase 4	yes	yes	2	1.07e-06	129.29	12	0	2554.8	2417.7	2215.9	2889.5	2787.5	2284.5	2026.3	2253.1	1834.3	2042.8	1	1	1	1	1	1	1	1	1	1	227240000	227240000			4190
AATMETFR	LTLTSIGFLLDQRSKAATMETFRCLLFLTL	LLDQRSKAATMETFRCLLFLTLHRFGHLKP	K	A	A	F	R	C	8	0	925.433	Q8BS35	Q8BS35	389	396	Agmo	Alkylglycerol monooxygenase	yes	yes	2	0.0014572	157.34	24	0	13244	14720	13102	13963	15088	13662	9600.2	10951	9460.5	12563	3	3	3	3	3	3	3	3	3	3	110100000	110100000			4089
AATMSAVEAATCR	TTIHGLHALERGGFRAATMSAVEAATCRAK	FRAATMSAVEAATCRAKELSKK________	R	A	A	C	R	A	13	0	1337.61	Q9DCC4	Q9DCC4	255	267	Pycrl	Pyrroline-5-carboxylate reductase 3	yes	yes	2;3	8.88e-18	249.83	24	0	23392	23991	23288	21367	21258	20838	19273	18621	18526	20953	2	2	2	2	2	2	2	2	2	2	1541200000	1541200000			6702
AATMSEPR	______________________________	______________________________	M	A	A	P	R	R	8	0	861.401	Q9DCC4	Q9DCC4	2	9	Pycrl	Pyrroline-5-carboxylate reductase 3	yes	yes	2	0.00079799	114.78	6	0	1603.4	1256.7	1502.3	1637	1407.4	1181.2	994.41	1013.6	909.27	1527.1	1	1	1	1	1	1	1	1	1	1	250170000	250170000			6702
AATPAETCR	QKKTKNKKKKNKKKKAATPAETCRDANEEL	KNKKKKAATPAETCRDANEELNCQDPDVGD	K	A	A	C	R	D	9	0	975.444	Q3UZ39	Q3UZ39	564	572	Lrrfip1	Leucine-rich repeat flightless-interacting protein 1	yes	yes	2	0.00025242	154.71	17	0	6558.2	6386.6	6718.5	9537.7	9149	8964.1	6158.4	6949.2	5049	6818	1	1	1	1	1	1	1	1	1	1	397870000	397870000			2549
AATPDFR	KGTPKTPVPEKAPPKAATPDFRSVLGGKKK	VPEKAPPKAATPDFRSVLGGKKKSPSENGG	K	A	A	F	R	S	7	0	776.382	Q6PDN3	Q6PDN3	963	969	Mylk	Myosin light chain kinase, smooth muscle;Myosin light chain kinase, smooth muscle, deglutamylated form	yes	yes	2	0.020836	106.43	21	0	13234	16581	15382	36280	27722	35039	12180	15901	12994	18736	1	1	1	1	1	1	1	1	1	1	261930000	261930000			3330
AATPPNPSNPADSAGNLVAP	ENKDPQTESQQLEAKAATPPNPSNPADSAG	NPSNPADSAGNLVAP_______________	K	A	A	A	P	-	20	0	1859.9	Q9JLV1	Q9JLV1	558	577	Bag3	BAG family molecular chaperone regulator 3	yes	yes	2;3	0.00045411	86.367	20	0	546.52	774.79	1020.1	540.49	821.84	445.43	578.98	450.56	306.22	974.48	2	2	2	1	2	2	2	1	2	2	83549000	83549000			7070
AATQASSTESCDK	VDDEILGFISEATPRAATQASSTESCDKHL	PRAATQASSTESCDKHLDLALCRSYEAAAS	R	A	A	D	K	H	13	0	1354.57	Q61033	Q61033	550	562	Tmpo	Lamina-associated polypeptide 2, isoforms alpha/zeta	yes	yes	2	3.44e-33	322.96	19	0	17074	16351	17999	39590	35544	33520	18343	18166	16336	20974	1	1	1	1	1	1	1	1	1	1	86035000	86035000			2825
AATQCEFSK	DPASISVLIIAWKFRAATQCEFSKQEFMDG	IAWKFRAATQCEFSKQEFMDGMTELGCDSI	R	A	A	S	K	Q	9	0	1040.46	Q8BZJ7;Q9QZ73	Q9QZ73	111	119	Dcun1d2;Dcun1d1	DCN1-like protein 2;DCN1-like protein 1	no	no	2	0.00020039	204.34	1	0	30984	31319	33668	34244	28938	29705	22875	26234	23885	25603	1	1	1	1	1	1	1	1	1	1	942110000	942110000			7203;4265
AATQFWR	LVVVYYSVDFSFDYRAATQFWRNKVLEVAK	VDFSFDYRAATQFWRNKVLEVAKDFPEYTF	R	A	A	W	R	N	7	0	878.44	P08003	P08003	422	428	Pdia4	Protein disulfide-isomerase A4	yes	yes	2	0.0069962	162.31	11	0	62414	56830	70288	71417	64391	61932	42380	52602	44716	47314	1	1	1	1	1	1	1	1	1	1	6496500000	6496500000			815
AATSEGPLFAASIEK	______________________________	AATSEGPLFAASIEKTWGSVVRSPEGTPQK	M	A	A	E	K	T	15	0	1490.76	Q80YV2	Q80YV2	2	16	Zc3hc1	Nuclear-interacting partner of ALK	yes	yes	2	9.48e-06	119.76	22	0	11551	13322	11434	14078	13211	12965	10065	12268	11381	11239	1	1	1	1	1	1	1	1	1	1	33069000	33069000			3710
AATSHFNVR	GAVFVIANSCMEMNKAATSHFNVRVMECRL	CMEMNKAATSHFNVRVMECRLAAKVLAKHK	K	A	A	V	R	V	9	0	1001.5	Q68FH4	Q68FH4	235	243	Galk2	N-acetylgalactosamine kinase	yes	yes	2;3	7.61e-05	149.72	4	0	4324.2	4517.2	4213.3	5563.4	5127.1	4605.9	4455.6	3962.8	3883.2	4632.5	1	1	1	1	1	1	1	1	1	1	346640000	346640000			3149
AATSPALFNR	VVFTMNPSSEGLKDRAATSPALFNRCVLNW	GLKDRAATSPALFNRCVLNWFGDWSTEALY	R	A	A	N	R	C	10	0	1046.55	Q9JHU4	Q9JHU4	3077	3086	Dync1h1	Cytoplasmic dynein 1 heavy chain 1	yes	yes	2	0.00032597	143.45	7.5	0.5	8451.9	12392	9788.9	17496	13858	13461	9026.2	9800.3	9890.7	10965	2	2	2	2	2	2	2	2	2	2	769380000	769380000			6916
AATTGHVIDIYACALDQTGLLEMK	YVKKGTKHFEALANRAATTGHVIDIYACAL	IYACALDQTGLLEMKCCPNLTGGYMVMGDS	R	A	A	M	K	C	24	0	2590.28	Q01405	Q01405	338	361	Sec23a	Protein transport protein Sec23A	yes	yes	3;4	1.08e-07	190.63	10	0	11914	14006	15966	17669	14205	16778	11983	12758	13812	15696	3	3	3	3	3	3	3	3	3	3	2414000000	2414000000			2141
AATTGSGVK	______________________________	______________________________	M	A	A	V	K	V	9	0	790.418	Q9CZY3	Q9CZY3	2	10	Ube2v1	Ubiquitin-conjugating enzyme E2 variant 1	yes	yes	2	0.00069251	85.212	18	0	3905.1	4207.6	3531	5410.7	4863.7	5019.9	3614.9	3301.9	14636	5476.5	1	1	1	1	1	1	1	1	1	1	1825300000	1825300000			6260
AATTSNPSK	EHLGLQFQQSPKPARAATTSNPSKFSAKFG	SPKPARAATTSNPSKFSAKFGESEKCPRCG	R	A	A	S	K	F	9	0	875.435	P50462	P50462	101	109	Csrp3	Cysteine and glycine-rich protein 3	yes	yes	2	0.00010378	228.4	3	0	27362	32513	36602	10721	12338	12432	15781	18182	21930	18103	1	1	1	1	1	1	1	1	1	1	470330000	470330000			1487
AATVAAK	RKAPARPSSASATPRAATVAAKTKGPAGDR	SSASATPRAATVAAKTKGPAGDRNRPLSAR	R	A	A	A	K	T	7	0	630.37	Q8C052	Q8C052	793	799	Map1s	Microtubule-associated protein 1S;MAP1S heavy chain;MAP1S light chain	yes	yes	2	0.012703	124.37	8	0	4863.5	5366.9	5274	9849.9	8266	8198.5	5298.3	5849.7	6051.9	5677.8	1	1	1	1	1	1	1	1	1	1	125400000	125400000			4279
AATVVAR	SDYFGEIALLMNRPRAATVVARGPLKCVKL	ALLMNRPRAATVVARGPLKCVKLDRPRFER	R	A	A	A	R	G	7	0	686.408	Q9DBC7;P12849	Q9DBC7	336	342	Prkar1a;Prkar1b	cAMP-dependent protein kinase type I-alpha regulatory subunit;cAMP-dependent protein kinase type I-alpha regulatory subunit, N-terminally processed;cAMP-dependent protein kinase type I-beta regulatory subunit	yes	no	2	0.021479	105.2	2	0	4044.2	3931.1	3825	6459.1	5933.2	6086.3	3276.6	3334.1	3739.3	4718.6	1	1	1	1	1	1	1	1	1	1	1146000000	1146000000			6618
AAVAADSK	LSPRQASCGPGAFTRAAVAADSKICSDIGR	GPGAFTRAAVAADSKICSDIGRAILQQRGS	R	A	A	S	K	I	8	0	731.381	Q9Z2A9	Q9Z2A9	44	51	Ggt5	Gamma-glutamyltransferase 5;Gamma-glutamyltransferase 5 heavy chain;Gamma-glutamyltransferase 5 light chain	yes	yes	2	0.0025987	136.16	1	0	21942	20664	19803	24459	18438	15504	15088	17578	16990	16429	1	1	1	1	1	1	1	1	1	1	334160000	334160000			7527
AAVAAGCR	VDDQENWHEGKENIRAAVAAGCRQVQDLEL	EGKENIRAAVAAGCRQVQDLELPSVEVDPC	R	A	A	C	R	Q	8	0	774.381	Q9CPY7	Q9CPY7	123	130	Lap3	Cytosol aminopeptidase	yes	yes	2	0.0020746	196.81	12.5	11.5	32324	31205	30458	28573	28708	26616	25070	25404	22668	25977	2	2	2	2	2	2	2	2	2	2	2738500000	2738500000			5877
AAVAASSSS	FRHGFREGTTPKPKRAAVAASSSS______	TPKPKRAAVAASSSS_______________	R	A	A	S	S	-	9	0	749.356	Q9D823	Q9D823	89	97	Rpl37	60S ribosomal protein L37	yes	yes	2	0.0030264	114.54	20	0	1165.1	1212.6	1277.8	1492	1528.1	1389.8	1101.5	1085	1368	940.84	1	1	1	1	1	1	1	1	1	1	981760000	981760000			6499
AAVAGEDGR	KGFAFVQYVNERNARAAVAGEDGRMIAGQV	NERNARAAVAGEDGRMIAGQVLDINLAAEP	R	A	A	G	R	M	9	0	844.404	Q9Z204	Q9Z204	65	73	Hnrnpc	Heterogeneous nuclear ribonucleoproteins C1/C2	yes	yes	2;3	0.00021673	206.75	11	5.66	50540	52045	50055	71639	61681	58569	46551	44985	41410	45048	4	4	4	4	4	4	4	4	4	4	5500700000	5500700000			7511
AAVAPQR	HLDSPEAREAMFLRRAAVAPQRAPILRPAF	REAMFLRRAAVAPQRAPILRPAFVPHVLQR	R	A	A	Q	R	A	7	0	711.403	Q91V81	Q91V81	145	151	Rbm42	RNA-binding protein 42	yes	yes	2	0.01819	112.27	23	0	2698.3	3123.8	3220.1	3730.8	3460.5	3097.5	2637.7	3381.6	2788.9	3317.1	1	1	1	1	1	1	1	1	1	1	52137000	52137000			5229
AAVASGQFDASK	LQSSLALSLELQNARAAVASGQFDASKAVE	NARAAVASGQFDASKAVEEQLRKSFRTRCA	R	A	A	S	K	A	12	0	1150.56	Q9D8C8	Q9D8C8	124	135	Ppp1r35	Protein phosphatase 1 regulatory subunit 35	yes	yes	2	2.57e-05	153.95	5	0	12510	13059	12504	16131	14590	16467	11296	12135	11477	12634	1	1	1	1	1	1	1	1	1	1	35995000	35995000			6516
AAVASLLQSVQVPEFTPK	NLFAQTYGLTGSQDRAAVASLLQSVQVPEF	ASLLQSVQVPEFTPKSGVKIHVSDQELQSA	R	A	A	P	K	S	18	0	1884.04	Q02053	Q02053	785	802	Uba1	Ubiquitin-like modifier-activating enzyme 1	yes	yes	3	1.08e-06	150.28	20	0	11052	10196	15014	12985	12154	12980	24885	21185	22908	14493	1	1	1	1	1	1	1	1	1	1	341990000	341990000			2148
AAVATTQGEQEAAETCR	HLTPRLFHEVVQAFRAAVATTQGEQEAAET	VATTQGEQEAAETCRFQVADSAVFNALVTF	R	A	A	C	R	F	17	0	1791.81	Q9WV70	Q9WV70	180	196	Noc2l	Nucleolar complex protein 2 homolog	yes	yes	2;3	2.35e-88	419.8	15	0	9243.9	10831	10278	16598	13966	15313	7562.9	8916.3	9119.8	11962	2	2	2	2	2	2	2	2	2	2	130410000	130410000			7390
AAVAVPNRPPDAVLR	GSGGFGGKRTSEKLKAAVAVPNRPPDAVLR	AAVAVPNRPPDAVLRDATSLNQAALYRLSG	K	A	A	L	R	D	15	1	1544.88	P51660	P51660	479	493	Hsd17b4	Peroxisomal multifunctional enzyme type 2;(3R)-hydroxyacyl-CoA dehydrogenase;Enoyl-CoA hydratase 2	yes	yes	2;3;4	1.01e-25	272.08	5	2	21206	27310	27436	25774	27701	28883	19882	23247	20218	22516	9	9	9	9	9	9	9	9	9	9	5366900000	5366900000			1507
AAVAVVPLLSEDKPVTMSETENPK	PLSSSSVLQESPTKKAAVAVVPLLSEDKPV	SEDKPVTMSETENPKDSSVLSSAQAASEPL	K	A	A	P	K	D	24	1	2524.31	Q6NZF1	Q6NZF1	682	705	Zc3h11a	Zinc finger CCCH domain-containing protein 11A	yes	yes	4	9.71e-07	113.99	10	0	2317.5	2800.8	2859.6	5232.5	4102.1	4503.8	2763.8	3588	3163.8	3484.8	1	1	1	1	1	1	1	1	1	1	39279000	39279000			3239
AAVAWEAGK	______________________________	QVIRCKAAVAWEAGKPLSIEEIEVAPPKAH	K	A	A	G	K	P	9	0	901.466	P28474	P28474	10	18	Adh5	Alcohol dehydrogenase class-3	yes	yes	2;3	0.00021406	157.86	7.67	0.471	20820	17931	22032	14641	12915	12199	24798	23848	19906	16244	3	3	3	3	3	3	3	3	3	3	6521800000	6521800000			1171
AAVAWEAGKPLSIEEIEVAPPK	______________________________	GKPLSIEEIEVAPPKAHEVRIKILATAVCH	K	A	A	P	K	A	22	1	2304.24	P28474	P28474	10	31	Adh5	Alcohol dehydrogenase class-3	yes	yes	2;3;4;5	1.23e-40	284.25	9.12	0.599	263930	238260	254010	212410	190500	184230	187630	208950	181330	193570	10	10	10	10	10	10	10	10	10	10	11377000000	11377000000			1171
AAVCDCILQEQVYVR	ALSPPPPSLDLAALRAAVCDCILQEQVYVR	AAVCDCILQEQVYVRRRRPRSLFDRRQALA	R	A	A	V	R	R	15	0	1822.87	Q9D0G0	Q9D0G0	138	152	Mrps30	28S ribosomal protein S30, mitochondrial	yes	yes	2;3	8.07e-16	225.97	23	0	14069	13518	15003	16046	16082	15801	13309	14313	13601	12881	4	4	4	4	4	4	4	4	4	4	313930000	313930000			6285
AAVCGFEAFINGK	HVPIEAKYIFPLDDKAAVCGFEAFINGKHI	DKAAVCGFEAFINGKHIVGEIKEKEEARQE	K	A	A	G	K	H	13	0	1382.67	E9PYK3	E9PYK3	658	670	Parp4		yes	yes	3	0.00083019	103.34	8	0	0	0	0	0	0	0	0	0	0	0	0	0	0	0	0	0	0	0	0	0	0	0			207
AAVDAGFVPNDMQVGQTGK	YDLADQLHAAVGASRAAVDAGFVPNDMQVG	AGFVPNDMQVGQTGKIVAPELYIAVGISGA	R	A	A	G	K	I	19	0	1903.91	Q99LC5	Q99LC5	250	268	Etfa	Electron transfer flavoprotein subunit alpha, mitochondrial	yes	yes	2;3;4	1.93e-71	369.01	11.6	10.4	264840	266210	251430	262060	254830	229720	248180	236640	218220	219650	21	21	21	21	21	21	21	21	21	21	9013900000	9013900000			5718
AAVDAMTR	SMRGQVLQLHAGAAKAAVDAMTRHLAVEWG	LHAGAAKAAVDAMTRHLAVEWGPQNIRVNS	K	A	A	T	R	H	8	0	833.407	Q9WV68	Q9WV68	183	190	Decr2	Peroxisomal 2,4-dienoyl-CoA reductase	yes	yes	2	0.0033048	126.52	23	0	5439.9	5868.8	5557.6	4978.4	5141.8	5117.3	3819.4	3754.9	3848.5	4331.1	1	1	1	1	1	1	1	1	1	1	6068600000	6068600000			7388
AAVDCTVLGWGSCTVVGAK	VDYSLDCAGTAQTLKAAVDCTVLGWGSCTV	CTVLGWGSCTVVGAKVDKMTIPTVDVILGR	K	A	A	A	K	V	19	0	1949.93	Q9QYY9	Q9QYY9	282	300	Adh4	Alcohol dehydrogenase 4	yes	yes	2;3	1.14e-55	337.13	12	0	34288	25347	29933	25082	29887	32482	43107	43400	35044	29546	2	2	2	2	2	2	2	2	2	2	937490000	937490000			7195
AAVDGLSK	ESRQDDILKRLYELKAAVDGLSKMIHTPDA	KRLYELKAAVDGLSKMIHTPDADLDVTNIL	K	A	A	S	K	M	8	0	759.413	Q8R010	Q8R010	71	78	Aimp2	Aminoacyl tRNA synthase complex-interacting multifunctional protein 2	yes	yes	2	0.011345	103.56	4.5	0.5	14902	15063	16058	19826	17372	16007	13124	13541	11835	13117	2	2	2	2	2	2	2	2	2	2	4580300000	4580300000			4822
AAVDLCGR	SFVGLKQLISCRNWRAAVDLCGRLLTAHGQ	ISCRNWRAAVDLCGRLLTAHGQGYGKNGLP	R	A	A	G	R	L	8	0	860.417	Q8K2L8	Q8K2L8	457	464	Trappc12	Trafficking protein particle complex subunit 12	yes	yes	2	0.0078888	110.81	23	0	6243.9	6457.1	7636	6897.8	7197.2	7655.4	6544.1	5759.3	6043.7	6729.3	1	1	1	1	1	1	1	1	1	1	160520000	160520000			4727
AAVEDPR	LIDGREAVTFLRKIKAAVEDPRVLLLDL__	VTFLRKIKAAVEDPRVLLLDL_________	K	A	A	P	R	V	7	0	756.377	Q9D2G2	Q9D2G2	442	448	Dlst	Dihydrolipoyllysine-residue succinyltransferase component of 2-oxoglutarate dehydrogenase complex, mitochondrial	yes	yes	2	0.057434	86.344	14	0	5931.3	6782.6	6287.5	6184.3	6611.4	6027.8	5380.3	6058.3	5021.6	5248.6	1	1	1	1	1	1	1	1	1	1	8772000000	8772000000			6379
AAVEEGIVLGGGCALLR	NEKKDRVTDALNATRAAVEEGIVLGGGCAL	VEEGIVLGGGCALLRCIPALDSLKPANEDQ	R	A	A	L	R	C	17	0	1683.9	P63038	P63038	430	446	Hspd1	60 kDa heat shock protein, mitochondrial	yes	yes	2;3	1.4e-40	304.68	3.15	0.361	218740	234390	236640	231240	241360	220160	194890	193360	178440	186890	21	21	21	21	21	21	21	21	21	20	15708000000	15708000000			1854
AAVEELLR	EEKSGFFAAAFARERAAVEELLRGEASAER	AAFARERAAVEELLRGEASAERLEEAANRL	R	A	A	L	R	G	8	0	899.508	Q8VCN9	Q8VCN9	68	75	Tbcc	Tubulin-specific chaperone C	yes	yes	2	0.0044074	122.74	2	0	5722.5	5311.5	5702.1	7033	6131.7	6347.7	4661.2	5080.3	4365.7	5357.3	1	1	1	1	1	1	1	1	1	1	250300000	250300000			5082
AAVELALLGAR	NTKCLVVGAGPCGLRAAVELALLGARVVLV	CGLRAAVELALLGARVVLVEKRIKFSRHNV	R	A	A	A	R	V	11	0	1082.64	Q8VDP3	Q8VDP3	99	109	Mical1	Protein-methionine sulfoxide oxidase MICAL1	yes	yes	2	0.004996	102.01	13	0	2258.6	2495.1	2631.9	6768.2	4677.9	4292.7	2417	2950.7	2410.6	2576.9	1	1	1	1	1	1	1	1	1	1	77581000	77581000			5132
AAVELEEPEDAR	RKALEHVPNSVRLWKAAVELEEPEDARIML	LWKAAVELEEPEDARIMLSRAVECCPTSVE	K	A	A	A	R	I	12	0	1327.63	Q91YR7	Q91YR7	409	420	Prpf6	Pre-mRNA-processing factor 6	yes	yes	2	1.33e-14	275.28	12	0	17160	16849	17411	25279	21725	20657	14676	15029	15623	17090	1	1	1	1	1	1	1	1	1	1	265940000	265940000			5424
AAVENLPTFLVELSR	PDRLELEAAQKFLERAAVENLPTFLVELSR	AAVENLPTFLVELSRVLANPGNSQVARVAA	R	A	A	S	R	V	15	0	1657.9	P70168	P70168	28	42	Kpnb1	Importin subunit beta-1	yes	yes	2;3	9.52e-16	224.43	13.3	0.471	24627	22399	29001	32677	31333	32609	33168	30057	30400	27757	3	3	3	3	3	3	3	3	3	3	2565600000	2565600000			1901
AAVEQVPVEPYK	DKNPCIFFEPKILYRAAVEQVPVEPYKIPL	LYRAAVEQVPVEPYKIPLSQAEVIQEGSDV	R	A	A	Y	K	I	12	0	1328.7	Q6P3A8	Q6P3A8	244	255	Bckdhb	2-oxoisovalerate dehydrogenase subunit beta, mitochondrial	yes	yes	2;3	2.59e-09	191.53	24	0	75481	69905	70067	63281	62653	55547	60978	65781	49009	53927	4	4	4	4	4	4	4	4	4	4	2150800000	2150800000			3257
AAVESLGFILFR	LLHVAVSDVNDDVRRAAVESLGFILFRTPE	VRRAAVESLGFILFRTPEQCPSVVSLLSES	R	A	A	F	R	T	12	0	1321.74	Q3TXS7	Q3TXS7	617	628	Psmd1	26S proteasome non-ATPase regulatory subunit 1	yes	yes	2	1.82e-05	158.85	20	0	13544	12278	16964	15784	13607	13011	18252	17068	17282	12897	1	1	1	1	1	1	1	1	1	1	130550000	130550000			2353
AAVETLGVPCFLGGMSR	GSQALLPPTPANKLRAAVETLGVPCFLGGM	VETLGVPCFLGGMSRGLLGRNHPLHIRQNR	R	A	A	S	R	G	17	0	1763.87	Q8BU33	Q8BU33	306	322	Ilvbl	Acetolactate synthase-like protein	yes	yes	2;3	5.25e-23	249.28	15	0	11621	12136	13722	15819	14794	14723	17387	13591	14568	12437	2	2	2	2	2	2	2	2	2	2	167140000	167140000			4134
AAVEWFDGK	KGDATVSYEDPPTAKAAVEWFDGKDFQGSK	DPPTAKAAVEWFDGKDFQGSKLKVSLARKK	K	A	A	G	K	D	9	0	1021.49	Q61545	Q61545	424	432	Ewsr1	RNA-binding protein EWS	yes	yes	2	0.00041451	145.92	7	0	10363	9707.9	11647	13787	12899	12048	10672	10407	10685	9748.4	2	2	2	2	2	2	2	2	2	2	1597100000	1597100000			2918
AAVEWFDGKDFQGSK	KGDATVSYEDPPTAKAAVEWFDGKDFQGSK	AAVEWFDGKDFQGSKLKVSLARKKPPMNSM	K	A	A	S	K	L	15	1	1683.79	Q61545	Q61545	424	438	Ewsr1	RNA-binding protein EWS	yes	yes	3	0.0001944	117.18	11	0	12189	14100	9738	25845	27719	21709	5437.4	6199.2	5567.5	12686	1	1	1	1	1	1	1	1	1	1	90714000	90714000			2918
AAVFEEIDTYER	DTDFDFEGNLALFDKAAVFEEIDTYERRSG	FDKAAVFEEIDTYERRSGSRSRGVPNERPA	K	A	A	E	R	R	12	0	1441.67	Q8K2D3	Q8K2D3	216	227	Edc3	Enhancer of mRNA-decapping protein 3	yes	yes	2	9.72e-07	175.33	19	0	20540	19603	21615	32055	29211	27161	18785	19820	19710	22051	1	1	1	1	1	1	1	1	1	1	66837000	66837000			4717
AAVFNHFISDGVK	VIVPLKIGQQEVEVKAAVFNHFISDGVKKT	VKAAVFNHFISDGVKKTLKVVPEGMRINKT	K	A	A	V	K	K	13	0	1403.72	P01027	P01027	914	926	C3	Complement C3;Complement C3 beta chain;C3-beta-c;Complement C3 alpha chain;C3a anaphylatoxin;Acylation stimulating protein;Complement C3b alpha chain;Complement C3c alpha chain fragment 1;Complement C3dg fragment;Complement C3g fragment;Complement C3d fragment;Complement C3f fragment;Complement C3c alpha chain fragment 2	yes	yes	2;3	1.32e-22	296.65	15.5	2.6	29462	36742	33311	53528	46694	51018	26382	32092	29425	37302	3	3	3	3	3	3	3	3	3	3	1253900000	1253900000			710
AAVGASMQPST	PEPLSQVPKRKRRRKAAVGASMQPST____	RRRKAAVGASMQPST_______________	K	A	A	S	T	-	11	0	1018.48	Q8K4F6	Q8K4F6	455	465	Nsun5	Probable 28S rRNA (cytosine-C(5))-methyltransferase	yes	yes	2	0.0071035	98.997	23	0	3031	4779.8	4096.6	4455.9	10294	6486.7	3115.9	4056.9	3097.6	3948.4	1	1	1	1	1	1	1	1	1	1	11097000	11097000			4786
AAVGEGCSGPLLATLDK	VLEARQDLCLRPLIRAAVGEGCSGPLLATL	VGEGCSGPLLATLDKVAAGAEDPGVAARAL	R	A	A	D	K	V	17	0	1657.83	Q7TMC8	Q7TMC8	576	592	Fuk		yes	yes	2;3	5.98e-16	224.42	6	0	11219	10846	11410	14484	12241	11974	10835	10619	10274	11489	2	2	2	2	2	2	2	2	2	2	99383000	99383000			3484
AAVGMAEEHCEFVIGFISGSR	EMSSAGSLATGNYTKAAVGMAEEHCEFVIG	EEHCEFVIGFISGSRVSMKPEFLHLTPGVQ	K	A	A	S	R	V	21	0	2266.05	P13439	P13439	385	405	Umps	Uridine 5-monophosphate synthase;Orotate phosphoribosyltransferase;Orotidine 5-phosphate decarboxylase	yes	yes	3	1.44e-17	228.08	9	0	4711.5	5474.2	6170.6	7584.6	6646.4	6396.4	5123.3	5898.9	6714.9	6134.6	1	1	1	1	1	1	1	1	1	1	108460000	108460000			926
AAVGSGAMEASTK	______________________________	TKAAVGSGAMEASTKAVICTVCSSFVVFQI	K	A	A	T	K	A	13	0	1178.56	Q8CGF5	Q8CGF5	7	19	Tmem56	Transmembrane protein 56	yes	yes	2;3	2.96e-22	293.53	2	0	50860	57951	58781	62247	73597	62482	34065	39297	35612	45870	2	2	2	2	2	2	2	2	2	2	826960000	826960000			4506
AAVGVTGNDITTPPNK	PSEPCSGVSRQEEAKAAVGVTGNDITTPPN	AVGVTGNDITTPPNKEPPPSPEKKAKPLAT	K	A	A	N	K	E	16	0	1553.8	P27546	P27546	647	662	Map4	Microtubule-associated protein 4	yes	yes	3	9.78e-06	145.69	4	0	5490	5379.7	6258.7	8776.6	8646.9	7789.3	6820.5	6587.7	6534.7	6040.8	1	1	1	1	1	1	1	1	1	1	74423000	74423000			1150
AAVHLEGK	QTKTNRAVANSRPAKAAVHLEGKIEQAQRW	ANSRPAKAAVHLEGKIEQAQRWIDNPTVDD	K	A	A	G	K	I	8	0	823.455	Q64727	Q64727	489	496	Vcl	Vinculin	yes	yes	2;3	0.00079267	150.84	5.5	0.5	27551	28089	29127	43658	34560	36537	22733	25979	21227	25973	5	5	5	5	5	5	5	5	5	5	3916100000	3916100000			3122
AAVHYDR	ADIQELFAEFGTLKKAAVHYDRSGRSLGTA	AEFGTLKKAAVHYDRSGRSLGTADVHFERK	K	A	A	D	R	S	7	0	830.404	O08583	O08583	134	140	Alyref	THO complex subunit 4	yes	yes	3	0.0025516	132.09	20	0	949.31	748.34	822.74	1576.1	1169	1174.6	801	1023.3	688.27	871.57	1	1	1	1	1	1	1	1	1	1	345390000	345390000			270
AAVIAVTR	KTGRSAQLLSRYRPRAAVIAVTRSAQAARQ	LSRYRPRAAVIAVTRSAQAARQVHLSRGVF	R	A	A	T	R	S	8	0	799.492	P53657	P53657	491	498	Pklr	Pyruvate kinase PKLR	yes	yes	2	0.0011302	172.03	11	0	60800	53651	32259	35776	34408	44681	54142	58628	45257	40063	2	2	2	2	2	2	2	2	2	2	4289200000	4289200000			1550
AAVIGDVIR	ITVEHLAIKCHWTERAAVIGDVIRVYSGHQ	CHWTERAAVIGDVIRVYSGHQGRTIIFCET	R	A	A	I	R	V	9	0	912.539	Q9JIK5	Q9JIK5	496	504	Ddx21	Nucleolar RNA helicase 2	yes	yes	2	8.54e-05	178.3	6	0	7381	6285.3	7550.5	11477	11079	10634	5275.4	5755.9	5504.3	7494.1	1	1	1	1	1	1	1	1	1	1	634240000	634240000			6947
AAVIGTR	WLLSEKKGVWGVFYKAAVIGTRLHAAVAIA	GVWGVFYKAAVIGTRLHAAVAIACIVMAFY	K	A	A	T	R	L	7	0	686.408	Q80X45	Q80X45	48	54	Tmem167b	Protein kish-B	yes	yes	2	0.022244	104.8	6	0	3158.6	3383.8	3611.8	5249.6	5171.5	5538.2	2493	2881.7	2427.7	4002.2	1	1	1	1	1	1	1	1	1	1	69641000	69641000			3665
AAVLDHLR	ARCGLLLLRSLPPARAAVLDHLRGVFDESV	RSLPPARAAVLDHLRGVFDESVRAHLAALE	R	A	A	L	R	G	8	0	893.508	Q8CHT3	Q8CHT3	71	78	Ints5	Integrator complex subunit 5	yes	yes	3	0.00065323	134.81	8	0	1390.9	2058.2	1825.9	2517.4	2181.4	2061.8	1743.3	1933.9	1388.8	1747.6	1	1	1	1	1	1	1	1	1	1	26613000	26613000			4540
AAVLESLLR	______________________________	______________________________	M	A	A	L	R	E	9	0	970.581	Q8CC12	Q8CC12	2	10	Cdan1	Codanin-1	yes	yes	2	6.56e-05	122.74	5	0	905.92	1763	1207	1862.1	1622.8	1124.5	1136.6	1033	1017.9	929.42	1	1	1	1	1	1	1	1	1	1	15530000	15530000			4426
AAVLGENGR	KGYAFVQYANERHARAAVLGENGRVLAGQT	NERHARAAVLGENGRVLAGQTLDINMAGEP	R	A	A	G	R	V	9	0	885.467	Q64012	Q64012	70	78	Raly	RNA-binding protein Raly	yes	yes	2	0.065526	96.367	21	0	0	0	0	0	0	0	0	0	0	0	0	0	0	0	0	0	0	0	0	0	0	0			3058
AAVLGESAGLVR	GDIKDKVTAWKQYRKAAVLGESAGLVRASG	YRKAAVLGESAGLVRASGRNMEQFTIHITV	K	A	A	V	R	A	12	0	1141.65	Q61702	Q61702	123	134	Itih1	Inter-alpha-trypsin inhibitor heavy chain H1	yes	yes	2	2.82e-07	186.78	6	0	2007.7	2122.4	1509.4	2440.6	2281.2	2259.7	1637.8	1847.8	1821.6	2017.4	1	1	1	1	1	1	1	1	1	1	246650000	246650000			2943
AAVLVQQWVSYADTELIPAACGATLPALGLR	QLLWPAGLGGPGGSRAAVLVQQWVSYADTE	IPAACGATLPALGLRGPGQDPQAALGALGK	R	A	A	L	R	G	31	0	3253.72	Q9Z1Q9	Q9Z1Q9	92	122	Vars	Valine--tRNA ligase	yes	yes	4	7.63e-07	117.54	19	0	1657.7	2475.7	2605.2	1572.2	1915.4	2338.4	6837.2	4425.9	5704.4	2932.1	1	1	1	1	1	1	1	1	1	1	38628000	38628000			7499
AAVLWELHK	______________________________	KVIKCKAAVLWELHKPFTIEDIEVAPPKAH	K	A	A	H	K	P	9	0	1065.6	P00329	P00329	12	20	Adh1	Alcohol dehydrogenase 1	yes	yes	2;3	8.2e-05	168.72	17	0	16547	12185	17668	13744	12267	13887	30751	24046	23258	15428	3	3	3	3	3	3	3	3	3	3	4376700000	4376700000			699
AAVLWELHKPFTIEDIEVAPPK	______________________________	HKPFTIEDIEVAPPKAHEVRIKMVATGVCR	K	A	A	P	K	A	22	1	2502.35	P00329	P00329	12	33	Adh1	Alcohol dehydrogenase 1	yes	yes	3;4;5	9.16e-18	232.73	16.4	0.623	182100	181730	193110	212590	180270	195240	272250	260780	263360	207920	35	35	35	35	35	35	35	35	35	35	24609000000	24609000000			699
AAVMHDILDMMPEGIK	VTKQRVESHFDLELRAAVMHDILDMMPEGI	AVMHDILDMMPEGIKQNKARTILQHLSEAW	R	A	A	I	K	Q	16	0	1769.85	Q99PV0	Q99PV0	687	702	Prpf8	Pre-mRNA-processing-splicing factor 8	yes	yes	3	2.52e-05	137.46	12	0	6559.5	6905.6	6730	10953	8736.1	8884.1	6343.2	6694.1	6880.4	6381.9	1	1	1	1	1	1	1	1	1	1	622990000	622990000			5844
AAVMVHQLSK	LTKLLNDEDQVVVNKAAVMVHQLSKKEASR	VVVNKAAVMVHQLSKKEASRHAIMRSPQMV	K	A	A	S	K	K	10	0	1082.59	Q02248	Q02248	171	180	Ctnnb1	Catenin beta-1	yes	yes	2;3	9.3e-06	174.41	18	0	46725	57281	62127	78364	81861	88306	38933	49558	38501	57100	2	2	2	2	2	2	2	2	2	2	1019600000	1019600000			2150
AAVPCFSVTVEQDDILPGALR	AVASAGCWEPPGPPRAAVPCFSVTVEQDDI	SVTVEQDDILPGALRLIRELRPHWKPEQVR	R	A	A	L	R	L	21	0	2257.14	A7MCT6	A7MCT6	48	68	Etnk2	Ethanolamine kinase 2	yes	yes	2;3	1.98e-65	323.37	4	0	11513	10765	13090	11417	11952	10248	10460	9382.3	10316	11461	2	2	2	2	2	2	2	2	2	2	184270000	184270000			103
AAVPDAVGK	NLCFVGLISMIDPPRAAVPDAVGKCRSAGI	MIDPPRAAVPDAVGKCRSAGIKVIMVTGDH	R	A	A	G	K	C	9	0	826.455	Q6PIE5;Q6PIC6;Q8VDN2	Q8VDN2	597	605	Atp1a2;Atp1a3;Atp1a1	Sodium/potassium-transporting ATPase subunit alpha-2;Sodium/potassium-transporting ATPase subunit alpha-3;Sodium/potassium-transporting ATPase subunit alpha-1	no	no	2	0.00051599	143.01	3	0	86348	89846	93139	101860	95912	90803	74228	79159	69345	76191	5	5	5	5	5	5	5	5	5	5	4157000000	4157000000			5130;3360
AAVPELLEQQEEDR	______________________________	MAAVPELLEQQEEDRSKLRSVSVDLNVDPS	M	A	A	D	R	S	14	0	1625.79	Q9D8U8	Q9D8U8	2	15	Snx5	Sorting nexin-5	yes	yes	2	3.22e-05	132.25	9	0	0	0	0	0	0	0	0	0	0	0	0	0	0	0	0	0	0	0	0	0	346990000	346990000			6534
AAVPGLK	ESLRGFILVTVLVEKAAVPGLKALVQGMEA	LVTVLVEKAAVPGLKALVQGMEAIRQHSQD	K	A	A	L	K	A	7	0	654.406	Q8R0V5	Q8R0V5	177	183	Ido2	Indoleamine 2,3-dioxygenase 2	yes	yes	2	0.020651	106.84	14.5	0.5	35628	79058	36127	57541	28956	27948	33240	35985	30849	42027	2	2	2	2	2	2	2	2	2	2	895040000	895040000			4856
AAVPSGASTGIYEALELR	PTVEVDLYTAKGLFRAAVPSGASTGIYEAL	PSGASTGIYEALELRDNDKTRFMGKGVSQA	R	A	A	L	R	D	18	0	1803.94	P17182;P21550	P17182	33	50	Eno1;Eno3	Alpha-enolase;Beta-enolase	no	no	2;3	5.95e-55	330.9	2.27	0.445	230600	248710	231800	267900	245560	242130	214650	214260	196650	192490	39	40	39	39	39	40	38	40	38	37	15923000000	15923000000			1003;1064
AAVPSGASTGIYEALELRDNDK	PTVEVDLYTAKGLFRAAVPSGASTGIYEAL	STGIYEALELRDNDKTRFMGKGVSQAVEHI	R	A	A	D	K	T	22	1	2276.13	P17182	P17182	33	54	Eno1	Alpha-enolase	yes	yes	4	7.3e-05	101.71	2	0	0	0	0	0	0	0	0	0	0	0	0	0	0	0	0	0	0	0	0	0	167060000	167060000			1003
AAVPSIK	VPMKNNQITNNQRIKAAVPSIKFCLDNGAK	ITNNQRIKAAVPSIKFCLDNGAKSVVLMSH	K	A	A	I	K	F	7	0	684.417	P09411	P09411	42	48	Pgk1	Phosphoglycerate kinase 1	yes	yes	2;3	0.0076655	119.57	13	0	85555	88871	84046	92996	91215	83889	74046	73666	68323	70933	6	6	6	6	6	6	6	6	6	6	10694000000	10694000000			839
AAVPTPAK	TTTPAKKVVVSQTKKAAVPTPAKKAAVTPG	VVSQTKKAAVPTPAKKAAVTPGKKAVATPA	K	A	A	A	K	K	8	0	753.438	P09405	P09405	72	79	Ncl	Nucleolin	yes	yes	2;3	0.0060309	117.18	9	0	44326	43548	51838	70414	57682	53082	38947	40600	39196	41285	3	3	3	3	3	3	3	3	3	3	3093600000	3093600000			838
AAVPTVSDQAAAMQLSQCAK	QNFLQPGSKMVSSAKAAVPTVSDQAAAMQL	VSDQAAAMQLSQCAKNLATSLAELRTASQK	K	A	A	A	K	N	20	0	2045.99	Q71LX4	Q71LX4	1009	1028	Tln2	Talin-2	yes	yes	3	7.85e-18	215.81	6	0	3823.9	3858.8	3647.6	3581	2718.5	3075.6	2424.5	3439.5	2464.5	3486.7	1	1	1	1	1	1	1	1	1	1	189970000	189970000			3446
AAVQAPGEK	______________________________	______________________________	M	A	A	E	K	I	9	0	869.461	Q9DC60	Q9DC60	2	10	Ubiad1	UbiA prenyltransferase domain-containing protein 1	yes	yes	2	0.014815	57.96	16	0	2680.7	3129.2	3038.1	4764.6	4374.8	4568.5	2601	2591.4	10857	5106.7	1	1	1	1	1	1	1	1	1	1	41310000	41310000			6691
AAVQMEFLASSESV	AAEFRKKSGSAPPRKAAVQMEFLASSESV_	KAAVQMEFLASSESV_______________	K	A	A	S	V	-	14	0	1467.69	P14246	P14246	510	523	Slc2a2	Solute carrier family 2, facilitated glucose transporter member 2	yes	yes	2;3	0.00017046	135.43	24	0	11332	13351	12390	12291	11834	12341	11006	10502	9473.8	10750	3	3	3	3	3	3	3	3	3	3	165650000	165650000			947
AAVQQLQAEGLSPR	SGDVVLTARDEARGRAAVQQLQAEGLSPRF	RAAVQQLQAEGLSPRFHQLDIDDPQSIRAL	R	A	A	P	R	F	14	0	1466.78	Q8K354	Q8K354	45	58	Cbr3	Carbonyl reductase [NADPH] 3	yes	yes	2	1.89e-18	239.48	3	0	5474.7	6007.1	6274.9	19961	14650	18855	12934	7513.5	6515.8	9175	1	1	1	1	1	1	1	1	1	1	121760000	121760000			4750
AAVQTTCDLMSLVAK	KLAPTSRKGGLDRFRAAVQTTCDLMSLVAK	AAVQTTCDLMSLVAKAKELHIQNVHMYLPT	R	A	A	A	K	A	15	0	1606.81	P18826	P18826	692	706	Phka1	Phosphorylase b kinase regulatory subunit alpha, skeletal muscle isoform	yes	yes	3	0.00018634	113.72	17	0	3592	3762.4	3570.5	2772	2792.2	2588.9	2419.7	3142.9	2539.5	3188.6	1	1	1	1	1	1	1	1	1	1	49986000	49986000			1030
AAVQVAASLPCGQPR	______________________________	AAVQVAASLPCGQPREAPRELSPEQDDGFR	M	A	A	P	R	E	15	0	1523.79	Q6P1G0	Q6P1G0	2	16	Heatr6	HEAT repeat-containing protein 6	yes	yes	2	2.87e-10	78.653	20	0	0	0	0	0	0	0	0	0	0	0	0	0	0	0	0	0	0	0	0	0	0	0			3251
AAVQVLDDIEK	VGVSNVFGPGTRIPRAAVQVLDDIEKCLAE	RIPRAAVQVLDDIEKCLAEKQQSV______	R	A	A	E	K	C	11	0	1199.64	P16332	P16332	729	739	Mut	Methylmalonyl-CoA mutase, mitochondrial	yes	yes	2;3	1.82e-08	242.49	1	0	131200	126760	124150	102690	104360	88496	114010	110140	93145	94479	7	7	7	7	7	7	7	7	7	7	2468800000	2468800000			990
AAVSASR	GKNKKHKAPGAAAMRAAVSASRARSAEAGA	APGAAAMRAAVSASRARSAEAGAVGEAQSK	R	A	A	S	R	A	7	0	660.355	Q6PGC1	Q6PGC1	18	24	Dhx29	ATP-dependent RNA helicase Dhx29	yes	yes	2	0.020125	108	23	0	5794	6950.6	6566.7	7747.4	7521.2	7629.2	4967	4979.6	5426.1	6270.3	1	1	1	1	1	1	1	1	1	1	133470000	133470000			3348
AAVSDAMVPK	EAEVAKLEKQLAEEKAAVSDAMVPKSSYEK	LAEEKAAVSDAMVPKSSYEKLQASLESEVN	K	A	A	P	K	S	10	0	987.506	Q9EP71	Q9EP71	776	785	Rai14	Ankycorbin	yes	yes	3	0.036039	59.153	5	0	5982.7	6333.4	5782.7	8822.2	7692.8	8075.2	6060.6	6236.3	6440.8	6423.6	1	1	1	1	1	1	1	1	1	1	71810000	71810000			6764
AAVSEQPQTTGGSQATTR	FEKSLVSEAKLTPKKAAVSEQPQTTGGSQA	SEQPQTTGGSQATTREPRGRALPDKSPPSS	K	A	A	T	R	E	18	0	1788.86	P57016	P57016	300	317	Lad1	Ladinin-1	yes	yes	2;3	1.37e-08	173.25	17	0	5994.6	6745.3	7027.2	6149.4	5285.1	4935.6	3589.1	3951.1	4868.5	6454.9	2	2	2	2	2	2	2	2	2	2	51064000	51064000			1634
AAVSFNK	DDQRQNWSIMFESEKAAVSFNKQVCVAKCN	SIMFESEKAAVSFNKQVCVAKCNSISSLDA	K	A	A	N	K	Q	7	0	735.392	Q6P9Q6	Q6P9Q6	158	164	Fkbp15	FK506-binding protein 15	yes	yes	2	0.0071118	149.4	14	0	7341.3	7430.1	7129.9	10906	8463.5	8943.4	6184.4	6653.7	5890.1	6902.4	1	1	1	1	1	1	1	1	1	1	239330000	239330000			3296
AAVSGLDK	______________________________	______________________________	K	A	A	D	K	L	8	0	759.413	Q80U44	Q80U44	7	14	Zfyve16	Zinc finger FYVE domain-containing protein 16	yes	yes	2	0.0060719	117.04	6	0	8406.1	9698.8	9378.4	15069	16257	13602	9990.8	8900.2	9285.8	10961	1	1	1	1	1	1	1	1	1	1	103370000	103370000			3594
AAVSHWQQQSYLDSGIHSGATTTAPSLSGK	ADLMELDMAMEPDRKAAVSHWQQQSYLDSG	IHSGATTTAPSLSGKGNPEEEDVDTSQVLY	K	A	A	G	K	G	30	0	3084.49	Q02248	Q02248	20	49	Ctnnb1	Catenin beta-1	yes	yes	4	6.54e-31	290.05	9	0	3444	7311.1	12528	6776.3	4140.4	10343	5072.3	15001	14030	23199	1	1	1	1	1	1	1	1	1	1	76540000	76540000			2150
AAVTLQR	RKNFRQQRPSLTEYKAAVTLQRAVLKFLAK	RPSLTEYKAAVTLQRAVLKFLAKCRKKKKL	K	A	A	Q	R	A	7	0	757.445	Q8BP00;Q8CJ27	Q8BP00	419	425	Iqcb1;Aspm	IQ calmodulin-binding motif-containing protein 1;Abnormal spindle-like microcephaly-associated protein homolog	no	no	2	0.070118	82.305	5	0	7258.9	7541.5	7537.8	10583	9858.9	9865.4	5806.2	6367.5	5709.1	7534.8	1	1	1	1	1	1	1	1	1	1	15850000	15850000			4039;4587
AAVTPGK	VSQTKKAAVPTPAKKAAVTPGKKAVATPAK	AVPTPAKKAAVTPGKKAVATPAKKNITPAK	K	A	A	G	K	K	7	0	642.37	P09405	P09405	81	87	Ncl	Nucleolin	yes	yes	3	0.042742	62.842	8	0	10200	10603	10615	14686	12077	12822	9772.4	9653.4	9384.9	10121	2	2	2	2	2	2	2	2	2	2	141060000	141060000			838
AAVTPGKK	VSQTKKAAVPTPAKKAAVTPGKKAVATPAK	VPTPAKKAAVTPGKKAVATPAKKNITPAKV	K	A	A	K	K	A	8	1	770.465	P09405	P09405	81	88	Ncl	Nucleolin	yes	yes	3	0.025111	67.897	18	0	9498.8	13253	9143.3	21852	23532	22549	3465	4576.4	3525.7	11979	1	1	1	1	1	1	1	1	1	1	120700000	120700000			838
AAVTSLK	SLLSGEGNITFNGHKAAVTSLKYDQLGGRL	NITFNGHKAAVTSLKYDQLGGRLASGSKDT	K	A	A	L	K	Y	7	0	688.412	Q8BHB4	Q8BHB4	108	114	Wdr3	WD repeat-containing protein 3	yes	yes	2	0.061716	84.097	14	0	4787	4414.8	5311.6	9782.9	8443.7	7440	4862.8	5648.1	4133.2	5003.7	1	1	1	1	1	1	1	1	1	1	377370000	377370000			3873
AAVTVNSAK	______________________________	______________________________	M	A	A	A	K	R	9	0	859.476	Q9D110	Q9D110	2	10	Mthfs	5-formyltetrahydrofolate cyclo-ligase	yes	yes	2	7.86e-05	138.9	20	0	4782.1	4776.9	4236.2	5762.5	5712.4	4919.1	3150.1	3930.6	2539.2	4018.9	2	2	2	2	2	2	2	2	2	2	83365000	83365000			6318
AAVVCVTLLDR	ESTVFAAMCGLCGLRAAVVCVTLLDRLESD	CGLRAAVVCVTLLDRLESDQINLSHDVLVE	R	A	A	D	R	L	11	0	1215.66	Q8CGR7;P52624	Q8CGR7	271	281	Upp2;Upp1	Uridine phosphorylase 2;Uridine phosphorylase 1	no	no	2	5.3e-05	151.83	10	0	5157	5424.4	6296.1	7247.4	6527.6	5995.6	6121.7	5530.2	5991.7	5727.9	1	1	1	1	1	1	1	1	1	1	56254000	56254000			4512;1534
AAVVENVVK	______________________________	______________________________	M	A	A	V	K	L	9	0	927.539	Q61103	Q61103	2	10	Dpf2	Zinc finger protein ubi-d4	yes	yes	2	0.00025571	91.041	20	0	1419.7	1653.6	1366.5	2922.4	2474.1	2707.2	1454.3	1719.7	1408.6	1676.3	1	1	1	1	1	1	1	1	1	1	34239000	34239000			2841
AAVVESHK	GGLASARRAAELGARAAVVESHKLGGTCVN	AAELGARAAVVESHKLGGTCVNVGCVPKKV	R	A	A	H	K	L	8	0	839.45	P47791	P47791	68	75	Gsr	Glutathione reductase, mitochondrial	yes	yes	2;3	0.0011243	178.08	3.33	0.471	37964	38683	40376	49919	44751	43666	39464	33376	34171	35013	5	5	5	5	5	5	5	5	5	5	2795800000	2795800000			1412
AAVVHHFESLPAGSTLIFYK	LVDLELSDGFENGHKAAVVHHFESLPAGST	HFESLPAGSTLIFYKYCDHENAAFKDVALV	K	A	A	Y	K	Y	20	0	2186.15	Q8BYU6	Q8BYU6	393	412	Tor1aip2	Torsin-1A-interacting protein 2	yes	yes	3;4	2.94e-10	173.87	18	0	22912	25927	33450	26544	22738	28064	34021	42740	41541	36499	3	3	3	3	3	3	3	3	3	3	245990000	245990000			4246
AAVVLENGVLSR	______________________________	______________________________	M	A	A	S	R	K	12	0	1226.7	P16331	P16331	2	13	Pah	Phenylalanine-4-hydroxylase	yes	yes	2	1.13e-10	166.34	16.4	1.36	827.07	815.72	934.19	611.66	626.16	930.98	1725.6	1220.8	1352.6	913.18	1	1	1	1	1	1	1	1	1	1	2742300000	2742300000			989
AAVVTSPPPTTAPHK	______________________________	AAVVTSPPPTTAPHKERYFDRVDENNPEYL	R	A	A	H	K	E	15	0	1472.8	Q9QYC0	Q9QYC0	7	21	Add1	Alpha-adducin	yes	yes	3	1.51e-06	167.98	9	0	5619.2	6078.2	4815.9	8484.2	6867.4	7521.9	5051.9	5654	5252.5	6085.1	1	1	1	1	1	1	1	1	1	1	114690000	114690000			7173
AAVWEITGAEFSR	NKIYYPDFIVPDPKKAAVWEITGAEFSRSE	KKAAVWEITGAEFSRSEAHTADGISIRFPR	K	A	A	S	R	S	13	0	1435.71	P97386	P97386	784	796	Lig3	DNA ligase 3	yes	yes	2	0.00096738	117.09	6	0	10687	9840.7	11487	14385	11899	13116	10662	10956	9899	9941.9	1	1	1	1	1	1	1	1	1	1	22959000	22959000			2039
AAWDHMK	IIHRVHLRGSFQVTRAAWDHMKKQNYGRIL	RGSFQVTRAAWDHMKKQNYGRILMTSSASG	R	A	A	M	K	K	7	0	857.385	P51660	P51660	133	139	Hsd17b4	Peroxisomal multifunctional enzyme type 2;(3R)-hydroxyacyl-CoA dehydrogenase;Enoyl-CoA hydratase 2	yes	yes	2;3	0.0061058	123.96	8	0.632	103640	120710	127800	191970	146520	154170	109280	118750	126240	119440	8	8	8	8	8	8	8	8	8	8	5407800000	5407800000			1507
AAWEAYLSR	LAAANRLEAAEMYRKAAWEAYLSRLAVQ__	AEMYRKAAWEAYLSRLAVQ___________	K	A	A	S	R	L	9	0	1065.52	P13439	P13439	469	477	Umps	Uridine 5-monophosphate synthase;Orotate phosphoribosyltransferase;Orotidine 5-phosphate decarboxylase	yes	yes	2	0.0042723	106.68	8	0	6899.9	5551.2	7994.9	7804.7	7039.2	8354.9	8901.5	10380	11761	7308	1	1	1	1	1	1	1	1	1	1	464800000	464800000			926
AAWEDPVEWVR	LQEGAKDGIKVHGQKAAWEDPVEWVRDTLP	HGQKAAWEDPVEWVRDTLPWPSAQQDQSKL	K	A	A	V	R	D	11	0	1356.65	Q8CH77	Q8CH77	1784	1794	Nav1	Neuron navigator 1	yes	yes	2	0.00030022	131.52	22	0	4794.5	4863.5	4662.5	8864.8	7106.4	8799.8	3347.6	4898	3121	5686.2	1	1	1	1	1	1	1	1	1	1	11970000	11970000			4521
AAWEVDSGR	EMAMKVELARLSYQRAAWEVDSGRRNTYYA	RLSYQRAAWEVDSGRRNTYYASIAKAFAGD	R	A	A	G	R	R	9	0	989.457	P45952	P45952	340	348	Acadm	Medium-chain specific acyl-CoA dehydrogenase, mitochondrial	yes	yes	2	8.22e-05	230.54	20	0	15472	14876	13496	17680	17886	13606	16628	14154	13579	14383	1	1	1	1	1	1	1	1	1	1	1503600000	1503600000			1383
AAWEVDSGRR	EMAMKVELARLSYQRAAWEVDSGRRNTYYA	LSYQRAAWEVDSGRRNTYYASIAKAFAGDI	R	A	A	R	R	N	10	1	1145.56	P45952	P45952	340	349	Acadm	Medium-chain specific acyl-CoA dehydrogenase, mitochondrial	yes	yes	3	0.00019339	128.35	23	0	4888.4	6199.1	5386.2	5709.3	7740.8	6238.7	2536.3	2558.4	2143.8	4839.8	1	1	1	1	1	1	1	1	1	1	53621000	53621000			1383
AAWGEETDYTPVWCMR	GLQNFPELKNDTFLRAAWGEETDYTPVWCM	AWGEETDYTPVWCMRQAGRYLPEFRETRAA	R	A	A	M	R	Q	16	0	1970.83	P70697	P70697	22	37	Urod	Uroporphyrinogen decarboxylase	yes	yes	2;3	4.18e-41	318.83	2	0	22372	24607	22945	26660	25418	23162	16124	16971	18147	19466	3	3	3	3	3	3	3	3	3	3	478030000	478030000			1973
AAWNALQDEVGR	WRHQTQQRNKEEEQRAAWNALQDEVGRLAL	EQRAAWNALQDEVGRLALALEALQAQAQAM	R	A	A	G	R	L	12	0	1328.65	Q505D7	Q505D7	117	128	Opa3	Optic atrophy 3 protein homolog	yes	yes	2	7.06e-12	231.42	1	0	15095	14527	15541	16105	15453	15971	13625	13883	14012	15528	2	2	2	2	2	2	2	2	2	2	626880000	626880000			2607
AAWNLGLQPLATEAR	LSRVLRVAATCPRGRAAWNLGLQPLATEAR	AAWNLGLQPLATEARPTTEKSVPYQRTLKE	R	A	A	A	R	P	15	0	1609.86	Q99LB7	Q99LB7	19	33	Sardh	Sarcosine dehydrogenase, mitochondrial	yes	yes	2;3	5.92e-05	148.62	13	0	9432.6	10943	13458	11956	8811.8	9099.8	19414	17658	16289	12433	2	2	2	2	2	2	2	2	2	2	28474000	28474000			5715
AAWWPEFSANK	NLWAAVLQQNGVLERAAWWPEFSANKSVAD	VLERAAWWPEFSANKSVADRLKSQL_____	R	A	A	N	K	S	11	0	1305.61	Q9EPL9	Q9EPL9	680	690	Acox3	Peroxisomal acyl-coenzyme A oxidase 3	yes	yes	2	2.67e-06	176.33	16	0	0	0	0	0	0	0	0	0	0	0	0	0	0	0	0	0	0	0	0	0	105040000	105040000			6782
AAYAHFLNVQGR	PLSGPPTGAAQPSARAAYAHFLNVQGRTLY	SARAAYAHFLNVQGRTLYDVILYGLPECTE	R	A	A	G	R	T	12	0	1345.69	Q8CAK1	Q8CAK1	94	105	Iba57	Putative transferase CAF17 homolog, mitochondrial	yes	yes	2;3	3.48e-06	148.32	16	0	8231.6	16510	9725.8	13197	12749	16929	7970.8	9921.7	6845.3	10527	1	1	1	1	1	1	1	1	1	1	10752000	10752000			4408
AAYCACR	ASMCGDEARCVRTEKAAYCACRSGFHTVPG	ARCVRTEKAAYCACRSGFHTVPGQPGCQDI	K	A	A	C	R	S	7	0	870.348	Q91ZX7	Q91ZX7	3805	3811	Lrp1	Prolow-density lipoprotein receptor-related protein 1;Low-density lipoprotein receptor-related protein 1 85 kDa subunit;Low-density lipoprotein receptor-related protein 1 515 kDa subunit;Low-density lipoprotein receptor-related protein 1 intracellular domain	yes	yes	2	0.011728	126.52	23	0	7286.4	7244.1	7986	7524.8	9339.3	8266.4	6052.3	5720.2	5866.8	6523.3	1	1	1	1	1	1	1	1	1	1	45755000	45755000			5468
AAYCQSK	DFEDLNWQMKKYDTKAAYCQSKLAVVLFTK	QMKKYDTKAAYCQSKLAVVLFTKELSHRLQ	K	A	A	S	K	L	7	0	826.364	Q8CEE7	Q8CEE7	198	204	Rdh13	Retinol dehydrogenase 13	yes	yes	2	0.007034	158.08	5	0	11997	12239	11300	14255	13123	13389	10660	11112	8541.2	9961.1	1	1	1	1	1	1	1	1	1	1	320970000	320970000			4459
AAYDAFNSWK	TVADCGVPEARAAVRAAYDAFNSWKGVSVK	RAAVRAAYDAFNSWKGVSVKERSLLLRKWY	R	A	A	W	K	G	10	0	1171.53	Q8BWF0	Q8BWF0	92	101	Aldh5a1	Succinate-semialdehyde dehydrogenase, mitochondrial	yes	yes	2;3	5.53e-06	227.27	9.33	3.09	102750	102430	97892	103750	94118	90868	96017	92496	81417	88124	6	6	6	6	6	6	6	6	6	6	1527500000	1527500000			4184
AAYDEYCSGYNR	SQQVERRAQSLQSARAAYDEYCSGYNRVLQ	SARAAYDEYCSGYNRVLQFLAKTPSYEPQE	R	A	A	N	R	V	12	0	1467.57	Q9R269	Q9R269	728	739	Ppl	Periplakin	yes	yes	2	4.34e-17	280.96	17	0	19706	15266	22360	45729	38070	44977	25072	22054	17246	28263	1	1	1	1	1	1	1	1	1	1	50617000	50617000			7316
AAYDREESPNLEEYEPNTVASLLK	VYRVSGIKSKVDELKAAYDREESPNLEEYE	NLEEYEPNTVASLLKQYLRDLPENLLTKEL	K	A	A	L	K	Q	24	1	2737.31	Q62172	Q62172	245	268	Ralbp1	RalA-binding protein 1	yes	yes	3;4	5.03e-06	165.62	22	0	9367.1	9776.6	10860	12038	12647	10987	7889.8	9285.7	8979.3	11367	2	2	2	2	2	2	2	2	2	2	45436000	45436000			2992
AAYDVSSFSFFQR	LSVLYKGDPKAVLLKAAYDVSSFSFFQRSS	LKAAYDVSSFSFFQRSSVQEFMTFTSQLIV	K	A	A	Q	R	S	13	0	1523.7	Q9CQW1	Q9CQW1	21	33	Ykt6	Synaptobrevin homolog YKT6	yes	yes	2;3	1.77e-15	230.41	12	0	12039	11620	12744	16957	13310	16328	7852.6	9866.5	9202	11297	2	2	2	2	2	2	2	2	2	2	176050000	176050000			5993
AAYEAELGDAR	TESEEVVSREVSGIKAAYEAELGDARKTLD	SGIKAAYEAELGDARKTLDSVAKERARLQL	K	A	A	A	R	K	11	0	1164.54	P48678	P48678	79	89	Lmna	Prelamin-A/C;Lamin-A/C	yes	yes	2	5.56e-08	195.04	14.5	0.5	19972	18306	17259	29076	23365	23638	16484	16658	14939	16790	3	3	3	3	3	3	3	3	3	3	3023300000	3023300000			1438
AAYEGSVAK	ERLLCFSPALQGRLRAAYEGSVAKVSLVIP	LQGRLRAAYEGSVAKVSLVIPPSAQAVSFQ	R	A	A	A	K	V	9	0	894.445	Q8CC12	Q8CC12	416	424	Cdan1	Codanin-1	yes	yes	2	0.00017733	160.88	1	0	10804	11289	13297	15635	17406	15288	11386	10400	11818	11682	1	1	1	1	1	1	1	1	1	1	18677000	18677000			4426
AAYEPPVLFR	SVPALFRSAPSGPQRAAYEPPVLFRTEDHF	SGPQRAAYEPPVLFRTEDHFPGCGDRPQL_	R	A	A	F	R	T	10	0	1161.62	Q8VED2	Q8VED2	192	201	Bloc1s4	Biogenesis of lysosome-related organelles complex 1 subunit 4	yes	yes	2	0.0013067	122.19	7	0	5125.6	6027.4	6471.4	7469.3	7594.9	6656.1	5140.2	5019.5	5552.4	6032.1	1	1	1	1	1	1	1	1	1	1	86236000	86236000			5170
AAYEVTR	LIVYIVGGVAMSEMRAAYEVTRATEGKWEV	GVAMSEMRAAYEVTRATEGKWEVLIGSSHI	R	A	A	T	R	A	7	0	808.408	Q64324	Q64324	549	555	Stxbp2	Syntaxin-binding protein 2	yes	yes	2	0.020308	107.59	19	0	15265	15641	15864	21185	20218	19943	11100	13019	11873	14133	1	1	1	1	1	1	1	1	1	1	137740000	137740000			3080
AAYFDMIR	ACLCGETAIPVCEFKAAYFDMIRIDSQTNS	IPVCEFKAAYFDMIRIDSQTNSSHLKDEFQ	K	A	A	I	R	I	8	0	985.469	P35822	P35822	1174	1181	Ptprk	Receptor-type tyrosine-protein phosphatase kappa	yes	yes	2	0.0061163	116.88	9	0	5202	5214.6	6047.8	8187.2	7200.1	7596.1	6030.9	6300.6	5288	6209	1	1	1	1	1	1	1	1	1	1	104250000	104250000			1289
AAYFGIYDTAK	YQGFNVSVQGIIIYRAAYFGIYDTAKGMLP	IIYRAAYFGIYDTAKGMLPDPKNTHIFISW	R	A	A	A	K	G	11	0	1218.59	P51881	P51881	189	199	Slc25a5	ADP/ATP translocase 2;ADP/ATP translocase 2, N-terminally processed	yes	yes	2;3	1.94e-09	254.82	13.5	0.843	415720	532790	397660	527420	425970	397540	303630	346870	287900	361110	29	29	29	29	29	29	29	29	29	29	18638000000	18638000000			1516
AAYFGVYDTAK	YQGFSVSVQGIIIYRAAYFGVYDTAKGMLP	IIYRAAYFGVYDTAKGMLPDPKNVHIIVSW	R	A	A	A	K	G	11	0	1204.58	P48962	P48962	189	199	Slc25a4	ADP/ATP translocase 1	yes	yes	2;3	5.88e-08	226.59	11.3	0.471	47840	48856	53673	101990	81474	97811	53223	58817	526510	107880	5	5	5	5	5	5	5	5	5	5	2020000000	2020000000			1446
AAYGGGGR	AHEFSNTFGFPIIFKAAYGGGGRGMRVVHS	GFPIIFKAAYGGGGRGMRVVHSYEELEENY	K	A	A	G	R	G	8	0	707.335	Q05920	Q05920	195	202	Pc	Pyruvate carboxylase, mitochondrial	yes	yes	2	0.0010961	193.37	21	0	52753	51845	53627	56726	55142	51588	52008	50786	44522	49065	7	7	7	7	7	7	7	7	7	7	4059800000	4059800000			2191
AAYIYIR	LVEGCLVGGRAMGARAAYIYIRGEFYNEAS	GGRAMGARAAYIYIRGEFYNEASNLQVAIR	R	A	A	I	R	G	7	0	868.481	Q91YT0	Q91YT0	153	159	Ndufv1	NADH dehydrogenase [ubiquinone] flavoprotein 1, mitochondrial	yes	yes	2	0.0078165	145	12.5	0.5	9378.4	9838.1	9091.4	11254	9947.6	10301	7582.7	9143.4	8128.7	8934.6	2	2	2	2	2	2	2	2	2	2	2891800000	2891800000			5427
AAYLLGCSLEELSSAIFK	EAGRKQFARHEWAQKAAYLLGCSLEELSSA	LLGCSLEELSSAIFKHQLKGGTLQRSTSFR	K	A	A	F	K	H	18	0	1971	Q9JMH9	Q9JMH9	698	715	Myo18a	Unconventional myosin-XVIIIa	yes	yes	3	1.17e-06	148.7	19	0	26745	23151	38612	27943	26706	26692	74867	66784	79327	40494	1	1	1	1	1	1	1	1	1	1	107040000	107040000			7101
AAYLQENGKPLDEVLR	DILTKRTNAQRQQIKAAYLQENGKPLDEVL	AYLQENGKPLDEVLRKALTGHLEEVVLAML	K	A	A	L	R	K	16	1	1814.95	P10107	P10107	82	97	Anxa1	Annexin A1	yes	yes	2;3	1.08e-10	191.93	4.5	1.5	5092.8	4776.7	5623.4	18360	12786	14991	5426.6	6675.6	6410.1	8653	1	1	1	1	1	1	1	1	1	1	250320000	250320000			865
AAYLQNLNSADLLK	REEQAEPDGTEVADKAAYLQNLNSADLLKA	KAAYLQNLNSADLLKALCYPRVKVGNEYVT	K	A	A	L	K	A	14	0	1532.82	Q5SX40	Q5SX40	387	400	Myh1	Myosin-1	yes	yes	2;3	8.38e-24	297.32	13	0	724.85	1004.5	825.36	1104.4	1532.9	988.96	8720.2	2642.7	147300	16665	1	2	2	2	2	3	3	2	3	3	1072700000	1072700000			2716
AAYLQWR	______________________________	______________________________	M	A	A	W	R	R	7	0	906.471	Q91W86	Q91W86	2	8	Vps11	Vacuolar protein sorting-associated protein 11 homolog	yes	yes	2	0.0032583	114.67	23	0	2541.1	2690.2	2493.5	3215.3	2891.7	2920.9	3364.4	2666.3	2874.9	2592.1	1	1	1	1	1	1	1	1	1	1	12237000	12237000			5290
AAYLSSIDTSTVSVIGLRNVR				A	A	V	R		21	1	2221.21		REV__A2RSY6					yes	yes	4	0.026542	59.281	10	0	0	0	0	0	0	0	0	0	0	0	0	0	0	0	0	0	0	0	0	0	0	0	+		7579
AAYLTSLNSADLLK	REEQAEPDGTEVADKAAYLTSLNSADLLKA	KAAYLTSLNSADLLKALCYPRVKVGNEYVT	K	A	A	L	K	A	14	0	1478.8	Q5SX39	Q5SX39	387	400	Myh4	Myosin-4	yes	yes	2;3	2.39e-23	293.94	12	3	637.56	208.92	455.38	653.44	783.4	331.14	5950.9	0	98802	10488	2	2	1	2	2	2	2	0	2	2	631570000	631570000			2715
AAYNLVR	______________________________	KIDKEACRAAYNLVRDDGSAVIWVTFRYDG	R	A	A	V	R	D	7	0	805.445	Q9CQI6	Q9CQI6	12	18	Cotl1	Coactosin-like protein	yes	yes	2	0.010945	129.96	6	0	3792.7	3230.1	4309.5	9945.9	7157.5	8138.5	3444.8	4787.7	4222.7	4692.3	1	1	1	1	1	1	1	1	1	1	3556400000	3556400000			5947
AAYNPGQAVPWNAVK	VKGRLPQLGEKVLVKAAYNPGQAVPWNAVK	AAYNPGQAVPWNAVKVQTLSNQPLLKSPAP	K	A	A	V	K	V	15	0	1584.8	Q8VDP4	Q8VDP4	98	112	Ccar2	Cell cycle and apoptosis regulator protein 2	yes	yes	2;3	9.58e-29	291.87	13.3	0.471	15786	15480	17183	23063	19601	17985	17291	18516	16444	15733	3	3	3	3	3	3	3	3	3	3	222600000	222600000			5133
AAYPDLENPPLIVTPSQQPK	NINSRLQEVFGCAIRAAYPDLENPPLIVTP	LENPPLIVTPSQQPKFGDYQCNSAMGISQM	R	A	A	P	K	F	20	0	2177.14	Q9D0I9	Q9D0I9	90	109	Rars	Arginine--tRNA ligase, cytoplasmic	yes	yes	2;3;4;5	1.45e-80	366.6	5	0	41984	42804	49407	55797	51803	53235	37206	41399	38723	45886	4	4	4	4	4	4	4	4	4	4	1347400000	1347400000			6289
AAYQEVFKPENVSLR	VVEAVHRLDLILCNKAAYQEVFKPENVSLR	AAYQEVFKPENVSLRNKLRELCVKLMFLHP	K	A	A	L	R	N	15	1	1749.9	Q6ZPY2	Q6ZPY2	42	56	Smg5	Protein SMG5	yes	yes	3	3.53e-05	140.46	8	0	7131.4	8338.7	9644	9611.5	10517	10013	7866	8399.3	8085.9	8607.5	1	1	1	1	1	1	1	1	1	1	61308000	61308000			3407
AAYQVAALPR	NEIYKTYFQGSLPARAAYQVAALPRGSRVE	SLPARAAYQVAALPRGSRVEIEAIAVQGPF	R	A	A	P	R	G	10	0	1058.59	P52760	P52760	108	117	Hrsp12	Ribonuclease UK114	yes	yes	2;3	0.00016332	151.04	10.2	6.32	89653	100520	93417	109130	117270	109300	96445	95894	89565	89905	22	22	22	22	22	22	22	22	22	22	22073000000	22073000000			1536
ACAAQTK	LMYGPPGTGKTLLARACAAQTKATFLKLAG	TGKTLLARACAAQTKATFLKLAGPQLVQMF	R	A	C	T	K	A	7	0	748.354	O88685	O88685	242	248	Psmc3	26S protease regulatory subunit 6A	yes	yes	2	0.01705	114.78	4.5	0.5	12796	12870	13925	16844	15341	14375	10732	10849	10033	10278	2	2	2	2	2	2	2	2	2	2	3048900000	3048900000			635
ACACAHGMLAEDGASCR	GGCQQLCLYRGGGQRACACAHGMLAEDGAS	ACAHGMLAEDGASCREYAGYLLYSERTILK	R	A	C	C	R	E	17	0	1835.72	Q91ZX7	Q91ZX7	2180	2196	Lrp1	Prolow-density lipoprotein receptor-related protein 1;Low-density lipoprotein receptor-related protein 1 85 kDa subunit;Low-density lipoprotein receptor-related protein 1 515 kDa subunit;Low-density lipoprotein receptor-related protein 1 intracellular domain	yes	yes	3	2.15e-06	153.08	19	0	931.26	1228.9	973.73	1670.5	1171.8	1615.6	682.15	735.32	531.37	1052.9	1	1	1	1	1	1	1	1	1	1	739480000	739480000			5468
ACADATLSQITNNIDPVGR	QEAEQLKNQIRDARKACADATLSQITNNID	ATLSQITNNIDPVGRIQMRTRRTLRGHLAK	K	A	C	G	R	I	19	0	2014.97	P62874	P62874	24	42	Gnb1	Guanine nucleotide-binding protein G(I)/G(S)/G(T) subunit beta-1	yes	yes	2;3	2.42e-62	346.12	1	0	7006.3	6488.2	7523.4	11344	9146.5	9852.3	6209.6	5886.7	6252	6851.3	2	2	2	2	2	2	2	2	2	2	457650000	457650000			1827
ACADGGANHLYDLTEGER	LDARFRHLWKKALLRACADGGANHLYDLTE	DGGANHLYDLTEGERESFLPEFVSGDFDSI	R	A	C	E	R	E	18	0	1947.84	Q9R0M5	Q9R0M5	43	60	Tpk1	Thiamin pyrophosphokinase 1	yes	yes	3	2.37e-12	192.24	16	0	8081.6	8362.6	8184.6	8718.3	7877.2	7095.3	6908.5	5909.6	5819.4	6351	2	2	2	2	2	2	2	2	2	2	386330000	386330000			7263
ACAEALGSLK	STSLETSIQLCGLIRACAEALGSLKQLDH_	CGLIRACAEALGSLKQLDH___________	R	A	C	L	K	Q	10	0	1018.51	P56873	P56873	186	195	Sssca1	Sjoegren syndrome/scleroderma autoantigen 1 homolog	yes	yes	2	4.14e-05	166.07	7.5	0.5	27562	28349	31968	34033	30102	33886	28376	24452	27095	44627	2	2	2	2	2	2	2	2	2	2	284690000	284690000			1631
ACAEIAAQR	ALQYDTLISLMEHLKACAEIAAQRTINWQK	LMEHLKACAEIAAQRTINWQKFCIKDDSVL	K	A	C	Q	R	T	9	0	988.476	A2AN08	A2AN08	3275	3283	Ubr4	E3 ubiquitin-protein ligase UBR4	yes	yes	2	0.021523	85.38	19	0	6219.7	6399.1	7147.9	8861.2	8884.5	10295	5814.4	6227.3	16115	7931.5	1	1	1	1	1	1	1	1	1	1	246730000	246730000			51
ACAELHQNVNVK	FPDEFHLQTLNPFLRACAELHQNVNVKNII	FLRACAELHQNVNVKNIIIALIDRLALFAH	R	A	C	V	K	N	12	0	1381.68	Q9EQH3	Q9EQH3	285	296	Vps35	Vacuolar protein sorting-associated protein 35	yes	yes	2	2.51e-12	247.08	2	0	13310	13029	17000	16200	12318	12950	22730	18720	19863	13997	1	1	1	1	1	1	1	1	1	1	82885000	82885000			6804
ACAEQIVTK	DAERDKDRGTLEKERACAEQIVTKIEEVLM	TLEKERACAEQIVTKIEEVLMTAQAVEEER	R	A	C	T	K	I	9	0	1018.51	Q8R4H2	Q8R4H2	517	525	Arhgef12	Rho guanine nucleotide exchange factor 12	yes	yes	2	0.00066782	138.66	3	0	14122	12522	13308	16939	14670	13861	12722	12005	11772	12088	1	1	1	1	1	1	1	1	1	1	147840000	147840000			4989
ACALQEGLR	AIKLPKNTPEERDRRACALQEGLRQAVAVP	EERDRRACALQEGLRQAVAVPLKLAETVSQ	R	A	C	L	R	Q	9	0	1016.51	Q91XD4	Q91XD4	437	445	Ftcd	Formimidoyltransferase-cyclodeaminase;Glutamate formimidoyltransferase;Formimidoyltetrahydrofolate cyclodeaminase	yes	yes	2	0.00021485	157.8	24	0	52332	50452	52090	57511	53741	52990	47402	50121	37376	45606	8	8	8	8	8	8	8	8	8	8	3628800000	3628800000			5376
ACALSHINTK	NVPVTEDNFVRVQVKACALSHINTKLLAEM	RVQVKACALSHINTKLLAEMKMEKDFFPVG	K	A	C	T	K	L	10	0	1113.56	Q921W4	Q921W4	39	48	Cryzl1	Quinone oxidoreductase-like protein 1	yes	yes	3	0.0025955	95.523	13	0	6121.9	6036.4	6742.7	9473.5	8150.7	8383.2	5633.6	6077.2	5937.9	5846.8	1	1	1	1	1	1	1	1	1	1	155180000	155180000			5514
ACALSIAESCR	RLGANSLLDLVVFGRACALSIAESCRPGDK	VFGRACALSIAESCRPGDKVPSIKANAGEE	R	A	C	C	R	P	11	0	1236.56	Q8K2B3	Q8K2B3	466	476	Sdha	Succinate dehydrogenase [ubiquinone] flavoprotein subunit, mitochondrial	yes	yes	2;3	2.67e-06	176.33	2	0	8918.8	9167.8	8943.3	8443.9	7217.9	8043.3	11153	9782.7	9630.2	8410	3	3	3	3	3	3	3	3	3	3	1355300000	1355300000			4712
ACALSIAESCRPGDK	RLGANSLLDLVVFGRACALSIAESCRPGDK	ACALSIAESCRPGDKVPSIKANAGEESVMN	R	A	C	D	K	V	15	1	1633.76	Q8K2B3	Q8K2B3	466	480	Sdha	Succinate dehydrogenase [ubiquinone] flavoprotein subunit, mitochondrial	yes	yes	2;3;4	5.56e-26	274.59	6	0	47073	44995	45641	47183	46361	45142	38971	40589	35360	39706	5	5	5	5	5	5	5	5	5	5	15989000000	15989000000			4712
ACALSIAESCRPGDKVPSIK	RLGANSLLDLVVFGRACALSIAESCRPGDK	IAESCRPGDKVPSIKANAGEESVMNLDKLR	R	A	C	I	K	A	20	2	2158.09	Q8K2B3	Q8K2B3	466	485	Sdha	Succinate dehydrogenase [ubiquinone] flavoprotein subunit, mitochondrial	yes	yes	4	1.09e-13	208.17	15	0	7721.8	11514	5495.9	12533	15923	14556	2245.9	2662.5	2209.5	7878.2	1	1	1	1	1	1	1	1	1	1	332590000	332590000			4712
ACANDLLIDEFLK	KAFILKCFEPDPDKRACANDLLIDEFLKVS	KRACANDLLIDEFLKVSSKKKKTQPKLSAL	R	A	C	L	K	V	13	0	1520.75	O35099	O35099	934	946	Map3k5	Mitogen-activated protein kinase kinase kinase 5	yes	yes	2;3	1.07e-11	211.77	4	0	26537	28747	33120	47150	45502	46336	25570	28140	24318	32451	2	2	2	2	2	2	2	2	2	2	93304000	93304000			342
ACASDSQSSISK	WRNADDEHLVQSVARACASDSQSSISKVST	VARACASDSQSSISKVSTRNSCRDFPNAGD	R	A	C	S	K	V	12	0	1239.54	Q8K296	Q8K296	260	271	Mtmr3	Myotubularin-related protein 3	yes	yes	2	6.48e-14	266.26	23	0	17439	17614	19284	25360	22796	26288	14795	17694	15737	18935	1	1	1	1	1	1	1	1	1	1	35677000	35677000			4707
ACASTGVIMSVNNSLYLGPILK	LDYLAYSIALEEISRACASTGVIMSVNNSL	IMSVNNSLYLGPILKFGSAQQKQQWITPFT	R	A	C	L	K	F	22	0	2307.2	Q07417	Q07417	108	129	Acads	Short-chain specific acyl-CoA dehydrogenase, mitochondrial	yes	yes	3	1.22e-12	205.62	17	2	17321	14762	20157	13423	13068	13625	41396	32900	33729	23250	1	1	1	1	1	1	1	1	1	1	160250000	160250000			2205
ACCCTFCK	LGKTLSQYLGNIAERACCCTFCKCPGIPGP	LGNIAERACCCTFCKCPGIPGPHGTRGLQA	R	A	C	C	K	C	8	0	1105.38	A6H584	A6H584	1417	1424	Col6a5	Collagen alpha-5(VI) chain	yes	yes	2	0.0015678	154.31	7	0	8748.7	9736.1	11191	16891	11352	31302	4376.3	12071	6023	11869	1	1	1	1	1	1	1	1	1	1	17850000	17850000			89
ACDEGHIIPK	TRLMASRQYVYNVAKACDEGHIIPKDCAGV	YNVAKACDEGHIIPKDCAGVILYAAECATQ	K	A	C	P	K	D	10	0	1138.54	Q9JHI5	Q9JHI5	347	356	Ivd	Isovaleryl-CoA dehydrogenase, mitochondrial	yes	yes	2;3	0.00017519	149.57	23.3	0.471	72513	69806	88087	63881	61961	52825	57957	62772	48606	53790	7	7	7	7	7	7	7	7	7	7	7614200000	7614200000			6900
ACDESFQPLGDIMK	WFQAGYFTMSLLVKRACDESFQPLGDIMKM	RACDESFQPLGDIMKMWGRVPFSPGPAPPP	R	A	C	M	K	M	14	0	1609.71	Q6Y7W8	Q6Y7W8	573	586	Gigyf2	PERQ amino acid-rich with GYF domain-containing protein 2	yes	yes	2;3	3.75e-07	185.59	1	0	10011	11192	10702	13244	12853	12076	8890	10797	8879.6	12019	2	2	2	2	2	2	2	2	2	2	64124000	64124000			3395
ACDGNVDHAATHISNR	LQLGFTAQEARLGLRACDGNVDHAATHISN	CDGNVDHAATHISNRREELAQIRKEEKEKR	R	A	C	N	R	R	16	0	1736.76	P54729	P54729	398	413	Nub1	NEDD8 ultimate buster 1	yes	yes	3	0.00077404	98.508	16	0	714.05	554.7	852.77	841.67	941.4	722.99	431.4	745.89	627.6	801.88	1	1	1	1	1	1	1	1	1	1	9715800	9715800			1572
ACDLGHVWACANASR	GFPKDMGLACKYSMKACDLGHVWACANASR	ACDLGHVWACANASRMYKLGDGVDKDEAKA	K	A	C	S	R	M	15	0	1686.74	Q921H9	Q921H9	178	192	Coa7	Cytochrome c oxidase assembly factor 7	yes	yes	2;3	6.56e-16	227.56	5	0	11641	12618	11663	14080	14706	13166	7122.8	8591.4	7286.8	11089	2	2	2	2	2	2	2	2	2	2	223350000	223350000			5493
ACDLPAWVHFPDTER	ALLEDEEQAVRLGVRACDLPAWVHFPDTER	ACDLPAWVHFPDTERAEWLNKTVKHMWPFI	R	A	C	E	R	A	15	0	1812.83	Q3TZZ7	Q3TZZ7	104	118	Esyt2	Extended synaptotagmin-2	yes	yes	3	0.0022233	83.966	2	0	826.95	756.67	516.4	1009.5	791.04	956.8	931.55	702.09	707.47	787.03	1	1	1	1	1	1	1	1	1	1	172690000	172690000			2365
ACDLWEQILR	HVSAVEMFAKGNFPRACDLWEQILRDHPTD	GNFPRACDLWEQILRDHPTDMLALKFSHDA	R	A	C	L	R	D	10	0	1302.64	A3KMP2	A3KMP2	123	132	Ttc38	Tetratricopeptide repeat protein 38	yes	yes	2	0.00014701	153.05	9.5	0.5	17073	18032	18849	17916	16856	16669	18499	19312	16438	17321	3	3	3	3	3	3	3	3	3	3	1780200000	1780200000			85
ACDPESR	STGALRGVCSCAEGKACDPESRQFSTLIPW	VCSCAEGKACDPESRQFSTLIPWCLPHTGN	K	A	C	S	R	Q	7	0	833.334	P13864	P13864	1486	1492	Dnmt1	DNA (cytosine-5)-methyltransferase 1	yes	yes	2	0.063002	83.614	12	0	2029.7	1932.8	2455.8	5396.6	5234.4	5389	1870.5	2282.3	1967	2869.2	1	1	1	1	1	1	1	1	1	1	56925000	56925000			936
ACDSAEVK	LADGMTRGPVVRLPRACDSAEVKTWLETPE	PVVRLPRACDSAEVKTWLETPEGFAVIKEA	R	A	C	V	K	T	8	0	878.38	Q01237	Q01237	598	605	Hmgcr	3-hydroxy-3-methylglutaryl-coenzyme A reductase	yes	yes	2	0.0015151	155.75	19	0	6131.9	12650	11692	26161	27773	33492	0	4450.1	8683.5	14740	1	1	1	1	1	1	0	1	1	1	81218000	81218000			2137
ACEAAEFELFFR	LYQATMALGYWRAGRACEAAEFELFFRHCP	AGRACEAAEFELFFRHCPFGGSFALSAGLQ	R	A	C	F	R	H	12	0	1488.67	Q8CC86	Q8CC86	35	46	Naprt	Nicotinate phosphoribosyltransferase	yes	yes	2;3	2.05e-05	157.38	1	0	27871	24742	27028	28269	25894	25065	27947	26064	25207	25934	2	2	2	2	2	2	2	2	2	2	373980000	373980000			4429
ACEAITVGK	GKGWTRALGPEQLLRACEAITVGKVDLSSW	PEQLLRACEAITVGKVDLSSWREKIARDVA	R	A	C	G	K	V	9	0	947.475	P36916	P36916	293	301	Gnl1	Guanine nucleotide-binding protein-like 1	yes	yes	2	0.00061616	140.14	4	0	5613.3	5141.2	5903.1	8369.3	7752	7302.7	5886.8	5536.5	5729.3	5498.3	1	1	1	1	1	1	1	1	1	1	227620000	227620000			1303
ACEFAGFQCQIQFGPHNEQK	RDDILNGSHPVSFDKACEFAGFQCQIQFGP	GFQCQIQFGPHNEQKHKAGFLDLKDFLPKE	K	A	C	Q	K	H	20	0	2395.05	P26039	P26039	235	254	Tln1	Talin-1	yes	yes	3;4	6.94e-18	217.97	6	0	14707	14192	15432	26742	22243	22145	12350	14368	12223	15975	4	4	4	4	4	4	4	4	4	4	879500000	879500000			1126
ACEFGGFQAQIQFGPHVEHK	RDDILNGSHPVSFEKACEFGGFQAQIQFGP	GFQAQIQFGPHVEHKHKPGFLDLKEFLPKE	K	A	C	H	K	H	20	0	2286.06	Q71LX4	Q71LX4	237	256	Tln2	Talin-2	yes	yes	4	0.063742	44.047	7	0	0	0	0	0	0	0	0	0	0	0	0	0	0	0	0	0	0	0	0	0	89251000	89251000			3446
ACELFLR	RRAVSQLIRLGQCTKACELFLRNRAAAVHT	IRLGQCTKACELFLRNRAAAVHTAIRQLRI	K	A	C	L	R	N	7	0	907.459	Q6PGF7	Q6PGF7	418	424	Exoc8	Exocyst complex component 8	yes	yes	2	0.018435	111.73	6	0	8987	8916.9	9753.2	11228	9848.3	9774.4	6771.2	6826.5	6821.5	7746	1	1	1	1	1	1	1	1	1	1	80733000	80733000			3350
ACELLAIDK	QHGVAASSLEELRSKACELLAIDKSLTPIT	EELRSKACELLAIDKSLTPITLVLAEDGTI	K	A	C	D	K	S	9	0	1031.53	O54786	O54786	46	54	Dffa	DNA fragmentation factor subunit alpha	yes	yes	2	0.0005555	141.88	7	0	14765	16671	17992	19908	15991	16682	13413	12676	13032	15375	1	1	1	1	1	1	1	1	1	1	46500000	46500000			456
ACEPIIQNFCHDVADNQIDSGDLMECLIQNK	ELESEDIQIEALLMRACEPIIQNFCHDVAD	QIDSGDLMECLIQNKHQKDMNEKCAIGVTH	R	A	C	N	K	H	31	0	3646.62	Q61543	Q61543	691	721	Glg1	Golgi apparatus protein 1	yes	yes	4	2.91e-31	296.29	24	0	5369.3	5284.3	5537.2	12193	10204	10431	5320.5	5420.9	4460.8	8068	1	1	1	1	1	1	1	1	1	1	62851000	62851000			2917
ACEPVPAR	RVYAENIAGIGKCSKACEPVPARDPCDPPG	GIGKCSKACEPVPARDPCDPPGQPEVTNIT	K	A	C	A	R	D	8	0	898.433	A2ASS6	A2ASS6	27464	27471	Ttn	Titin	yes	yes	2	0.0032019	127.12	17	0	1419.8	2040.7	1577.4	3473.4	2076.7	1725.3	1928.3	1682.4	18739	2956.6	1	1	1	1	1	1	1	1	1	1	55913000	55913000			62
ACEQPLGYICK	DCVVMKGKDGYWADRACEQPLGYICKMVSQ	WADRACEQPLGYICKMVSQSHAVVPEGADK	R	A	C	C	K	M	11	0	1337.61	Q61830	Q61830	477	487	Mrc1	Macrophage mannose receptor 1	yes	yes	2;3	2.36e-06	178.08	5.33	0.471	63655	60986	60868	75489	69305	63685	45740	54332	46787	57825	3	3	3	3	3	3	3	3	3	3	861260000	861260000			2958
ACEQPTHWK	DPKTTYNRFCGDQEKACEQPTHWKIAY___	CGDQEKACEQPTHWKIAY____________	K	A	C	W	K	I	9	0	1155.51	Q8VHI3	Q8VHI3	418	426	Pofut2	GDP-fucose protein O-fucosyltransferase 2	yes	yes	3	0.0052301	85.377	2	0	5159.3	4733.3	5074	8567.1	7345.5	7471.2	4710.7	5376.1	5414.7	5618.9	1	1	1	1	1	1	1	1	1	1	113650000	113650000			5194
ACESVSTR	LGLRPSVADCDIVRRACESVSTRAAHMCSA	DCDIVRRACESVSTRAAHMCSAGLAGVINR	R	A	C	T	R	A	8	0	908.402	P52792	P52792	370	377	Gck	Glucokinase	yes	yes	2	0.0012942	183.74	16	0	28877	25314	21493	25265	23044	19746	30486	27204	22042	18872	2	2	2	2	2	2	2	2	2	2	961450000	961450000			1538
ACEVALEEIKVETEK	ADKEVKKAHHSQLRKACEVALEEIKVETEK	ACEVALEEIKVETEKQSPPHGEAKAGSGTL	K	A	C	E	K	Q	15	1	1746.87	G3X9K3	G3X9K3	36	50	Arfgef1	Brefeldin A-inhibited guanine nucleotide-exchange protein 1	yes	yes	3	9.15e-09	190.82	23	0	10618	10953	10187	14082	13986	14335	6798.1	8873.9	8026.3	11877	1	1	1	1	1	1	1	1	1	1	80364000	80364000			249
ACFDCGAK	IQTIFKRLRAIPTNKACFDCGAKSPSWASI	RAIPTNKACFDCGAKSPSWASITYGVFLCI	K	A	C	A	K	S	8	0	927.358	Q99K28	Q99K28	25	32	Arfgap2	ADP-ribosylation factor GTPase-activating protein 2	yes	yes	2	0.0030498	129.4	4	0	6349.8	6089.7	7082.6	8509.2	7964.4	6890.6	4771.7	5506.5	4671.7	5425.2	1	1	1	1	1	1	1	1	1	1	1855200000	1855200000			5656
ACFEYTAK	KSMCGSPSGICLKVKACFEYTAKPSGYNPP	GICLKVKACFEYTAKPSGYNPPISILGILE	K	A	C	A	K	P	8	0	988.432	Q61739	Q61739	501	508	Itga6	Integrin alpha-6;Integrin alpha-6 heavy chain;Integrin alpha-6 light chain	yes	yes	2	0.0022638	144.38	6	0	0	0	0	0	0	0	0	0	0	0	0	0	0	0	0	0	0	0	0	0	0	0			2950
ACFGTSLPEEK	LWQQAEDSRQSSTGKACFGTSLPEEKLNDF	STGKACFGTSLPEEKLNDFRDEQIGQLQEL	K	A	C	E	K	L	11	0	1237.56	Q8BQU3	Q8BQU3	79	89	Sdhaf3	Succinate dehydrogenase assembly factor 3, mitochondrial	yes	yes	2	4.57e-08	191.79	3	0	34654	30167	31774	37220	33837	32657	27306	26491	25717	27172	1	1	1	1	1	1	1	1	1	1	57789000	57789000			4069
ACFHCETCK	YPTEKVNCLDKYWHKACFHCETCKMTLNMK	DKYWHKACFHCETCKMTLNMKNYKGYEKKP	K	A	C	C	K	M	9	0	1211.45	Q61792	Q61792	28	36	Lasp1	LIM and SH3 domain protein 1	yes	yes	2;3	8.08e-05	176.09	3	0	46153	43354	48532	63649	54788	52305	37324	37834	33237	39144	4	4	4	4	4	4	4	4	4	4	1851900000	1851900000			2955
ACFLSETVK	LVFQHFSYGVNEMYKACFLSETVKHLQKFI	VNEMYKACFLSETVKHLQKFIPEITISDVL	K	A	C	V	K	H	9	0	1053.52	Q91YP0	Q91YP0	376	384	L2hgdh	L-2-hydroxyglutarate dehydrogenase, mitochondrial	yes	yes	2;3	7.58e-05	173.73	11	0	53028	52432	50972	46176	43333	40075	44879	43172	40295	37987	2	2	2	2	2	2	2	2	2	2	902160000	902160000			5417
ACFSGESK	EAGIGHRTVPMLLAKACFSGESKNWLSLIN	VPMLLAKACFSGESKNWLSLINLHCHLELE	K	A	C	S	K	N	8	0	884.37	Q5H8C4	Q5H8C4	1742	1749	Vps13a	Vacuolar protein sorting-associated protein 13A	yes	yes	2	0.0046678	121.85	4	0	23036	23075	23041	35960	32291	29587	19895	20559	20051	23353	2	2	2	2	2	2	2	2	2	2	49218000	49218000			2646
ACFTMDPK	YHQLKKLGSSLDWDRACFTMDPKLSATVTE	SSLDWDRACFTMDPKLSATVTEAFVRLHEE	R	A	C	P	K	L	8	0	968.41	Q9Z1Q9	Q9Z1Q9	442	449	Vars	Valine--tRNA ligase	yes	yes	2;3	0.0028016	133.12	8.33	0.471	19299	19551	20555	25297	22549	23583	18242	20532	18568	19716	3	3	3	3	3	3	3	3	3	3	617550000	617550000			7499
ACFYNLDK	VVDLNGRYFGGRVVKACFYNLDKFRVLDLA	FGGRVVKACFYNLDKFRVLDLAEQV_____	K	A	C	D	K	F	8	0	1029.46	Q8JZX4	Q8JZX4	388	395	Rbm17	Splicing factor 45	yes	yes	2	0.0019661	145.63	11	0	33285	33738	33188	46833	42788	40546	32822	33662	29381	33261	1	1	1	1	1	1	1	1	1	1	404810000	404810000			4614
ACGANLPENFSISQIFSQAMAAR	QWVPLMDESYRKSSKACGANLPENFSISQI	NFSISQIFSQAMAARSINRPMLQAAIALKK	K	A	C	A	R	S	23	0	2482.17	P34914	P34914	77	99	Ephx2	Bifunctional epoxide hydrolase 2;Cytosolic epoxide hydrolase 2;Lipid-phosphate phosphatase	yes	yes	2;3	1.34e-114	425.03	15.2	2.23	29001	32137	51163	21214	27671	26865	289750	192390	261800	115980	4	4	4	4	4	4	4	4	4	4	1234600000	1234600000			1251
ACGCAAAPDVK	ENQIVFTHRINIPRRACGCAAAPDVKELLS	IPRRACGCAAAPDVKELLSRLEELELLVSS	R	A	C	V	K	E	11	0	1118.48	Q80YX1	Q80YX1	110	120	Tnc	Tenascin	yes	yes	2	1.35e-05	166.33	23	0	12317	11719	10906	50871	30446	37185	10966	14101	11579	20137	1	1	1	1	1	1	1	1	1	1	79291000	79291000			3714
ACGCDLAEGGFFVR	RVQNKYFHIRCFVCKACGCDLAEGGFFVRQ	KACGCDLAEGGFFVRQGEHICTRDYQRLYG	K	A	C	V	R	Q	14	0	1557.67	Q8BL65	Q8BL65	52	65	Ablim2	Actin-binding LIM protein 2	yes	yes	2	7.94e-16	222.18	24	0	13499	13348	13872	18650	14452	15125	9648	12971	13467	13385	1	1	1	1	1	1	1	1	1	1	25743000	25743000			3982
ACGDSTLTQITAGLDPVGR	QEAEQLRNQIRDARKACGDSTLTQITAGLD	STLTQITAGLDPVGRIQMRTRRTLRGHLAK	K	A	C	G	R	I	19	0	1930.94	P62880	P62880	24	42	Gnb2	Guanine nucleotide-binding protein G(I)/G(S)/G(T) subunit beta-2	yes	yes	2;3	8.69e-56	338.35	1	0	15378	15440	16684	21853	19215	18064	16058	15943	14514	17176	2	2	2	2	2	2	2	2	2	2	1575200000	1575200000			1830
ACGEAHLK	GQWEALYDEVTQFRKACGEAHLKTILATGE	EVTQFRKACGEAHLKTILATGELGSLTNVY	K	A	C	L	K	T	8	0	884.417	Q91YP3	Q91YP3	181	188	Dera	Deoxyribose-phosphate aldolase	yes	yes	2	0.0046271	121.99	24	0	44188	42926	42176	43400	41109	42036	40118	42152	35646	36368	1	1	1	1	1	1	1	1	1	1	59421000	59421000			5419
ACGEFVFLMDR	MVSFYPDIPEVEASKACGEFVFLMDRSGSM	EASKACGEFVFLMDRSGSMDSPMSTENNSQ	K	A	C	D	R	S	11	0	1343.6	Q99KC8	Q99KC8	278	288	Vwa5a	von Willebrand factor A domain-containing protein 5A	yes	yes	2	3.44e-06	171.85	4	0	9563.4	9319.8	10956	14964	13382	13841	8800.5	10306	9112.2	10962	2	2	2	2	2	2	2	2	2	2	1420200000	1420200000			5668
ACGEPGPR	NAIQIGHGNVIVREKACGEPGPRTSHPLPL	NVIVREKACGEPGPRTSHPLPLAWDASAQD	K	A	C	P	R	T	8	0	842.37	Q9QY24	Q9QY24	205	212	Zbp1	Z-DNA-binding protein 1	yes	yes	2	0.0073679	112.59	15	0	5524	6286.7	8630.5	13739	14417	16545	5491.8	6558.4	6845.5	9134	1	1	1	1	1	1	1	1	1	1	40321000	40321000			7162
ACGGHGYSK	MSSDFCAQGTEICRRACGGHGYSKLSGLPT	TEICRRACGGHGYSKLSGLPTLVTQAIASC	R	A	C	S	K	L	9	0	935.392	Q9QXD1	Q9QXD1	411	419	Acox2	Peroxisomal acyl-coenzyme A oxidase 2	yes	yes	2;3	0.00027769	152.63	4	0	25075	31587	37656	41157	36906	43786	18802	28461	23908	35773	3	3	3	3	3	3	3	3	3	3	2098100000	2098100000			7130
ACGGNCK	KFISRLQALQRGEKKACGGNCKRGKCESAQ	ALQRGEKKACGGNCKRGKCESAQHGPGEAR	K	A	C	C	K	R	7	0	765.29	Q8BJM7	Q8BJM7	242	248	Tyw1	S-adenosyl-L-methionine-dependent tRNA 4-demethylwyosine synthase	yes	yes	2	0.007107	149.94	2	0	7749.5	9652.6	9167.2	15150	12794	14025	4476.2	4769.9	4787.1	6840.8	1	1	1	1	1	1	1	1	1	1	60278000	60278000			3940
ACGLGEGDTEVFPTLHVVR	RSIMSDQCAGQWFLRACGLGEGDTEVFPTL	GEGDTEVFPTLHVVRALQTIFELNVQAFAG	R	A	C	V	R	A	19	0	2056	Q69ZF3	Q69ZF3	753	771	Gba2	Non-lysosomal glucosylceramidase	yes	yes	3	2.55e-07	159.4	1	0	1780.3	3052.6	2612.7	2741.9	3009.9	2788.1	1217.6	1729	1551.3	2312.8	1	1	1	1	1	1	1	1	1	1	94278000	94278000			3156
ACGLIIFR	______________________________	______________________________	R	A	C	F	R	R	8	0	948.522	P56380	P56380	5	12	Nudt2	Bis(5-nucleosyl)-tetraphosphatase [asymmetrical]	yes	yes	2	0.0054817	119.06	18	0	22759	22335	28761	26370	22914	23949	27345	30168	28183	26184	2	2	2	2	2	2	2	2	2	2	213020000	213020000			1607
ACGLNFADLMGR	VPPAPGPGQLTLRVRACGLNFADLMGRQGL	RVRACGLNFADLMGRQGLYDRLPPLPVTPG	R	A	C	G	R	Q	12	0	1323.61	Q62465	Q62465	98	109	Vat1	Synaptic vesicle membrane protein VAT-1 homolog	yes	yes	2	3.32e-07	185.96	12	0	18703	17922	20474	33293	27749	27911	22290	22258	20040	22799	2	2	2	2	2	2	2	2	2	2	1084600000	1084600000			3038
ACGLVASNLNLKPGECLK	______________________________	LVASNLNLKPGECLKVRGEVASDAKSFVLN	M	A	C	L	K	V	18	1	1943	P16045	P16045	2	19	Lgals1	Galectin-1	yes	yes	2;3;4	2.03e-49	194.7	10	0	28598	33275	33467	96760	69696	79734	65161	73434	67292	56425	4	4	4	4	4	4	4	4	4	4	1266000000	1266000000			980
ACGMYLK	TVSQRFGLLLESYCRACGMYLKHLNRQVEA	LLLESYCRACGMYLKHLNRQVEAMEKLINL	R	A	C	L	K	H	7	0	841.383	P42337	P42337	694	700	Pik3ca	Phosphatidylinositol 4,5-bisphosphate 3-kinase catalytic subunit alpha isoform	yes	yes	2	0.011945	126.05	13	0	13040	13054	12589	16254	16661	14672	10621	10702	11762	11777	1	1	1	1	1	1	1	1	1	1	40039000	40039000			1353
ACGNFGIPCELR	MGSTSDLGHCEKIKKACGNFGIPCELRVTS	IKKACGNFGIPCELRVTSAHKGPDETLRIK	K	A	C	L	R	V	12	0	1392.63	Q9DCL9	Q9DCL9	287	298	Paics	Multifunctional protein ADE2;Phosphoribosylaminoimidazole-succinocarboxamide synthase;Phosphoribosylaminoimidazole carboxylase	yes	yes	2;3	5.99e-07	181.53	3	0	10901	12751	12425	16417	15921	15022	7537.7	9327.4	8215.6	10860	2	2	2	2	2	2	2	2	2	2	1102800000	1102800000			6724
ACGPDYYEVEEDGIR	CPRNYVVTDHGSCVRACGPDYYEVEEDGIR	ACGPDYYEVEEDGIRKCKKCDGPCRKVCNG	R	A	C	I	R	K	15	0	1771.74	Q01279	Q01279	310	324	Egfr	Epidermal growth factor receptor	yes	yes	2;3	3.08e-47	350.97	12	0	42112	38459	49043	27146	29522	29842	31737	41576	40173	35878	4	4	4	4	4	4	4	4	4	4	1206000000	1206000000			2138
ACGPDYYEVEEDGIRK	CPRNYVVTDHGSCVRACGPDYYEVEEDGIR	CGPDYYEVEEDGIRKCKKCDGPCRKVCNGI	R	A	C	R	K	C	16	1	1899.83	Q01279	Q01279	310	325	Egfr	Epidermal growth factor receptor	yes	yes	3	9.77e-32	256.8	18	0	20657	20706	22201	13943	14857	14448	6138.4	10120	10714	13067	1	1	1	1	1	1	1	1	1	1	503580000	503580000			2138
ACGQGFCDECSHDCR	CRKEFSVKLSKHHCRACGQGFCDECSHDCR	ACGQGFCDECSHDCRAVPSRGWDHPVRVCF	R	A	C	C	R	A	15	0	1857.63	Q810J8	Q810J8	739	753	Zfyve1	Zinc finger FYVE domain-containing protein 1	yes	yes	3	1.73e-11	208.47	14	0	3150.8	3157	3472.1	3227.1	3517.1	3786.6	2182.8	2827.4	2415	2494.4	1	1	1	1	1	1	1	1	1	1	44600000	44600000			3739
ACGQIFCGK	CRVQFGVVTRKHHCRACGQIFCGKCSSKYS	RKHHCRACGQIFCGKCSSKYSTIPKFGIEK	R	A	C	G	K	C	9	0	1039.46	Q99LI8	Q99LI8	184	192	Hgs	Hepatocyte growth factor-regulated tyrosine kinase substrate	yes	yes	2	0.00029951	150.84	12	0	22762	23787	25338	32271	28947	27388	19005	19262	17193	22350	1	1	1	1	1	1	1	1	1	1	418600000	418600000			5736
ACGSETMQK	TEQRRRAEENALQQKACGSETMQKKQRLEI	NALQQKACGSETMQKKQRLEIELKQVIQQR	K	A	C	Q	K	K	9	0	1010.42	E9Q557	E9Q557	1291	1299	Dsp	Desmoplakin	yes	yes	2	0.00010875	166.52	23	0	33646	25380	22547	54039	36375	26240	24213	25361	21523	23659	1	1	1	1	1	1	1	1	1	1	150430000	150430000			222
ACGSVADCTFEELCERPLGASDYLELSK	PRILKVQGRELRLNKACGSVADCTFEELCE	CERPLGASDYLELSKNFDTVIIRNIPQFSL	K	A	C	S	K	N	28	1	3176.41	Q3V384	Q3V384	339	366	Lace1	Lactation elevated protein 1	yes	yes	3;4	5.65e-32	294.68	22	0	30368	32916	33165	38067	34994	34037	24222	26030	24460	28171	2	2	2	2	2	2	2	2	2	2	223420000	223420000			2563
ACGVNCHK	KALILGIYKQGLKCRACGVNCHKQCKERLS	KQGLKCRACGVNCHKQCKERLSVECRRRAQ	R	A	C	H	K	Q	8	0	944.396	Q9QUG9	Q9QUG9	531	538	Rasgrp2	RAS guanyl-releasing protein 2	yes	yes	3	0.00091035	125.01	4	0	9590.5	8917.7	8908.1	13892	12626	11529	6933	7349.4	5744	8393.4	1	1	1	1	1	1	1	1	1	1	82886000	82886000			7105
ACGVSRPVIACSVTIK	NVPYVFVRSKQALGRACGVSRPVIACSVTI	CGVSRPVIACSVTIKEGSQLKQQIQSIQQS	R	A	C	I	K	E	16	1	1716.9	Q9D0T1	Q9D0T1	92	107	Nhp2l1	NHP2-like protein 1;NHP2-like protein 1, N-terminally processed	yes	yes	3	1.76e-05	143.67	16	0	5925.2	9649.2	5513.7	13848	14907	12228	2142.3	2367.8	1627.1	6588.3	1	1	1	1	1	1	1	1	1	1	21732000	21732000			6310
ACGVSVK	TRATVQSVLLDSAGRACGVSVKKGQELVNI	VLLDSAGRACGVSVKKGQELVNIYCPVVIS	R	A	C	V	K	K	7	0	719.364	Q64FW2	Q64FW2	330	336	Retsat	All-trans-retinol 13,14-reductase	yes	yes	2	0.0097171	135.87	9	0	18646	29769	30404	33300	41309	20935	23127	22592	20968	24517	2	2	2	2	2	2	2	2	2	2	14424000000	14424000000			3126
ACHILECPEGLAQDVISTIGQAFELR	AEYVAYVAKDPVNQRACHILECPEGLAQDV	AQDVISTIGQAFELRFKQYLRNPPKLVTPH	R	A	C	L	R	F	26	0	2926.43	P98083	P98083	286	311	Shc1	SHC-transforming protein 1	yes	yes	3	3.19e-07	201.29	14	0	4103.1	4003.6	5847.6	6559.8	6492.5	5864.9	7305.2	7558.6	6981.8	6054.2	4	4	4	4	4	4	4	4	4	4	29283000	29283000			2105
ACHPYFPLQDIVVSPPLDSLTLER	IKRDVMNSPYQIHIKACHPYFPLQDIVVSP	DIVVSPPLDSLTLERWYVAPGVKRIQVKES	K	A	C	E	R	W	24	0	2766.41	Q91X34	Q91X34	107	130	Baat	Bile acid-CoA:amino acid N-acyltransferase	yes	yes	3;4	1.02e-06	183.05	10.3	0.471	15938	16647	23983	17309	17615	15848	26046	25367	26025	19248	4	4	4	4	4	4	4	4	4	4	2253500000	2253500000			5352
ACHQLHQEGK	LHAPDHSTPVEETLRACHQLHQEGKFVELG	EETLRACHQLHQEGKFVELGLSNYASWEVA	R	A	C	G	K	F	10	0	1206.56	Q8CG76	Q8CG76	163	172	Akr7a2	Aflatoxin B1 aldehyde reductase member 2	yes	yes	2;3;4	9.68e-06	218.58	23.5	0.5	60613	70506	60060	58086	55199	56018	48671	49252	48367	54617	7	7	7	7	7	7	7	7	7	7	928060000	928060000			4495
ACIGEGLAR	FKKSDYFVAFSAGRRACIGEGLARMEMFLI	FSAGRRACIGEGLARMEMFLILTNILQHFT	R	A	C	A	R	M	9	0	945.47	Q91W64	Q91W64	433	441	Cyp2c70	Cytochrome P450 2C70	yes	yes	2	7.78e-05	183.04	24	0	85483	99797	136460	97992	85607	90758	53502	68416	63488	73262	6	6	6	6	6	6	6	6	6	6	1275000000	1275000000			5288
ACIGNTLCQK	HEEFLPRGDRYDAIRACIGNTLCQKLQNLN	YDAIRACIGNTLCQKLQNLNIFLVGCGAIG	R	A	C	Q	K	L	10	0	1163.54	Q8C7R4	Q8C7R4	448	457	Uba6	Ubiquitin-like modifier-activating enzyme 6	yes	yes	2;3	7.12e-06	223.93	11	0	43132	42580	47675	65458	54480	57906	39969	42570	38062	45225	2	2	2	2	2	2	2	2	2	2	207540000	207540000			4390
ACIPFLK	LMMNVNTRGTYLTSKACIPFLKKSKVGHIL	RGTYLTSKACIPFLKKSKVGHILNLSPPLN	K	A	C	L	K	K	7	0	847.463	Q2TPA8	Q2TPA8	135	141	Hsdl2	Hydroxysteroid dehydrogenase-like protein 2	yes	yes	2	0.019271	109.88	19	0	19716	19062	18328	26205	30004	23336	17738	17296	14522	18808	1	1	1	1	1	1	1	1	1	1	159820000	159820000			2258
ACIPQSFTVDSSK	SKVKIAGPGLSSCVRACIPQSFTVDSSKAG	VRACIPQSFTVDSSKAGLAPLEVRVLGPRG	R	A	C	S	K	A	13	0	1438.68	Q80X90	Q80X90	1437	1449	Flnb	Filamin-B	yes	yes	2	4.98e-22	289.71	8	0	33957	41169	36827	62683	56555	57342	27005	31490	24927	40093	1	1	1	1	1	1	1	1	1	1	165700000	165700000			3672
ACIPVGLLGK	AITAMGFKQPTPIQKACIPVGLLGKDICAC	TPIQKACIPVGLLGKDICACAATGTGKTAA	K	A	C	G	K	D	10	0	1026.59	Q921N6	Q921N6	213	222	Ddx27	Probable ATP-dependent RNA helicase DDX27	yes	yes	2	0.0003144	143.85	19	0	18843	17724	20213	22767	21231	19079	22557	20476	18204	16858	1	1	1	1	1	1	1	1	1	1	31026000	31026000			5506
ACIRPEISR	FWDDWMRRPEQRKGRACIRPEISRTMTFGR	EQRKGRACIRPEISRTMTFGRKGVSHGQFF	R	A	C	S	R	T	9	1	1100.58	P27808	P27808	304	312	Mgat1	Alpha-1,3-mannosyl-glycoprotein 2-beta-N-acetylglucosaminyltransferase	yes	yes	2;3	8.99e-05	151.97	3	0	2471.2	2445.9	3076	4542.1	3865.7	3876.9	2433.2	3248.3	2639.1	2850.3	1	1	1	1	1	1	1	1	1	1	125930000	125930000			1161
ACISIGNQNFEVK	QPQTSSTPPRDLDSKACISIGNQNFEVKAD	SKACISIGNQNFEVKADDLEPIVELGRGAY	K	A	C	V	K	A	13	0	1478.72	P70236	P70236	37	49	Map2k6	Dual specificity mitogen-activated protein kinase kinase 6	yes	yes	2	1.13e-26	306.48	9	0	14949	15244	14672	20229	17767	16141	15200	16074	14837	13802	1	1	1	1	1	1	1	1	1	1	65576000	65576000			1915
ACKPETAYAYK	AEVDLAISADSRKEKACKPETAYAYKVRIT	RKEKACKPETAYAYKVRITSATEENVFVKY	K	A	C	Y	K	V	11	1	1300.61	P06684	P06684	1556	1566	C5	Complement C5;Complement C5 beta chain;Complement C5 alpha chain;C5a anaphylatoxin;Complement C5 alpha chain	yes	yes	2;3	0.00018968	149.31	11	0	15924	23144	23914	24406	27369	27381	10308	13632	13395	18003	2	2	2	2	2	2	2	2	2	2	1006800000	1006800000			796
ACLAEAITLVESTHTR	RFVDRLYTGLVKGQRACLAEAITLVESTHT	CLAEAITLVESTHTRKRELAQVLLQRVLAL	R	A	C	T	R	K	16	0	1770.89	Q8C7H1	Q8C7H1	96	111	Mmaa	Methylmalonic aciduria type A homolog, mitochondrial	yes	yes	3	3.42e-05	132.65	9	0	638.68	688.63	857.3	954.88	944.51	887.94	633.81	789.5	904.58	789.66	1	1	1	1	1	1	1	1	1	1	66166000	66166000			4387
ACLGCMGAGPGR	CVNTEGSYECRDCAKACLGCMGAGPGRCKK	CAKACLGCMGAGPGRCKKCSRGYQQVGSKC	K	A	C	G	R	C	12	0	1205.51	Q91XD7	Q91XD7	277	288	Creld1	Cysteine-rich with EGF-like domain protein 1	yes	yes	2	3.71e-13	255.13	7	0	15916	20757	17456	17541	17331	18548	12100	11656	13160	12860	1	1	1	1	1	1	1	1	1	1	338590000	338590000			5378
ACLGEQLAK	FKKRESFLPFSMGKRACLGEQLAKSELFIF	FSMGKRACLGEQLAKSELFIFFSALMQKFT	R	A	C	A	K	S	9	0	988.501	O54749	O54749	446	454	Cyp2j5	Cytochrome P450 2J5	yes	yes	2;3	0.00031046	149.94	7	0	23406	25092	29957	16102	14302	14328	17619	19879	17192	17742	2	2	2	2	2	2	2	2	2	2	3211800000	3211800000			449
ACLGEQLAR	FKKRESFLPFSMGKRACLGEQLARSELFIF	FSMGKRACLGEQLARSELFIFFTSLMQKFT	R	A	C	A	R	S	9	0	1016.51	O54750	O54750	446	454	Cyp2j6	Cytochrome P450 2J6	yes	yes	2	0.0060742	103.42	1	0	14016	15419	16133	23829	18264	19659	8854.1	10937	8870.8	14801	1	1	1	1	1	1	1	1	1	1	142520000	142520000			450
ACLGGLPSNAYAAIK	SLSEQELLDCDKVDKACLGGLPSNAYAAIK	ACLGGLPSNAYAAIKNLGGLETEDDYGYQG	K	A	C	I	K	N	15	0	1504.77	Q9R013	Q9R013	310	324	Ctsf	Cathepsin F	yes	yes	2;3	8.23e-26	263.29	13.3	2.36	25719	22839	24344	19289	15424	14608	18120	18102	17500	18476	2	2	2	2	2	2	2	2	2	2	817630000	817630000			7237
ACLIFFDEIDAIGGAR	ARMVRELFEMARTKKACLIFFDEIDAIGGA	CLIFFDEIDAIGGARFDDGAGGDNEVQRTM	K	A	C	A	R	F	16	0	1766.87	P46471	P46471	269	284	Psmc2	26S protease regulatory subunit 7	yes	yes	2;3	1.32e-53	346.19	9	0	23144	24044	24417	30340	28558	27436	19309	20353	20078	23326	2	2	2	2	2	2	2	2	2	2	1644000000	1644000000			1392
ACLILTTQR	DPKQAIREGAVAALRACLILTTQREPKEMQ	AVAALRACLILTTQREPKEMQKPQWYRHTF	R	A	C	Q	R	E	9	0	1074.59	Q9JLN9	Q9JLN9	215	223	Mtor	Serine/threonine-protein kinase mTOR	yes	yes	2	0.00023819	155.88	17	0	25299	24658	24635	34609	30147	28849	20759	23013	22612	24815	1	1	1	1	1	1	1	1	1	1	306060000	306060000			7063
ACLISLGYDIGNDPQGEAEFAR	FDRDHSGTLGPEEFKACLISLGYDIGNDPQ	YDIGNDPQGEAEFARIMSIVDPNRLGVVTF	K	A	C	A	R	I	22	0	2395.11	Q7TPR4	Q7TPR4	773	794	Actn1	Alpha-actinin-1	yes	yes	2;3	1.95e-75	363.68	4	0	27088	24804	27307	42548	39458	39087	27789	31981	29060	31277	2	2	2	2	2	2	2	2	2	2	953220000	953220000			3525
ACLISLGYDVENDR	FDKDHGGALGPEEFKACLISLGYDVENDRQ	KACLISLGYDVENDRQGDAEFNRIMSVVDP	K	A	C	D	R	Q	14	0	1623.76	P57780	P57780	793	806	Actn4	Alpha-actinin-4	yes	yes	2;3	4.39e-65	391.82	3.78	1.31	93337	95041	100250	134900	118310	108600	79840	94646	82358	96398	6	6	6	6	6	6	6	6	6	6	5254200000	5254200000			1640
ACLISLGYDVENDRQGDAEFNR	FDKDHGGALGPEEFKACLISLGYDVENDRQ	YDVENDRQGDAEFNRIMSVVDPNHSGLVTF	K	A	C	N	R	I	22	1	2541.16	P57780	P57780	793	814	Actn4	Alpha-actinin-4	yes	yes	3;4	1.45e-93	404.01	9.33	10.4	23549	28428	19807	45129	56487	46848	8384.6	11267	8966.7	26888	2	2	2	2	2	2	2	2	2	2	124090000	124090000			1640
ACLLIAEMSSAGSLATGNYTK	GVVKGLQEVGLPLHRACLLIAEMSSAGSLA	EMSSAGSLATGNYTKAAVGMAEEHCEFVIG	R	A	C	T	K	A	21	0	2157.04	P13439	P13439	364	384	Umps	Uridine 5-monophosphate synthase;Orotate phosphoribosyltransferase;Orotidine 5-phosphate decarboxylase	yes	yes	3	5.38e-32	265.93	17.5	0.5	17113	13609	18822	22956	19455	22086	20030	22777	23027	18689	2	2	2	2	2	2	2	2	2	2	686970000	686970000			926
ACLPDAR	NHCKFITKDLLRDHKACLPDARTQRLFFKW	KDLLRDHKACLPDARTQRLFFKWQQGHQLA	K	A	C	A	R	T	7	0	801.38	Q8JZY4	Q8JZY4	503	509	Kiaa0391	Mitochondrial ribonuclease P protein 3	yes	yes	2	0.045081	92.822	21	0	5266.4	6668	6345.1	7361.8	6128.1	5861.6	4961.7	5210.9	5079.4	5359.6	1	1	1	1	1	1	1	1	1	1	39411000	39411000			4616
ACLQVGTSEEMK	HFQKELEELKARTAKACLQVGTSEEMKMLR	TAKACLQVGTSEEMKMLRTESDDLHTFLFE	K	A	C	M	K	M	12	0	1351.61	Q80U93	Q80U93	721	732	Nup214	Nuclear pore complex protein Nup214	yes	yes	2	1.13e-13	257.8	1	0	32420	30496	35162	46440	40068	39019	31327	32217	30684	35693	1	1	1	1	1	1	1	1	1	1	54973000	54973000			3602
ACLSALSEVK	SAIIKPYPKGDERKKACLSALSEVKVQPGC	DERKKACLSALSEVKVQPGCYLPSNPEAIV	K	A	C	V	K	V	10	0	1076.55	E9Q3L2	E9Q3L2	1763	1772	Pi4ka		yes	yes	2	1.01e-05	217.64	11	0	9858.4	12921	11920	11385	10434	9365.8	9599.4	9207.4	8580.6	9497.7	1	1	1	1	1	1	1	1	1	1	159090000	159090000			215
ACLSPSQLK	______________________________	______________________________	M	A	C	L	K	K	9	0	1002.52	Q9DB26	Q9DB26	2	10	Phyhd1	Phytanoyl-CoA dioxygenase domain-containing protein 1	yes	yes	2	0.00010448	141.78	24	0	9007.2	8907.1	9369.7	8330.8	8034.5	8073.4	7202.9	8031.7	6947.1	8062.1	1	1	1	1	1	1	1	1	1	1	745460000	745460000			6592
ACLVEAVSVLDVLCR	SNRRALRKGDSDLQKACLVEAVSVLDVLCR	ACLVEAVSVLDVLCRQDPSFLYRTLSCLKA	K	A	C	C	R	Q	15	0	1702.87	Q3U829	Q3U829	322	336	Ap5z1	AP-5 complex subunit zeta-1	yes	yes	3	0.00040378	103.85	16	0	467.25	677.24	705.31	733.2	1209.4	572.78	654.1	757.54	627.34	767.99	1	1	1	1	1	1	1	1	1	1	41169000	41169000			2408
ACLVTTVTSSGPSQSTIK	ETSADNQHYYCDSLKACLVTTVTSSGPSQS	VTTVTSSGPSQSTIKLVATNMIANGKLAEG	K	A	C	I	K	L	18	0	1835.93	Q8K1X1	Q8K1X1	1033	1050	Wdr11	WD repeat-containing protein 11	yes	yes	3	2.3e-10	190.18	16	0	3101.8	3812.9	4333.9	6042.7	5434.5	5861.6	3246.9	3981.3	3582.6	5059.2	1	1	1	1	1	1	1	1	1	1	172260000	172260000			4691
ACLYAGVK	ADKAYGRDIVEAHYRACLYAGVKITGTNAE	IVEAHYRACLYAGVKITGTNAEVMPAQWEF	R	A	C	V	K	I	8	0	880.448	P15105	P15105	182	189	Glul	Glutamine synthetase	yes	yes	2;3	0.0017271	149.94	15	0.707	113070	162920	128750	29098	26093	22986	54940	49759	55379	65272	7	7	7	7	7	7	7	7	7	7	9637500000	9637500000			961
ACMAVEEAAK	ALVQCKEQDNLMLEKACMAVEEAAKGGGVY	LMLEKACMAVEEAAKGGGVYPEVLFEVAHQ	K	A	C	A	K	G	10	0	1078.48	Q3UHH1	Q3UHH1	1398	1407	Zswim8	Zinc finger SWIM domain-containing protein 8	yes	yes	2	0.0022249	113.74	23	0	0	0	0	0	0	0	0	0	0	0	0	0	0	0	0	0	0	0	0	0	43343000	43343000			2453
ACMLTTATAHDGDVNVISWSR	DASIRIWDIRAAPGKACMLTTATAHDGDVN	ATAHDGDVNVISWSRREPFLLSGGDDGALK	K	A	C	S	R	R	21	0	2304.06	Q810D6	Q810D6	298	318	Grwd1	Glutamate-rich WD repeat-containing protein 1	yes	yes	3	9.57e-10	175.65	6	0	7858.7	7893.9	9554	10158	10392	10327	8547.4	8884.5	8680.9	9729.6	1	1	1	1	1	1	1	1	1	1	35317000	35317000			3738
ACNCLLLK	TVTNPKRIAQAVEKKACNCLLLKVNQIGSV	AQAVEKKACNCLLLKVNQIGSVTESIQACK	K	A	C	L	K	V	8	0	990.499	P21550	P21550	336	343	Eno3	Beta-enolase	no	no	2	0.0020195	144.83	15	0	708.99	915.49	957.71	1226.5	1045.1	1176.7	2296.2	916.58	33670	4989	1	1	1	1	1	1	1	1	1	1	272180000	272180000			1064
ACNEGVR	GTALDAHKELEMVVKACNEGVRKMSRTEQM	KELEMVVKACNEGVRKMSRTEQMISIQKKM	K	A	C	V	R	K	7	0	804.355	Q8CHT1	Q8CHT1	453	459	Ngef	Ephexin-1	yes	yes	2	0.021785	105.04	15	0	5788.3	5399.9	5842.9	7150.1	5910	6568.2	5830.1	6782	4968.6	6538.9	1	1	1	1	1	1	1	1	1	1	61755000	61755000			4539
ACNLDDTCKK	VEHISKGNNCLDAAKACNLDDTCKKYRSAY	LDAAKACNLDDTCKKYRSAYITPCTTSMSN	K	A	C	K	K	Y	10	1	1223.53	P97785	P97785	160	169	Gfra1	GDNF family receptor alpha-1	yes	yes	3	0.0051472	83.617	4	0	13506	13968	15923	21652	22828	19520	7403.7	10297	9674.9	15166	2	2	2	2	2	2	2	2	2	2	35323000	35323000			2076
ACNQLGQFLQHR	SLIIHYDSEPNLLVRACNQLGQFLQHRETN	LVRACNQLGQFLQHRETNLRYLALESMCTL	R	A	C	H	R	E	12	0	1470.71	P17427;P17426	P17426	330	341	Ap2a2;Ap2a1	AP-2 complex subunit alpha-2;AP-2 complex subunit alpha-1	no	no	2;3	2.6e-29	325.49	10	0	7552.5	7199.5	9579.4	6833.7	5912.1	6436.8	9025	10794	9519.9	8155.8	2	2	2	2	2	2	2	2	2	2	1826100000	1826100000			1005;1006
ACNSVFTALEK	LQLACGEVRSQLKLRACNSVFTALEKSQEA	LKLRACNSVFTALEKSQEAIEITSEDHIIQ	R	A	C	E	K	S	11	0	1238.6	O88502	O88502	209	219	Pde8a	High affinity cAMP-specific and IBMX-insensitive 3,5-cyclic phosphodiesterase 8A	yes	yes	2	0.00027856	133.05	10	0	9429.2	9221	8360.2	12233	11316	9868.2	7459.8	8065.1	7547.7	8947.1	1	1	1	1	1	1	1	1	1	1	24444000	24444000			610
ACNVVHEFTDAVIR	DLLYNLTPDGMRFRKACNVVHEFTDAVIRE	KACNVVHEFTDAVIRERHRTLPDQGLDDFL	K	A	C	I	R	E	14	0	1629.79	Q9EP75	Q9EP75	259	272	Cyp4f14	Leukotriene-B4 omega-hydroxylase 3	yes	yes	2;3	9.08e-19	248.59	2	0	22759	22488	26922	24656	23993	24089	20105	22512	18861	23450	3	3	3	3	3	3	3	3	3	3	1550000000	1550000000			6766
ACPESASEGSSALPPAATQDEK	PFALAVVKRSQSFSKACPESASEGSSALPP	EGSSALPPAATQDEKTHTVNKPTVGSQHGD	K	A	C	E	K	T	22	0	2201.97	Q3UMF0	Q3UMF0	1147	1168	Cobll1	Cordon-bleu protein-like 1	yes	yes	3	9.33e-10	182.34	17	0	10488	10389	11737	10408	10899	9595	9112.9	9617.3	9349.2	10291	1	1	1	1	1	1	1	1	1	1	104400000	104400000			2491
ACPHVWFER	VHGGLMGVIQRAMVKACPHVWFERSEVKDR	QRAMVKACPHVWFERSEVKDRHLVAKRLTE	K	A	C	E	R	S	9	0	1200.55	Q8K2C8;Q8C0N2	Q8K2C8	284	292	Agpat6;Agpat9	Glycerol-3-phosphate acyltransferase 4;Glycerol-3-phosphate acyltransferase 3	no	no	2;3	0.00011623	144.09	6	0	9473.3	8314.6	10944	13522	14200	10996	9307.4	9322.4	8258.8	9037.6	3	3	3	3	3	3	3	3	3	3	420310000	420310000			4715;4301
ACPLLANDNILHHLPK	SSELAQKYPGFIDVKACPLLANDNILHHLP	CPLLANDNILHHLPKTYIITCQYDVLRDDG	K	A	C	P	K	T	16	0	1824.97	Q99PG0	Q99PG0	318	333	Aadac	Arylacetamide deacetylase	yes	yes	2;3;4	9.01e-11	207.47	12.4	2.29	59090	56831	59913	56652	52529	55059	57668	59214	53521	55357	13	13	13	13	13	13	13	13	13	13	13033000000	13033000000			5829
ACPRPEGLNFQDLR	NRLTVVQNQVLNLIKACPRPEGLNFQDLRS	KACPRPEGLNFQDLRSQLQHMPVPSIKQAV	K	A	C	L	R	S	14	1	1671.82	Q62193	Q62193	218	231	Rpa2	Replication protein A 32 kDa subunit	yes	yes	3	8.22e-08	187.37	1	0	1124.8	1516.2	1389.5	3849.2	4102	4238.1	1448.6	1562.3	1458.2	2367.8	1	1	1	1	1	1	1	1	1	1	588330000	588330000			2999
ACQEQIEALLESSLR	HFLSRVIKCDPDCLRACQEQIEALLESSLR	ACQEQIEALLESSLRQAQQNVDPKATEEEG	R	A	C	L	R	Q	15	0	1745.86	P25322	P25322	246	260	Ccnd1	G1/S-specific cyclin-D1	yes	yes	3	1.98e-07	174.24	2	0	1860	1566.5	1909.2	2402.1	2724.7	2603.1	1424.3	2168.5	1731.4	1524.2	1	1	1	1	1	1	1	1	1	1	50626000	50626000			1116
ACQFPVSLLEECSGVTDANFGYSK	CPDGAPFIQHGPDYRACQFPVSLLEECSGV	EECSGVTDANFGYSKGQPCILVKMNRIIDL	R	A	C	S	K	G	24	0	2678.2	P97370	P97370	143	166	Atp1b3	Sodium/potassium-transporting ATPase subunit beta-3	yes	yes	3;4	3.92e-13	223.75	6	0	35536	37812	42687	43539	42378	40969	30093	34718	31597	37555	3	3	3	3	3	3	3	3	3	3	192480000	192480000			2032
ACQGMSAVIHTAAAIDPLGAASR	RVLKGDILDAQCLKRACQGMSAVIHTAAAI	IHTAAAIDPLGAASRQTILDVNLKGTQLLL	R	A	C	S	R	Q	23	0	2267.12	Q61694	Q61694	72	94	Hsd3b5	3 beta-hydroxysteroid dehydrogenase type 5	no	no	3	5.08e-07	123.32	12	0	6894.9	8357.6	6290.8	5914.6	5946.3	6655.4	3749.3	7833.1	4826	5623.2	1	1	1	1	1	1	1	1	1	1	615190000	615190000			2941
ACQIAHDHTDHVIR	DFIYWLTPHGRRFLRACQIAHDHTDHVIRQ	RACQIAHDHTDHVIRQRKAALQDEKEQKKL	R	A	C	I	R	Q	14	0	1671.79	Q64462	Q64462	249	262	Cyp4b1	Cytochrome P450 4B1	yes	yes	4;5	0.00023755	106.58	19	0	3519	3542.4	2961.5	3101.9	2846.1	2652.3	2621.2	2650.4	2652.1	2345.3	2	2	2	2	2	2	2	2	2	2	336920000	336920000			3101
ACQIFVR	SFGGAGGHAPGVARKACQIFVRNLPFDFTW	HAPGVARKACQIFVRNLPFDFTWKMLKDKF	K	A	C	V	R	N	7	0	892.459	Q9D0E1	Q9D0E1	651	657	Hnrnpm	Heterogeneous nuclear ribonucleoprotein M	yes	yes	2	0.011183	128.82	10	0	12700	12286	12292	16693	16168	13706	9867.8	9978.1	9805.2	10946	1	1	1	1	1	1	1	1	1	1	1731000000	1731000000			6279
ACQLDSR	YRIRIEMSRDALPEKACQLDSRYWRITNAK	SRDALPEKACQLDSRYWRITNAKGDVEEVQ	K	A	C	S	R	Y	7	0	848.381	Q9DC63	Q9DC63	323	329	Fbxo3	F-box only protein 3	yes	yes	2	0.03881	96.111	18	0	8521.7	7549.3	7496.8	8713.4	7531.9	7206.5	9069	9376.5	8186	7437.8	1	1	1	1	1	1	1	1	1	1	199290000	199290000			6693
ACQLSVVVDDKK	KLPLFPEPLHVFAPRACQLSVVVDDKKFVS	APRACQLSVVVDDKKFVSNITRLSSGPFRT	R	A	C	K	K	F	12	1	1360.7	P13864	P13864	1341	1352	Dnmt1	DNA (cytosine-5)-methyltransferase 1	yes	yes	3	2.72e-07	173.68	9	0	14769	11315	12277	22835	21622	22716	9989.5	10589	9962.3	11940	1	1	1	1	1	1	1	1	1	1	45018000	45018000			936
ACQNYHK	AAKNGVPNFLKDMVKACQNYHKKT______	NFLKDMVKACQNYHKKT_____________	K	A	C	H	K	K	7	0	919.397	P53808	P53808	206	212	Pctp	Phosphatidylcholine transfer protein	yes	yes	2;3	0.0070246	159.14	13.5	9.5	21951	22811	20248	26145	24834	25846	16910	15920	13578	19081	1	1	1	1	1	1	1	1	1	1	169090000	169090000			1555
ACQPPFAFR	THPEKLRNPCPNKEKACQPPFAFRHVLKLT	CPNKEKACQPPFAFRHVLKLTDNSNQFQTE	K	A	C	F	R	H	9	0	1092.52	P11835	P11835	198	206	Itgb2	Integrin beta-2	yes	yes	2	0.018301	89.142	10	0	14238	13645	14274	30304	25366	23634	12950	13755	13504	15027	1	1	1	1	1	1	1	1	1	1	65908000	65908000			906
ACQQAQVHANLK	TTCFLAFIARLNWKRACQQAQVHANLKVNV	WKRACQQAQVHANLKVNVALNSAVSHEPAH	R	A	C	L	K	V	12	0	1366.68	Q8K0H1	Q8K0H1	465	476	Slc47a1	Multidrug and toxin extrusion protein 1	yes	yes	3	2.57e-06	163.84	5	0	5810.6	7586	7965	8078.4	5953.1	5605.1	4541.6	5549.7	4803.1	5841.8	1	1	1	1	1	1	1	1	1	1	144320000	144320000			4645
ACQSIYPLHDVFVR	VNKLIPDSIGKDIEKACQSIYPLHDVFVRK	KACQSIYPLHDVFVRKVKMLKKPKFELGKL	K	A	C	V	R	K	14	0	1703.85	P97351	P97351	200	213	Rps3a	40S ribosomal protein S3a	yes	yes	2;3;4	1.06e-27	305.3	8.67	2.21	29697	35048	37349	36863	32960	34675	25430	31470	28511	34289	6	6	6	6	6	6	6	6	6	6	5993000000	5993000000			2024
ACQTMGTGMMLSSWATSSIEEVAEAGPEALR	MQCMAHVDGELATVRACQTMGTGMMLSSWA	SSIEEVAEAGPEALRWMQLYIYKDREISRQ	R	A	C	L	R	W	31	0	3270.47	Q9WU19	Q9WU19	97	127	Hao1	Hydroxyacid oxidase 1	yes	yes	3	2.35e-07	210.8	4	0	705.09	1192	866.8	957.62	625.11	977.15	501.82	611.46	739.14	1050.9	1	1	1	1	1	1	1	1	1	1	11136000	11136000			7344
ACQVALDEIK	ADKEVKRPQHSQLRRACQVALDEIKAELEK	SQLRRACQVALDEIKAELEKQRLGAAAPPK	R	A	C	I	K	A	10	0	1145.58	A2A5R2	A2A5R2	35	44	Arfgef2	Brefeldin A-inhibited guanine nucleotide-exchange protein 2	yes	yes	2;3	5.94e-06	188.87	1	0	27268	26196	29204	40784	35689	33678	26694	28372	25560	28777	2	2	2	2	2	2	2	2	2	2	210700000	210700000			6
ACQVTQSR	ISRALELFLESLLKKACQVTQSRNAKTMTT	LESLLKKACQVTQSRNAKTMTTSHLKQCIE	K	A	C	S	R	N	8	0	948.445	Q9D6N5	Q9D6N5	53	60	Drap1	Dr1-associated corepressor	yes	yes	2	0.0027229	134.3	21	0	9797.5	10037	10605	18217	15335	12906	10817	10126	9520.8	10454	1	1	1	1	1	1	1	1	1	1	191240000	191240000			6445
ACQVYIQHTR	VGTQTSQVEIKLSLKACQVYIQHTRSKEHE	KLSLKACQVYIQHTRSKEHERPRRLRLVRK	K	A	C	T	R	S	10	0	1274.62	Q9JJ28	Q9JJ28	1225	1234	Flii	Protein flightless-1 homolog	yes	yes	2	7.39e-06	182.65	3	0	4312.2	4444.1	4421.3	7849.3	7313	5994.4	2402.8	3607.9	2845.2	4345.2	1	1	1	1	1	1	1	1	1	1	26821000	26821000			6964
ACSEQEER	RCQRAVQALPSRARRACSEQEERLLRNVVA	LPSRARRACSEQEERLLRNVVASLAQALQE	R	A	C	E	R	L	8	0	1007.4	Q8BVI5	Q8BVI5	150	157	Stx16	Syntaxin-16	yes	yes	2	0.003135	128.12	10	0	10365	7458.2	7686	8136.4	10301	7631.7	6290.5	6807.5	5675.3	6478	2	2	2	2	2	2	2	2	2	2	133820000	133820000			4166
ACSILFPLIYSEMK	TKPRALFSSGAVLYKACSILFPLIYSEMKY	KACSILFPLIYSEMKYLVH___________	K	A	C	M	K	Y	14	0	1670.84	P52019	P52019	555	568	Sqle	Squalene monooxygenase	yes	yes	2;3	5.5e-20	265.72	19	0	14070	14759	22693	25446	24172	29618	17473	17524	30100	20790	2	2	2	2	2	2	2	2	2	2	217690000	217690000			1522
ACSPGASEITGLSK	PRVVDKLSLCIAPGKACSPGASEITGLSKA	KACSPGASEITGLSKAELEVQGRQRFDDNL	K	A	C	S	K	A	14	0	1376.66	Q91XB0	Q91XB0	76	89	Trex1	Three-prime repair exonuclease 1	yes	yes	2	6.36e-23	285.32	4	0	21001	20705	23830	40109	32741	38082	18967	23316	23859	27700	1	1	1	1	1	1	1	1	1	1	52243000	52243000			5369
ACSSELESLEMELR	LIEAADFQGLYAEVKACSSELESLEMELRQ	KACSSELESLEMELRQQILVNIGKILQDQP	K	A	C	L	R	Q	14	0	1652.74	Q9D8T2	Q9D8T2	298	311	Gsdmdc1	Gasdermin-D	yes	yes	2;3	2.45e-34	326.43	17	0	20229	19357	23786	25186	24300	26142	21327	22189	21610	21321	2	2	2	2	2	2	2	2	2	2	311980000	311980000			6530
ACSTNDLK	AQNELIWNIKDELKKACSTNDLKELLIFNQ	IKDELKKACSTNDLKELLIFNQQQVPSGES	K	A	C	L	K	E	8	0	907.407	P11103	P11103	255	262	Parp1	Poly [ADP-ribose] polymerase 1	yes	yes	2	0.030541	118.5	21	0	0	0	0	0	0	0	0	0	0	0	0	0	0	0	0	0	0	0	0	0	0	0			885
ACSTPPGPQTVLIFDELSDCLCR	AQEEALKKTEWLVERACSTPPGPQTVLIFD	QTVLIFDELSDCLCRVADLADFVKIGHPDP	R	A	C	C	R	V	23	0	2635.21	A6H611	A6H611	93	115	Mipep	Mitochondrial intermediate peptidase	yes	yes	3	5.13e-08	190.63	2	0	3192.3	2596.9	3203.7	3485.5	3346.2	2988.2	3661	3159.3	3250.5	2418.3	1	1	1	1	1	1	1	1	1	1	43698000	43698000			92
ACSVFQMADKEEESR	FGTQKYEQWIVGVHKACSVFQMADKEEESR	ACSVFQMADKEEESRVCKALFLYTSHLRKY	K	A	C	S	R	V	15	1	1785.77	Q6Q899	Q6Q899	520	534	Ddx58	Probable ATP-dependent RNA helicase DDX58	yes	yes	3	5.17e-16	217.11	4	0	16790	16475	18373	27324	24346	26280	14391	14605	13123	16579	1	1	1	1	1	1	1	1	1	1	367060000	367060000			3368
ACSVNPPSAIEMQLR	FGCPYSHRHAAHPYRACSVNPPSAIEMQLR	ACSVNPPSAIEMQLRRVLHDIRSSLQNLSQ	R	A	C	L	R	R	15	0	1671.81	Q922B9	Q922B9	896	910	Ssfa2	Sperm-specific antigen 2 homolog	yes	yes	2	6.63e-07	177.42	1	0	4143	4187.6	4025.2	5899.7	5911.4	5008.4	4033.5	3808.9	3777.8	3913.4	1	1	1	1	1	1	1	1	1	1	13256000	13256000			5521
ACTELGIR	VMVANRGEIAIRVFRACTELGIRTVAVYSE	IAIRVFRACTELGIRTVAVYSEQDTGQMHR	R	A	C	I	R	T	8	0	918.459	Q05920	Q05920	55	62	Pc	Pyruvate carboxylase, mitochondrial	yes	yes	2	0.015686	107.19	22	0	3821.6	2966.3	3296.7	3523.1	3760.5	3044.6	3125.1	2851.9	2541	2957.4	1	1	1	1	1	1	1	1	1	1	11822000	11822000			2191
ACTGSLNMTLQR	SAQGMTHLEAQNKIKACTGSLNMTLQRASA	KIKACTGSLNMTLQRASAAAKSEPVSVQKG	K	A	C	Q	R	A	12	0	1350.64	Q8CI51	Q8CI51	72	83	Pdlim5	PDZ and LIM domain protein 5	yes	yes	2;3	2.82e-29	324.1	11.7	8.01	25227	24988	23879	33456	29385	29336	21999	22697	36703	26248	2	2	2	2	2	2	2	2	2	2	933660000	933660000			4552
ACTIAIR	VRSFLVGSAAQSLSKACTIAIRYSAVRRQS	SAAQSLSKACTIAIRYSAVRRQSEIKRSEP	K	A	C	I	R	Y	7	0	803.432	Q9R0H0	Q9R0H0	296	302	Acox1	Peroxisomal acyl-coenzyme A oxidase 1	yes	yes	2	0.0090966	138.85	5	0	62489	65211	65095	60773	63621	49497	53033	53242	45036	48945	3	3	3	3	3	3	3	3	3	3	10194000000	10194000000			7257
ACTIAVR	RVQLLYKGFLPTLQKACTIAVRYAVIRHQS	GFLPTLQKACTIAVRYAVIRHQSRLRPSDP	K	A	C	V	R	Y	7	0	789.417	Q9QXD1	Q9QXD1	312	318	Acox2	Peroxisomal acyl-coenzyme A oxidase 2	yes	yes	2	0.0090966	138.85	3	0	22850	24655	26883	28988	30564	29275	17370	23457	16947	23240	2	2	2	2	2	2	2	2	2	2	2080100000	2080100000			7130
ACTILLR	GDEYFTFITDCKDPKACTILLRGASKEILS	ITDCKDPKACTILLRGASKEILSEVERNLQ	K	A	C	L	R	G	7	0	845.479	P80318	P80318	371	377	Cct3	T-complex protein 1 subunit gamma	yes	yes	2	0.007096	151.17	12	0	38737	43634	46958	59173	53723	58414	37646	42892	38870	48077	4	4	4	4	4	4	4	4	4	4	2352000000	2352000000			1983
ACTTEEDQEK	SASVKKPHTLLQRVKACTTEEDQEKLMQIT	LQRVKACTTEEDQEKLMQITSLHSLNAFLL	K	A	C	E	K	L	10	0	1209.48	Q3THK7	Q3THK7	488	497	Gmps	GMP synthase [glutamine-hydrolyzing]	yes	yes	2;3	3.55e-14	298.58	14.7	0.471	72666	73558	71849	111560	88980	91481	62050	72211	55707	74525	3	3	3	3	3	3	3	3	3	3	807620000	807620000			2308
ACVDSNENGDLSK	PVYDCLVWHDGETWRACVDSNENGDLSKCA	WRACVDSNENGDLSKCAVLRNYKEAQEYSS	R	A	C	S	K	C	13	0	1407.59	Q64514	Q64514	208	220	Tpp2	Tripeptidyl-peptidase 2	yes	yes	2	3.61e-41	352.27	18	1	52746	58621	54475	53418	48571	44800	36727	40501	35156	45194	1	1	1	1	1	1	1	1	1	1	152700000	152700000			3108
ACVDTALENLSTLK	EDPLISGLLNSQALKACVDTALENLSTLKM	KACVDTALENLSTLKMKVAEVLAGEGHLYS	K	A	C	L	K	M	14	0	1533.77	P19096	P19096	1221	1234	Fasn	Fatty acid synthase;[Acyl-carrier-protein] S-acetyltransferase;[Acyl-carrier-protein] S-malonyltransferase;3-oxoacyl-[acyl-carrier-protein] synthase;3-oxoacyl-[acyl-carrier-protein] reductase;3-hydroxyacyl-[acyl-carrier-protein] dehydratase;Enoyl-[acyl-carrier-protein] reductase;Oleoyl-[acyl-carrier-protein] hydrolase	yes	yes	2;3	1.02e-42	343.57	8.6	1.02	223300	193840	172520	197560	174920	249210	257340	263100	237850	184640	8	8	8	8	8	8	8	8	8	8	5161600000	5161600000			1032
ACVFGNEPK	NYLETGRGLCFPLVKACVFGNEPKAPDEVL	CFPLVKACVFGNEPKAPDEVLLAPRTETAE	K	A	C	P	K	A	9	0	1020.47	Q91ZN5	Q91ZN5	79	87	Slc35b2	Adenosine 3-phospho 5-phosphosulfate transporter 1	yes	yes	2	0.00050059	143.45	8	0	13725	13167	17184	19980	19712	20934	14170	13243	14044	15446	1	1	1	1	1	1	1	1	1	1	40411000	40411000			5456
ACVHVYK	LKYALRLCAEHGHHRACVHVYKVLELYEEA	CAEHGHHRACVHVYKVLELYEEAVDLALQV	R	A	C	Y	K	V	7	0	875.432	Q8R307	Q8R307	712	718	Vps18	Vacuolar protein sorting-associated protein 18 homolog	yes	yes	3	0.019583	80.377	11	0	7236.5	6879.1	7840.4	12042	10958	9867.9	5636	6460.6	6210	6539.6	1	1	1	1	1	1	1	1	1	1	85752000	85752000			4936
ACVLQNPQTIMHIQDPASQR	RSLHGPCPVTTFGPKACVLQNPQTIMHIQD	NPQTIMHIQDPASQRLTWNKSPKSVLVIKK	K	A	C	Q	R	L	20	0	2306.13	P58058	P58058	78	97	Nadk	NAD kinase	yes	yes	3	2.45e-13	199.31	9	0	5071.2	6238.3	5778.8	6306.2	5322	5453.3	5096.2	4958.3	4319.6	5163.7	1	1	1	1	1	1	1	1	1	1	276620000	276620000			1644
ACVTYFPR	GLRPECEQSALEGMKACVTYFPRACGSLKG	SALEGMKACVTYFPRACGSLKGKLASFFLS	K	A	C	P	R	A	8	0	1012.48	Q9DBD5	Q9DBD5	201	208	Pelp1	Proline-, glutamic acid- and leucine-rich protein 1	yes	yes	2	0.0032019	127.12	8	0	7204.9	7268.2	7188.4	9968.8	8291.9	8139.2	6559.3	6735.5	6138.6	7253.1	1	1	1	1	1	1	1	1	1	1	141610000	141610000			6620
ACVVAGLR	VTGEAVELRSLWQEKACVVAGLRRFGCMVC	RSLWQEKACVVAGLRRFGCMVCRWIAQDLS	K	A	C	L	R	R	8	0	844.459	Q9DB60	Q9DB60	33	40	Fam213b	Prostamide/prostaglandin F synthase	yes	yes	2	0.0017224	150.07	10	0	4668.7	6637.5	8941.4	3752.9	4722	4078.8	4511	3850	4180.7	4602.9	1	1	1	1	1	1	1	1	1	1	539050000	539050000			6602
ACVVHGSDLK	RLNIPVNQVNPRDAKACVVHGSDLKDMTSE	PRDAKACVVHGSDLKDMTSEELDDILRYHT	K	A	C	L	K	D	10	0	1084.53	Q6PIE5;Q8VDN2	Q8VDN2	662	671	Atp1a2;Atp1a1	Sodium/potassium-transporting ATPase subunit alpha-2;Sodium/potassium-transporting ATPase subunit alpha-1	no	no	2;3	5.88e-06	189.13	8.67	5.19	32854	33075	36374	35850	33602	33034	27102	29538	28793	35037	3	3	3	3	3	3	3	3	3	3	732220000	732220000			5130;3360
ACWVLHYFCEVK	VFPLFSSELGYMRARACWVLHYFCEVKFKS	RARACWVLHYFCEVKFKSDQNLQTALELTR	R	A	C	V	K	F	12	0	1610.74	Q9EPL8	Q9EPL8	476	487	Ipo7	Importin-7	yes	yes	2;3	7.45e-08	190.24	19	0	7923	7896.4	10479	9125.5	9339	9103.5	21549	17558	21123	11906	2	2	2	2	2	2	2	2	2	2	240140000	240140000			6781
ACYALENFVENLGPK	YLKSVPMGNTHHLAKACYALENFVENLGPK	ACYALENFVENLGPKVQPYLPELMECMLQP	K	A	C	P	K	V	15	0	1723.82	Q8VI75	Q8VI75	458	472	Ipo4	Importin-4	yes	yes	3	7.81e-06	158.52	11	0	12021	11221	14406	19222	18812	20043	12513	12912	13161	14186	1	1	1	1	1	1	1	1	1	1	164860000	164860000			5207
ACYFQIQR	FLQHGEQGIMFTTLKACYFQIQREKLN___	IMFTTLKACYFQIQREKLN___________	K	A	C	Q	R	E	8	0	1084.51	Q920R0	Q920R0	1640	1647	Als2	Alsin	yes	yes	2	0.012171	102.8	12	0	12290	11608	12879	14460	12331	12973	12431	12388	12561	10656	1	1	1	1	1	1	1	1	1	1	118210000	118210000			5482
ACYGVLR	ESLRYKLLGGLAVRRACYGVLRFIMESGAK	LGGLAVRRACYGVLRFIMESGAKGCEVVVS	R	A	C	L	R	F	7	0	837.417	P62908	P62908	118	124	Rps3	40S ribosomal protein S3	yes	yes	2	0.0060326	174.26	5	0	12940	13346	15903	15617	15194	13590	11392	11910	10835	12634	1	1	1	1	1	1	1	1	1	1	6328300000	6328300000			1835
ACYLSINPQK	HTSAEFEVVRTIKERACYLSINPQKDEALE	TIKERACYLSINPQKDEALETEKVQYTLPD	R	A	C	Q	K	D	10	0	1192.59	Q8R5C5;P61164	Q8R5C5	221	230	Actr1b;Actr1a	Beta-centractin;Alpha-centractin	no	no	2;3	5.41e-06	191.16	15	0	19558	19024	24424	25641	21527	23913	31449	28165	26879	22105	2	2	2	2	2	2	2	2	2	2	177580000	177580000			5008;1728
ACYLSINPQKDEALETEK	HTSAEFEVVRTIKERACYLSINPQKDEALE	LSINPQKDEALETEKVQYTLPDGSTLDVGP	R	A	C	E	K	V	18	1	2108.01	Q8R5C5	Q8R5C5	221	238	Actr1b	Beta-centractin	yes	yes	3	1.65e-23	241.74	7	0	175650	165280	169160	268140	214620	229660	101030	122690	108830	152820	4	4	4	4	4	4	4	4	4	4	123340000	123340000			5008
ACYLSINPQKDETLETEK	HSSSEFEIVKAIKERACYLSINPQKDETLE	LSINPQKDETLETEKAQYYLPDGSTIEIGP	R	A	C	E	K	A	18	1	2138.02	P61164	P61164	221	238	Actr1a	Alpha-centractin	yes	yes	3	3.01e-12	192.62	7	0	11837	14910	14957	22335	19978	22250	9379.8	12716	11765	15487	1	1	1	1	1	1	1	1	1	1	379970000	379970000			1728
ADAALISK	HSSQDILSNISLNGKADAALISKVSSHLVL	NISLNGKADAALISKVSSHLVLRSLGSYLY	K	A	D	S	K	V	8	0	787.444	Q0VGY8	Q0VGY8	681	688	Tanc1	Protein TANC1	yes	yes	2	0.030728	85.67	7	0	0	0	0	0	0	0	0	0	0	0	0	0	0	0	0	0	0	0	0	0	177040000	177040000			2234
ADAAPTVSIFPPSSEQLTSGGASVVCFLNNFYPK	______________________________	GGASVVCFLNNFYPKDINVKWKIDGSERQN	R	A	D	P	K	D	34	0	3570.73	P01837	P01837	2	35		Ig kappa chain C region	yes	yes	4	2.64e-06	138.52	18	0	6277.9	5252.7	7431.9	6186.4	7496.2	6607.3	56427	34029	39516	16839	1	1	1	1	1	1	1	1	1	1	91525000	91525000			733
ADAASQVLLGSGLTILSQPLMYVK	______________________________	GSGLTILSQPLMYVKVLIQVGYEPLPPTIG	M	A	D	V	K	V	24	0	2474.35	Q791V5	Q791V5	2	25	Mtch2	Mitochondrial carrier homolog 2	yes	yes	2;3	9.36e-93	227.42	19	0	21082	19236	27035	17825	18500	16763	106820	73448	93971	45759	4	4	4	4	4	4	4	4	4	4	400770000	400770000			3475
ADAAWTK	YNLLKLYKISSDWQRADAAWTKMQEENIIP	KISSDWQRADAAWTKMQEENIIPRERTLRL	R	A	D	T	K	M	7	0	761.371	Q6PB66	Q6PB66	973	979	Lrpprc	Leucine-rich PPR motif-containing protein, mitochondrial	yes	yes	2	0.03111	100.15	5	0	10507	10846	11160	12062	11089	9986.3	9592.8	9535.9	7787.3	8758	1	1	1	1	1	1	1	1	1	1	1792400000	1792400000			3312
ADADLTLLWAEWQGR	CALILPLVQLLRFLRADADLTLLWAEWQGR	ADADLTLLWAEWQGRRPEWELTDMVVWVTG	R	A	D	G	R	R	15	0	1743.86	Q9CXR1	Q9CXR1	28	42	Dhrs7	Dehydrogenase/reductase SDR family member 7	yes	yes	2;3	3.06e-39	331.01	6	0	39099	28713	42954	34862	27589	38049	39244	50118	47719	37735	2	2	2	2	2	2	2	2	2	2	319930000	319930000			6153
ADAECYTALK	SEIEDAAFLAREKAKADAECYTALKIAEAN	REKAKADAECYTALKIAEANKLKLTPEYLQ	K	A	D	L	K	I	10	0	1140.51	Q8BFZ9	Q8BFZ9	258	267	Erlin2	Erlin-2	yes	yes	2;3	5.86e-05	163.94	23	0	73508	73294	78410	97534	90296	85598	64256	71693	61822	65511	4	4	4	4	4	4	4	4	4	4	482860000	482860000			3769
ADAEDLLGSFLSNILQDCR	ALHSLTACLSCSVLRADAEDLLGSFLSNIL	DLLGSFLSNILQDCRHHLCEPDMKLVWPSA	R	A	D	C	R	H	19	0	2136.02	Q9D071	Q9D071	340	358	Mms19	MMS19 nucleotide excision repair protein homolog	yes	yes	2;3	5.48e-32	269.26	14	0	8891.7	8800.3	11267	10961	7043.6	9752.8	11341	11177	10867	9688.7	3	3	3	3	3	3	3	3	3	3	73578000	73578000			6268
ADAEEEAATR	WARFGRTLAEINANRADAEEEAATRIPA__	INANRADAEEEAATRIPA____________	R	A	D	T	R	I	10	0	1061.46	O88487	O88487	600	609	Dync1i2	Cytoplasmic dynein 1 intermediate chain 2	yes	yes	2	5.83e-06	192.91	7	0	3545.6	3929.5	3679.3	5185.4	5512.6	5073.9	2866.9	3481.7	3042.2	4157.9	1	1	1	1	1	1	1	1	1	1	804690000	804690000			607
ADAEENLEDVMEEVR	LMKTYFKAAKLMTEKADAEENLEDVMEEVR	ADAEENLEDVMEEVRKVNESIKYNHPLRKC	K	A	D	V	R	K	15	0	1747.76	Q8C561	Q8C561	238	252	Lmbrd2	LMBR1 domain-containing protein 2	yes	yes	2;3	5.91e-16	228.25	10	0	14212	11273	9573.6	18121	12984	10226	7492.9	7988.8	7330.8	7136.2	2	2	2	2	2	2	2	2	2	2	234950000	234950000			4359
ADAEGESDLENSR	RILAQATSDLVNAIKADAEGESDLENSRKL	IKADAEGESDLENSRKLLSAAKILADATAK	K	A	D	S	R	K	13	0	1391.58	P26039	P26039	842	854	Tln1	Talin-1	yes	yes	2;3	2.82e-22	293.8	6.5	0.866	38822	42430	37947	68372	59832	58637	35253	39854	36847	42130	3	3	3	3	3	3	3	3	3	3	1824200000	1824200000			1126
ADAEGGEAER	EEAEATPETEMEAGKADAEGGEAERSQKVM	MEAGKADAEGGEAERSQKVMDSFKEGSREE	K	A	D	E	R	S	10	0	1003.42	Q640N3	Q640N3	690	699	Arhgap30	Rho GTPase-activating protein 30	yes	yes	2	0.00011013	157.59	7	0	2727.4	2024.1	2345.9	7436.8	5835.1	5599.3	1766.9	2106.1	2422.6	3381.7	1	1	1	1	1	1	1	1	1	1	21458000	21458000			3063
ADAENAMR	KKTACGFCFVEYYSRADAENAMRYINGTRL	FVEYYSRADAENAMRYINGTRLDDRIIRTD	R	A	D	M	R	Y	8	0	876.376	Q9CQ49	Q9CQ49	92	99	Ncbp2	Nuclear cap-binding protein subunit 2	yes	yes	2	0.0025141	137.42	14	0	7207.9	7208.1	7405	11737	10932	10204	6917.8	6106.3	5806.7	8987.7	1	1	1	1	1	1	1	1	1	1	582890000	582890000			5897
ADAEVITFPK	______________________________	______________________________	M	A	D	P	K	K	10	0	1089.57	Q9ESX5	Q9ESX5	2	11	Dkc1	H/ACA ribonucleoprotein complex subunit 4	yes	yes	2	0.0012431	48.796	20	0	1596.9	1348.2	1261.6	1445.7	1105.5	1376.6	1235.3	942.94	1319.2	1353.6	1	1	1	1	1	1	1	1	1	1	133030000	133030000			6885
ADAEVLR	ATRGTVTDFPGFDGRADAEVLRKAMKGLGT	DFPGFDGRADAEVLRKAMKGLGTDEDSILN	R	A	D	L	R	K	7	0	772.408	P48036	P48036	17	23	Anxa5	Annexin A5	yes	yes	2	0.0072281	147.83	17.5	0.5	54734	53505	48918	111300	91245	82924	50586	53346	47196	55439	3	3	3	3	3	3	3	3	3	3	10518000000	10518000000			1432
ADAFVGTWK	______________________________	______________________________	M	A	D	W	K	L	9	0	993.492	P11404	P11404	2	10	Fabp3	Fatty acid-binding protein, heart	yes	yes	2	0.00055589	75.38	2	0	114.48	168.42	85.901	233.01	111.68	151.07	762.89	447.27	18510	2158.7	1	1	1	1	1	1	1	1	1	1	467590000	467590000			891
ADAGEKPK	GSSGCVERLEVTCRRADAGEKPKAFIHWVS	LEVTCRRADAGEKPKAFIHWVSQPLVCEIR	R	A	D	P	K	A	8	1	814.418	Q8BML9	Q8BML9	668	675	Qars		yes	yes	2;3	0.039882	95.099	3	0	19001	19331	24567	26996	22711	22436	19902	18928	18727	18421	2	2	2	2	2	2	2	2	2	2	707850000	707850000			4024
ADAGFVYSEAVASHYMR	EFMDGADLCFEIVKRADAGFVYSEAVASHY	AGFVYSEAVASHYMRQILEALRYCHDNNII	R	A	D	M	R	Q	17	0	1872.85	O70589	O70589	107	123	Cask	Peripheral plasma membrane protein CASK	yes	yes	3	1.92e-05	136.01	1	0	1107.4	1165.8	1294.2	1408.9	975.7	967.5	749.82	1131.4	708.57	1202.9	1	1	1	1	1	1	1	1	1	1	75443000	75443000			584
ADAGGEDAILQTR	ATLDTRKIVEACKAKADAGGEDAILQTRTY	AKADAGGEDAILQTRTYDLYITYDKYYQTP	K	A	D	T	R	T	13	0	1315.64	Q9CPX6	Q9CPX6	186	198	Atg3	Ubiquitin-like-conjugating enzyme ATG3	yes	yes	2	8.28e-15	215.08	15	0	14577	15266	15141	14114	14524	13491	11195	12450	11084	12071	1	1	1	1	1	1	1	1	1	1	566900000	566900000			5873
ADAGGELNLAR	RDEKGALFRAHARYRADAGGELNLARAPAL	ARYRADAGGELNLARAPALGGSFSGLEPMG	R	A	D	A	R	A	11	0	1085.55	Q9QYR9	Q9QYR9	95	105	Acot2	Acyl-coenzyme A thioesterase 2, mitochondrial	yes	yes	2	5.24e-05	152.04	18	0	9123.4	10010	7786.6	22389	26399	16796	13473	9000.7	8302.4	12359	1	1	1	1	1	1	1	1	1	1	235060000	235060000			7190
ADAGGLGISIK	PEALLLQRRRVTVRKADAGGLGISIKGGRE	TVRKADAGGLGISIKGGRENKMPILISKIF	K	A	D	I	K	G	11	0	1000.56	Q61234	Q61234	87	97	Snta1	Alpha-1-syntrophin	yes	yes	2	3.12e-05	159.83	9	0	9222.8	9901.6	10400	11441	10231	11030	8077.2	9582.4	12093	9336.9	1	1	1	1	1	1	1	1	1	1	113300000	113300000			2879
ADAHLESSSVASPEGAGDR	LDLDPNCSQSDLGGRADAHLESSSVASPEG	LESSSVASPEGAGDRGEADEHLESSSAAPT	R	A	D	D	R	G	19	0	1854.83	Q8BYU6	Q8BYU6	139	157	Tor1aip2	Torsin-1A-interacting protein 2	yes	yes	3	1.23e-09	176.44	13	0	789.84	1166.4	1425.8	1310	981.56	1471.3	2051.8	1641.7	1772.2	1657.9	1	1	1	1	1	1	1	1	1	1	82324000	82324000			4246
ADAMTLDGGTMFDAGKPPYK	KSSTRQCIQAIVTNRADAMTLDGGTMFDAG	LDGGTMFDAGKPPYKLRPVAAEVYGTKEQP	R	A	D	Y	K	L	20	1	2084.95	P08071	P08071	72	91	Ltf	Lactotransferrin	yes	yes	4	8.59e-07	128.26	9	0	11116	7458	18851	26464	23658	18920	12298	15659	17791	16282	2	2	2	2	2	2	2	2	2	2	165080000	165080000			819
ADAQTPEEVGPSEASLR	ASEAQDGPQTFRVIKADAQTPEEVGPSEAS	AQTPEEVGPSEASLRRRKGPTKTKELGSAV	K	A	D	L	R	R	17	0	1755.83	Q8VE99	Q8VE99	86	102	Ccdc115	Coiled-coil domain-containing protein 115	yes	yes	2	5.97e-64	378.5	12	0	12157	11924	12292	18136	15833	16189	8787.2	9964.6	9314.3	11953	1	1	1	1	1	1	1	1	1	1	68682000	68682000			5165
ADASSLTVDVTSPASK	PAMGPPSDPVMTTAKADASSLTVDVTSPAS	DASSLTVDVTSPASKVPTTVEDRVSDCTPA	K	A	D	S	K	V	16	0	1547.77	Q99JX3	Q99JX3	407	422	Gorasp2	Golgi reassembly-stacking protein 2	yes	yes	2;3	1.5e-63	378.63	1	0	43502	42646	53305	62765	56172	54993	39749	41974	39641	43854	2	2	2	2	2	2	2	2	2	2	1046300000	1046300000			5645
ADATNVNNWHWTER	AKWGEGDPRWIVEERADATNVNNWHWTERD	RADATNVNNWHWTERDASNWSTEKLKTLFL	R	A	D	E	R	D	14	0	1712.77	Q8BK64	Q8BK64	17	30	Ahsa1	Activator of 90 kDa heat shock protein ATPase homolog 1	yes	yes	3	1.31e-07	183.06	23	0	962.47	1736.7	2110.7	1648.7	1169.9	2149.2	938.43	1527.9	1702.8	2470.8	1	1	1	1	1	1	1	1	1	1	330960000	330960000			3959
ADAVQDSEMVELVELEIR	AKQIGVEHVVVYVNKADAVQDSEMVELVEL	VQDSEMVELVELEIRELLTEFGYKGEETPV	K	A	D	I	R	E	18	0	2045	Q8BFR5	Q8BFR5	183	200	Tufm	Elongation factor Tu, mitochondrial	yes	yes	2;3	1.06e-62	360.48	16.5	0.5	17723	19331	18172	22291	21255	20423	18669	17651	19598	18690	4	4	4	4	4	4	4	4	4	4	1750600000	1750600000			3757
ADAVYTGLNTR	LKIQVRKAAIASREKADAVYTGLNTRSQET	SREKADAVYTGLNTRSQETYETLKHEKPPQ	K	A	D	T	R	S	11	0	1179.59	P20491	P20491	61	71	Fcer1g	High affinity immunoglobulin epsilon receptor subunit gamma	yes	yes	2	1.26e-05	166.66	1	0	8190	9055.6	9516.5	17526	13798	14446	8227.7	10569	10204	9994.8	1	1	1	1	1	1	1	1	1	1	37871000	37871000			1050
ADAWEEIR	______________________________	______________________________	M	A	D	I	R	R	8	0	988.461	Q8CCJ3	Q8CCJ3	2	9	Ufl1	E3 UFM1-protein ligase 1	yes	yes	2	0.02446	62.464	8	0	9661	10970	11112	14022	11247	12136	9762.4	10584	13640	10525	1	1	1	1	1	1	1	1	1	1	67397000	67397000			4435
ADAWLLR	PRAGASPPPVSELDRADAWLLRKAHETAFL	PPVSELDRADAWLLRKAHETAFLSWFRNGL	R	A	D	L	R	K	7	0	843.46	Q9D938	Q9D938	58	64	Tmem160	Transmembrane protein 160	yes	yes	2	0.042823	94.006	9	0	3348.4	3996.8	3567.8	3915.7	4478.8	4429.3	3355.2	3526.3	3104.4	3201.3	1	1	1	1	1	1	1	1	1	1	508540000	508540000			6554
ADAYFSPIHSQLEHLLDPSSFTGR	VKQEGGDNDLIERIRADAYFSPIHSQLEHL	SQLEHLLDPSSFTGRAPQQVHRFLEEEVRP	R	A	D	G	R	A	24	0	2687.3	P54822	P54822	429	452	Adsl	Adenylosuccinate lyase	yes	yes	4	3.27e-06	105.03	12	0	1544.8	1802.3	2547.7	2542.5	1794.3	1948.8	2400.5	2993.3	3138.7	3076.8	1	1	1	1	1	1	1	1	1	1	188610000	188610000			1579
ADCASGIFLAAEK	KELLYFLDSCEPEFKADCASGIFLAAEKYA	FKADCASGIFLAAEKYAPSKRWHIDTIMRV	K	A	D	E	K	Y	13	0	1351.64	P22892	P22892	398	410	Ap1g1	AP-1 complex subunit gamma-1	yes	yes	2;3	6.72e-15	218.75	6	0	37333	37948	41998	52244	48802	47375	33633	35677	33941	37120	3	3	3	3	3	3	3	3	3	3	1072500000	1072500000			1080
ADCCGAPNGVR	RRRGRQPGAEDSPAKADCCGAPNGVRNGLA	SPAKADCCGAPNGVRNGLAAEPGPTGPRRA	K	A	D	V	R	N	11	0	1175.48	Q9JI99	Q9JI99	69	79	Sgpp1	Sphingosine-1-phosphate phosphatase 1	yes	yes	2	0.00012375	162.88	13	0	0	0	0	0	0	0	0	0	0	0	0	0	0	0	0	0	0	0	0	0	0	0			6935
ADCGCTYQLR	TFRPDIVVKDWVAPRADCGCTYQLRVQLAS	WVAPRADCGCTYQLRVQLASADYIVLASFE	R	A	D	L	R	V	10	0	1242.51	Q9QZN4	Q9QZN4	166	175	Fbxo6	F-box only protein 6	yes	yes	2	0.0021427	114.5	19	0	17889	15912	17848	23788	20876	22525	14012	14873	18123	17898	1	1	1	1	1	1	1	1	1	1	416240000	416240000			7225
ADCGQGDK	KAKRRKANQSAGKEKADCGQGDKADEKDGK	QSAGKEKADCGQGDKADEKDGKKKHASSTS	K	A	D	D	K	A	8	0	849.329	P97770	P97770	160	167	Thumpd3	THUMP domain-containing protein 3	yes	yes	2	0.00931	105.94	18	0	8157.3	7958.9	9578.5	12762	10121	9263	8911.2	7909.2	8665.4	8516.5	1	1	1	1	1	1	1	1	1	1	65254000	65254000			2074
ADCKEEHDIPR	VAGHYISPFHDIPLKADCKEEHDIPRKKAR	IPLKADCKEEHDIPRKKARNDEYENLFNMV	K	A	D	P	R	K	11	1	1368.61	Q91VM9	Q91VM9	65	75	Ppa2	Inorganic pyrophosphatase 2, mitochondrial	yes	yes	3;4	5.33e-05	137.59	18	0	21152	18617	19908	18992	19531	17471	16813	16937	16224	19470	3	3	3	3	3	3	3	3	3	3	958430000	958430000			5254
ADCPHPIR	SFHVDVPVEFDVFLKADCPHPIRFSKLCVS	EFDVFLKADCPHPIRFSKLCVSFNNQVYNQ	K	A	D	I	R	F	8	0	964.455	B2RXC1	B2RXC1	613	620	Trappc11	Trafficking protein particle complex subunit 11	yes	yes	3	0.0058386	91.853	18	0	2207.7	2286.4	2878.5	3216.2	2967	2944.3	2087.9	2186.2	2184.6	2363.6	1	1	1	1	1	1	1	1	1	1	158740000	158740000			134
ADCPTMEAQTTLTTNDIVISK	EYADTDIPTTLIRSKADCPTMEAQTTLTTN	EAQTTLTTNDIVISKLTQILSYLRQGTRNK	K	A	D	S	K	L	21	0	2308.09	Q9Z1M8	Q9Z1M8	261	281	Ik	Protein Red	yes	yes	3	1.23e-09	171.07	23	0	7899.1	8360.9	9040.5	11328	9946	10419	8813.7	10159	8692.3	9571.2	1	1	1	1	1	1	1	1	1	1	61078000	61078000			7491
ADCTITMADSDLLALMTGK	VKNGKGSVLPNSDKKADCTITMADSDLLAL	ITMADSDLLALMTGKMNPQSAFFQGKLKIA	K	A	D	G	K	M	19	0	2025.94	P32020	P32020	493	511	Scp2	Non-specific lipid-transfer protein	yes	yes	2;3;4	6.08e-145	486.27	7.97	2.03	1033400	1208700	1292900	1011800	1051000	1096400	886100	1038500	973220	987780	53	53	53	53	53	53	53	53	53	53	35294000000	35294000000			1231
ADCYTELEK	______________________________	______________________________	M	A	D	E	K	A	9	0	1127.48	Q9D708	Q9D708	2	10	S100a16		yes	yes	2	0.00048272	101.99	13	0	3427.5	3237.7	3746.3	5938.9	5030.6	4640	4132	4407.1	3041.5	3931.9	1	1	1	1	1	1	1	1	1	1	89892000	89892000			6458
ADDADEFGYSR	AKSARLNLWRYGDFRADDADEFGYSR____	GDFRADDADEFGYSR_______________	R	A	D	S	R	-	11	0	1244.49	Q78PY7	Q78PY7	900	910	Snd1	Staphylococcal nuclease domain-containing protein 1	yes	yes	2	4.3e-12	277.31	11	0	69970	79366	82080	75183	68692	66879	49901	55517	48803	58251	2	2	2	2	2	2	2	2	2	2	7086600000	7086600000			3466
ADDAEGR	IVQIPQAGGENTITKADDAEGRDEKPIQAE	GGENTITKADDAEGRDEKPIQAEAQASPGA	K	A	D	G	R	D	7	0	732.304	Q3UZ39	Q3UZ39	483	489	Lrrfip1	Leucine-rich repeat flightless-interacting protein 1	yes	yes	2	0.072373	81.89	8	0	4490.5	4046.2	4741.9	6205.7	5242.1	5194.3	4708.1	4812.8	4651.7	5270	1	1	1	1	1	1	1	1	1	1	505160000	505160000			2549
ADDASAATIEK	PGVLSAPPSLIQRPKADDASAATIEKKATA	QRPKADDASAATIEKKATATISAKPQITNP	K	A	D	E	K	K	11	0	1090.51	Q923D5	Q923D5	546	556	Wbp11	WW domain-binding protein 11	yes	yes	2	2.63e-08	236.35	18	0	24331	25824	24527	39474	32887	31028	24923	25386	23741	26177	1	1	1	1	1	1	1	1	1	1	99009000	99009000			5556
ADDDIIQKPAETSPPPVAPK	LSERTHSAPLPNISKADDDIIQKPAETSPP	IQKPAETSPPPVAPKPMTLRAETSPPPVFP	K	A	D	P	K	P	20	1	2088.07	Q3UMF0	Q3UMF0	1016	1035	Cobll1	Cordon-bleu protein-like 1	yes	yes	3	2.03e-14	212.1	24	0	14073	15708	9588.1	15320	13552	12742	13015	14277	13379	12766	1	1	1	1	1	1	1	1	1	1	206170000	206170000			2491
ADDDTYVIVDNLR	YVHDHYLEDADWFMKADDDTYVIVDNLRWL	MKADDDTYVIVDNLRWLLSKYNPEQPIYFG	K	A	D	L	R	W	13	0	1507.72	Q9JJ06	Q9JJ06	168	180	C1galt1	Glycoprotein-N-acetylgalactosamine 3-beta-galactosyltransferase 1	yes	yes	2	9.71e-19	259.35	16	0	5093.5	4005.8	4804.8	6721.4	5212	6499.7	3395.4	4125.1	3563.4	4502.7	1	1	1	1	1	1	1	1	1	1	161810000	161810000			6963
ADDDVLFEDVYELCEVIGK	______________________________	VLFEDVYELCEVIGKGPFSVVRRCINRETG	M	A	D	G	K	G	19	0	2228.02	O70589	O70589	2	20	Cask	Peripheral plasma membrane protein CASK	yes	yes	3	0.009374	46.621	17	0	3387.2	4017.7	3515	3098.9	2960.9	2847.8	3583.1	3312.8	3746.5	3413.5	1	1	1	1	1	1	1	1	1	1	4699600	4699600			584
ADDGRPFPQVIK	CIGGVILFHETLYQKADDGRPFPQVIKSKG	YQKADDGRPFPQVIKSKGGVVGIKVDKGVV	K	A	D	I	K	S	12	1	1341.7	P05064	P05064	88	99	Aldoa	Fructose-bisphosphate aldolase A	yes	yes	2;3	1.72e-07	190.57	6	0	28640	30343	31784	59824	46330	48127	27247	27819	65698	37492	5	5	5	5	5	5	5	5	5	5	4986200000	4986200000			778
ADDIDIEAMLEAPYK	______________________________	ADDIDIEAMLEAPYKKDENKLNSANGHEER	M	A	D	Y	K	K	15	0	1692.79	Q8VH51	Q8VH51	2	16	Rbm39	RNA-binding protein 39	yes	yes	2	0.00017747	69.01	18	0	21353	18303	19748	27889	23072	24130	29828	29207	24564	20887	2	2	2	2	2	2	2	2	2	2	91822000	91822000			5188
ADDIEQMR	FDLLRVSYEKFSNLRADDIEQMRFKQRLKV	EKFSNLRADDIEQMRFKQRLKVIQSLEDTA	R	A	D	M	R	F	8	0	976.428	Q5SVR0	Q5SVR0	780	787	Tbc1d9b	TBC1 domain family member 9B	yes	yes	2	0.026736	89.355	13	0	4918.6	4721.5	4863.3	5947.1	5360.6	5323.7	4498.1	5051.7	3958.3	4465.9	1	1	1	1	1	1	1	1	1	1	99285000	99285000			2709
ADDILANPPR	YTRREYSYSTARPWRADDILANPPRLPDRQ	ARPWRADDILANPPRLPDRQPYPGVPHHHS	R	A	D	P	R	L	10	0	1080.56	P39061	P39061	1551	1560	Col18a1	Collagen alpha-1(XVIII) chain;Endostatin	yes	yes	2	0.00052409	136.57	20	0	8851.5	8378.4	10386	11581	10503	9696	7410.8	7751.7	7519	8797.8	1	1	1	1	1	1	1	1	1	1	39830000	39830000			1316
ADDIVGPVTHEIFENNVVHLMWQEPK	SVAAYVSARTMPEAKADDIVGPVTHEIFEN	IFENNVVHLMWQEPKEPNGLIVLYEVSYRR	K	A	D	P	K	E	26	0	3016.48	P15208	P15208	840	865	Insr	Insulin receptor;Insulin receptor subunit alpha;Insulin receptor subunit beta	yes	yes	4	2.12e-16	239.96	7	0	11630	10801	12074	11690	12396	10860	11388	12535	11841	13221	1	1	1	1	1	1	1	1	1	1	97988000	97988000			963
ADDKLISEEGVDSLTVK	NFLRFQLTMRLRSIKADDKLISEEGVDSLT	DKLISEEGVDSLTVKELQAACRARGMRALG	K	A	D	V	K	E	17	1	1817.93	Q9Z2I0	Q9Z2I0	356	372	Letm1	LETM1 and EF-hand domain-containing protein 1, mitochondrial	yes	yes	3	2.95e-23	243.97	24	0	17182	21194	17484	19430	20031	19281	6609.8	7955.6	7337.7	13248	1	1	1	1	1	1	1	1	1	1	653000000	653000000			7544
ADDLDFETGDAGASATFPMQCSALR	______________________________	AGASATFPMQCSALRKNGFVVLKGRPCKIV	M	A	D	L	R	K	25	0	2645.14	P63242	P63242	2	26	Eif5a	Eukaryotic translation initiation factor 5A-1	yes	yes	2;3	8.78e-89	222.45	14	0	1669.8	1872.7	2314.8	2402.7	3034.8	2173.6	3701.1	2614.5	2929.4	2925.2	2	2	3	3	3	3	3	1	2	2	577780000	577780000			1869
ADDLDLLK	EVLIHQVQYQEMDSKADDLDLLKSSGVIQR	YQEMDSKADDLDLLKSSGVIQRHTEKENDN	K	A	D	L	K	S	8	0	901.476	Q2VLH6	Q2VLH6	1098	1105	Cd163	Scavenger receptor cysteine-rich type 1 protein M130;Soluble CD163	yes	yes	2	0.0023964	139.19	24	0	9321.3	10615	11305	7952.1	9770.3	10484	5227.5	6036.6	4920.7	7496.2	1	1	1	1	1	1	1	1	1	1	109140000	109140000			2259
ADDLEPIVELGR	SKACISIGNQNFEVKADDLEPIVELGRGAY	EVKADDLEPIVELGRGAYGVVEKMRHVPSG	K	A	D	G	R	G	12	0	1325.68	P70236	P70236	50	61	Map2k6	Dual specificity mitogen-activated protein kinase kinase 6	yes	yes	2	0.0015877	113.03	18	0	3670.5	3288.6	3202.5	4587.7	4126.9	3510.7	4853.8	4198.4	4718.8	3550.8	1	1	1	1	1	1	1	1	1	1	114850000	114850000			1915
ADDLLPLGDQTQDGDFGSR	RVKKIRKKEKEVIMRADDLLPLGDQTQDGD	LPLGDQTQDGDFGSRLRGRGRRRVPEVEEE	R	A	D	S	R	L	19	0	2018.92	Q9Z315	Q9Z315	420	438	Sart1	U4/U6.U5 tri-snRNP-associated protein 1	yes	yes	2;3	6.9e-50	307.7	18	0	15449	13758	16988	20202	19858	15944	17315	15797	15406	15715	2	2	2	2	2	2	2	2	2	2	95611000	95611000			7572
ADDNATIR	DGASRRGESMQPNRRADDNATIRVTNLSED	SMQPNRRADDNATIRVTNLSEDTRETDLQE	R	A	D	I	R	V	8	0	874.414	Q9Z1D1	Q9Z1D1	235	242	Eif3g	Eukaryotic translation initiation factor 3 subunit G	yes	yes	2	0.0012309	173.69	11.5	1.5	7825.5	7914.8	8802.6	9866.4	9238.2	8636.8	5441.8	6521.6	6040.6	8503	1	1	1	1	1	1	1	1	1	1	1364700000	1364700000			7479
ADDPNSIFLIDHAWTCR	ELCYKVIVTSESGVRADDPNSIFLIDHAWT	DPNSIFLIDHAWTCRVEHARKQLQQVPGLL	R	A	D	C	R	V	17	0	2029.93	Q3UDE2	Q3UDE2	106	122	Ttll12	Tubulin--tyrosine ligase-like protein 12	yes	yes	3	2.27e-06	152.11	1	0	13962	15140	15244	19161	16718	15809	15546	14206	13578	14405	4	4	4	4	4	4	4	4	4	4	314690000	314690000			2419
ADDPSAADR	______________________________	______________________________	M	A	D	D	R	N	9	0	916.389	Q8BWY3	Q8BWY3	2	10	Etf1	Eukaryotic peptide chain release factor subunit 1	yes	yes	2	0.017458	72.23	2.5	0.5	3408.6	3818.5	4474.2	4100.4	4244.5	3984.2	2998.2	4045.5	2646.2	3212.9	1	1	1	1	1	1	1	1	1	1	66312000	66312000			4206
ADDPSSYMEVVQAANASGNWEELVK	LQKGMVKEAIDSYIKADDPSSYMEVVQAAN	VQAANASGNWEELVKYLQMARKKARESYVE	K	A	D	V	K	Y	25	0	2709.22	Q68FD5	Q68FD5	1131	1155	Cltc	Clathrin heavy chain 1	yes	yes	3;4	1.83e-24	260.03	24	0	66236	68304	78301	99582	92917	90917	57181	59432	59032	73475	9	9	9	9	9	9	9	9	9	9	2908800000	2908800000			3142
ADDPTMGEGPDK	ALLAQLIQDKLDAYKADDPTMGEGPDKARS	AYKADDPTMGEGPDKARSQLLILDRGFDPS	K	A	D	D	K	A	12	0	1231.5	O08599	O08599	214	225	Stxbp1	Syntaxin-binding protein 1	yes	yes	3	0.00044723	110.31	15	0	7677.4	7235.1	8821.9	13440	11772	9728.9	7656.3	8940.3	8533.1	9007.8	1	1	1	1	1	1	1	1	1	1	25646000	25646000			273
ADDSASEASSTGQEPCPR	QVLTPSGLGVQPSPKADDSASEASSTGQEP	SASEASSTGQEPCPRSNAMLAVKHGLLYVY	K	A	D	P	R	S	18	0	1863.75	Q921I2	Q921I2	415	432	Klhdc4	Kelch domain-containing protein 4	yes	yes	2;3	1.48e-49	308.84	8	0	4776.2	4677.4	5443.6	8865.2	8674.9	10273	3604.4	4860.7	3750	6235.7	2	2	2	2	2	2	2	2	2	2	63278000	63278000			5496
ADDTFEALR	TARPQAPATVGLAFRADDTFEALRIEPFSS	VGLAFRADDTFEALRIEPFSSPPELPDVMK	R	A	D	L	R	I	9	0	1036.48	P62869	P62869	81	89	Tceb2	Transcription elongation factor B polypeptide 2	yes	yes	2	0.0001307	164.71	17	0	13155	13373	14271	17312	16018	16656	12641	11594	11526	14014	1	1	1	1	1	1	1	1	1	1	1690200000	1690200000			1826
ADDVDQQQTTNTVEEPLDLIR	______________________________	QQTTNTVEEPLDLIRLSLDERIYVKMRNDR	M	A	D	I	R	L	21	0	2399.15	P62311	P62311	2	22	Lsm3	U6 snRNA-associated Sm-like protein LSm3	yes	yes	2	3.85e-82	239.19	10	0	1270.2	1084	1458	907.34	1537.4	814.51	1208.7	1153.4	1197.1	1232.9	1	1	1	1	1	1	1	1	1	1	48867000	48867000			1786
ADDYEQVK	HCGRLYPEGLAQLARADDYEQVKNVADYYP	GLAQLARADDYEQVKNVADYYPEYKLLFEG	R	A	D	V	K	N	8	0	966.429	P51863	P51863	258	265	Atp6v0d1	V-type proton ATPase subunit d 1	yes	yes	2;3	0.0033369	126.41	17	0	72651	75402	83495	89654	81727	80908	62458	64344	61492	67192	3	3	3	3	3	3	3	3	3	3	2146200000	2146200000			1514
ADDYFLLR	RFRETLQDLLPTLPKADDYFLLRWLRARNF	LLPTLPKADDYFLLRWLRARNFDLKKSEDM	K	A	D	L	R	W	8	0	1011.5	Q8R0F9	Q8R0F9	33	40	Sec14l4	SEC14-like protein 4	yes	yes	2	0.005074	120.46	1	0	6410.6	6901.3	7211.4	6921.3	6322.7	5558.3	5888.2	6221.9	5780	7044.7	1	1	1	1	1	1	1	1	1	1	35802000	35802000			4839
ADEALFLLLHNEMVSGVYK	______________________________	LFLLLHNEMVSGVYKSAEQGEVENGRCVTK	M	A	D	Y	K	S	19	0	2148.09	Q9D289	Q9D289	2	20	Trappc6b	Trafficking protein particle complex subunit 6B	no	no		1	NaN	NaN	NaN	0	0	0	0	0	0	0	0	0	0	0	0	0	0	0	0	0	0	0	0	0	0			6375
ADEAQADGK	PETNPPVPSDGTEAKADEAQADGKEHPGAE	DGTEAKADEAQADGKEHPGAEDASEEQNSQ	K	A	D	G	K	E	9	0	903.393	Q9CXE2	Q9CXE2	132	140	Bcl7a	B-cell CLL/lymphoma 7 protein family member A	yes	yes	2	0.0035787	111.06	15	0	4251.5	4772	4961.7	5646.5	5424	5190	4016.2	4577.4	4188	4088.9	1	1	1	1	1	1	1	1	1	1	48260000	48260000			6140
ADEAYLIGR	AVYSEQDTGQMHRQKADEAYLIGRGLAPVQ	QMHRQKADEAYLIGRGLAPVQAYLHIPDII	K	A	D	G	R	G	9	0	1006.51	Q05920	Q05920	80	88	Pc	Pyruvate carboxylase, mitochondrial	yes	yes	2	0.00051599	143.01	20	0	7516.4	6978.8	6862.4	6056.6	6602.9	6241.1	7226.9	7077.8	6749.4	6208.4	1	1	1	1	1	1	1	1	1	1	2610200000	2610200000			2191
ADECDTHTGACLGCR	QWGFPNCRPCVCNGRADECDTHTGACLGCR	ADECDTHTGACLGCRDYTGGEHCERCIAGF	R	A	D	C	R	D	15	0	1721.66	Q61292	Q61292	884	898	Lamb2	Laminin subunit beta-2	yes	yes	3	4.61e-16	214.42	13	0	7417.6	6340.7	6539.8	12105	7101.7	10743	5139.2	6237.8	6890.6	7055.8	2	2	2	2	2	2	2	2	2	2	87855000	87855000			2887
ADEDEEIIVK	DLMKILGDINSDFTRADEDEEIIVKAMSDY	SDFTRADEDEEIIVKAMSDYWVVGKKSDQR	R	A	D	V	K	A	10	0	1159.56	Q8C1Y8	Q8C1Y8	421	430	Ccz1	Vacuolar fusion protein CCZ1 homolog	yes	yes	2	3.93e-05	166.33	15	0	21927	24407	25733	29668	26668	29916	20557	22667	22074	23411	1	1	1	1	1	1	1	1	1	1	116240000	116240000			4325
ADEDPIMGFHQMFLLK	TPDSCIISMVVGQLKADEDPIMGFHQMFLL	DEDPIMGFHQMFLLKNINDAWVCTNDMFRL	K	A	D	L	K	N	16	0	1890.9	P61971	P61971	91	106	Nutf2	Nuclear transport factor 2	yes	yes	3	8.08e-11	192.65	10.7	1.89	27253	25658	30156	34896	31682	31020	26160	30199	30921	29866	3	3	3	3	3	3	3	3	3	3	1269900000	1269900000			1758
ADEELEALR	______________________________	______________________________	M	A	D	L	R	K	9	0	1044.51	P56812	P56812	2	10	Pdcd5	Programmed cell death protein 5	yes	yes	2	4.93e-05	147.34	5	0	956.07	1388	834.52	1404.3	890.73	1286.9	800.18	859.45	940.34	1204.7	1	1	1	1	1	1	1	1	1	1	86542000	86542000			1630
ADEELEALRK	______________________________	______________________________	M	A	D	R	K	Q	10	1	1172.6	P56812	P56812	2	11	Pdcd5	Programmed cell death protein 5	yes	yes	2	1.46e-05	107.47	15	0	3961.9	4680	4095.8	5551.7	6204.3	5696.9	1773.8	1853.7	2040.1	3667.8	1	1	1	1	1	1	1	1	1	1	455820000	455820000			1630
ADEETSSVGR	KKRIRALEERLVGARADEETSSVGREQVNK	LVGARADEETSSVGREQVNKAYHAYREVCI	R	A	D	G	R	E	10	0	1049.46	Q9QYP6	Q9QYP6	78	87	Azi2	5-azacytidine-induced protein 2	yes	yes	2	5.15e-08	174.02	10	0	0	0	0	0	0	0	0	0	0	0	0	0	0	0	0	0	0	0	0	0	0	0			7188
ADEGISFR	SDPKRTIAQDYGVLKADEGISFRGLFIIDD	QDYGVLKADEGISFRGLFIIDDKGILRQIT	K	A	D	F	R	G	8	0	893.424	P35700	P35700	121	128	Prdx1	Peroxiredoxin-1	yes	yes	1;2	0.00027909	244.87	18	0	156440	169530	164640	177710	170710	157700	141170	139770	130850	131900	15	15	15	15	15	15	15	15	15	15	25833000000	25833000000			1284
ADEGLASLSEDGR	LQEVFRFAYYKLLKKADEGLASLSEDGRSP	KKADEGLASLSEDGRSPISIRQMAYVSGLS	K	A	D	G	R	S	13	0	1318.6	Q8BVF7	Q8BVF7	97	109	Aph1a	Gamma-secretase subunit APH-1A	yes	yes	2	9.71e-19	259.35	14	0	8710.9	7845	9542.5	13757	12529	11356	9235.8	9014.1	8142.4	10008	1	1	1	1	1	1	1	1	1	1	35995000	35995000			4163
ADEIESYLENLK	FLKSADCYNEIYNFKADEIESYLENLKGKK	NFKADEIESYLENLKGKKGLSGRYQTSSRL	K	A	D	L	K	G	12	0	1422.69	Q8BXN9	Q8BXN9	98	109	Tmem87a	Transmembrane protein 87A	yes	yes	3	1.5e-05	146.16	4	0	2860.4	2196.5	2613	4523.2	3484.7	3418.9	2387.4	2271.2	1942.4	2505.3	1	1	1	1	1	1	1	1	1	1	149860000	149860000			4228
ADEMYDK	ALYAQALTDQQQFGKADEMYDKCIDLEPDN	TDQQQFGKADEMYDKCIDLEPDNATTYVHK	K	A	D	D	K	C	7	0	870.343	Q9CZW5	Q9CZW5	498	504	Tomm70a	Mitochondrial import receptor subunit TOM70	yes	yes	2	0.015568	118.05	19	0	38147	34685	39466	37637	35677	31621	31822	31244	28376	27227	1	1	1	1	1	1	1	1	1	1	1309400000	1309400000			6254
ADENDEVK	RPGLGSNPCIPFFYRADENDEVKIMVV___	CIPFFYRADENDEVKIMVV___________	R	A	D	V	K	I	8	0	918.393	Q921M4	Q921M4	988	995	Golga2	Golgin subfamily A member 2	yes	yes	2	0.0028011	133.12	13	0	16308	16992	20086	25937	25352	23528	15188	16430	14192	20994	1	1	1	1	1	1	1	1	1	1	92917000	92917000			5504
ADENNAK	QMLEQHAASLLKLCKADENNAKLQELGKWL	ASLLKLCKADENNAKLQELGKWLEPLKNLR	K	A	D	A	K	L	7	0	760.335	A2AIV2	A2AIV2	880	886	Kiaa1429	Protein virilizer homolog	yes	yes	2	0.01184	126.28	18	0	7897	7605.4	7603	12475	10999	10903	6977.2	7145.9	7179.7	7435.1	1	1	1	1	1	1	1	1	1	1	31260000	31260000			34
ADEPKPISPFK	______________________________	______________________________	M	A	D	F	K	N	11	1	1227.65	Q9Z2Z6	Q9Z2Z6	2	12	Slc25a20	Mitochondrial carnitine/acylcarnitine carrier protein	yes	yes	2;3	0.00021857	72.643	4	0	23515	27429	24997	24369	22034	21312	17489	18915	16621	18630	2	2	2	2	2	2	2	2	2	2	3002500000	3002500000			7570
ADEPMEH	RKAQPSQAAEEPAEKADEPMEH________	AAEEPAEKADEPMEH_______________	K	A	D	E	H	-	7	0	827.312	Q9R1P4	Q9R1P4	257	263	Psma1	Proteasome subunit alpha type-1	yes	yes	2	0.021362	105.27	9	0	15560	16008	14607	15197	13829	14487	14055	14347	12722	13408	1	1	1	1	1	1	1	1	1	1	1070000000	1070000000			7297
ADESETAVK	______________________________	______________________________	M	A	D	V	K	L	9	0	948.44	O70310	O70310	2	10	Nmt1	Glycylpeptide N-tetradecanoyltransferase 1	yes	yes	2	0.00012706	85.212	10	0	6876	10435	9617.2	11041	9953	10125	5459.4	7719.6	6543.2	8102.8	1	1	1	1	1	1	1	1	1	1	516220000	516220000			545
ADESHPHR	DLFDELVAHEVARMRADESHPHRVLRHVQE	HEVARMRADESHPHRVLRHVQELAEQLYKN	R	A	D	H	R	V	8	0	947.421	Q6ZPE2	Q6ZPE2	455	462	Sbf1	Myotubularin-related protein 5	yes	yes	3	0.022045	69.825	11	0	1313.2	1856.2	1772.1	1783.7	1623.8	1734.2	1482.1	1331.4	1551.9	1392.6	1	1	1	1	1	1	1	1	1	1	56898000	56898000			3396
ADEVAPAK	STPAPSRTASFSESRADEVAPAKKAKPAMP	ASFSESRADEVAPAKKAKPAMPQGKSATLF	R	A	D	A	K	K	8	0	799.408	Q91V92	Q91V92	461	468	Acly	ATP-citrate synthase	yes	yes	2;3	0.0054142	119.29	20	0	9837.7	9461.3	9019.5	11678	10766	14218	11320	12144	10485	9962.4	2	2	2	2	2	2	2	2	2	2	950470000	950470000			5230
ADEVAPAKK	STPAPSRTASFSESRADEVAPAKKAKPAMP	SFSESRADEVAPAKKAKPAMPQGKSATLFS	R	A	D	K	K	A	9	1	927.503	Q91V92	Q91V92	461	469	Acly	ATP-citrate synthase	yes	yes	2;3	0.0018919	120.15	4	0	42117	46505	31037	59136	58557	81675	15973	24594	17960	38649	2	2	2	2	2	2	2	2	2	2	1099200000	1099200000			5230
ADEVLEILK	QLSRFYDDAIVSQKKADEVLEILKTASDDR	IVSQKKADEVLEILKTASDDRECENQLVLL	K	A	D	L	K	T	9	0	1028.58	Q6P4T2	Q6P4T2	286	294	Snrnp200	U5 small nuclear ribonucleoprotein 200 kDa helicase	yes	yes	2	0.0029785	114.84	5.5	0.5	0	0	0	0	0	0	0	0	0	0	0	0	0	0	0	0	0	0	0	0	64977000	64977000			3264
ADEWLMK	ADFCIIHYAGKVDYKADEWLMKNMDPLNDN	YAGKVDYKADEWLMKNMDPLNDNIATLLHQ	K	A	D	M	K	N	7	0	891.416	Q8VDD5;Q61879	Q8VDD5	581	587	Myh9;Myh10	Myosin-9;Myosin-10	no	no	2;3	0.034154	91.065	6	0	15036	13034	15980	26854	21605	22184	10892	12112	23327	16590	3	3	3	3	3	3	3	3	3	3	3519900000	3519900000			5114;2962
ADFAQACQDAGVR	GVDAVHPGYGFLSERADFAQACQDAGVRFI	ERADFAQACQDAGVRFIGPSPEVVRKMGDK	R	A	D	V	R	F	13	0	1407.62	Q05920	Q05920	125	137	Pc	Pyruvate carboxylase, mitochondrial	yes	yes	2;3	6.49e-22	286.85	18.5	1.5	25715	24123	24084	24296	24041	22472	20967	23390	19620	20971	2	2	2	2	2	2	2	2	2	2	998980000	998980000			2191
ADFCIIHYAGK	GTHPKFQKPKQLKDKADFCIIHYAGKVDYK	LKDKADFCIIHYAGKVDYKADEWLMKNMDP	K	A	D	G	K	V	11	0	1293.62	Q8VDD5;Q61879	Q8VDD5	566	576	Myh9;Myh10	Myosin-9;Myosin-10	no	no	2;3	1.81e-06	181.25	12	0	56975	54213	64534	135420	111570	111190	59180	65521	54421	69175	4	4	4	4	4	4	4	4	4	4	4805000000	4805000000			5114;2962
ADFDTYDDR	______________________________	______________________________	M	A	D	D	R	A	9	0	1116.44	Q9WUK2	Q9WUK2	2	10	Eif4h	Eukaryotic translation initiation factor 4H	yes	yes	2	0.00071855	126.52	4	0	29597	28289	28406	21534	22204	20363	25823	26136	22293	22797	1	1	1	1	1	1	1	1	1	1	200240000	200240000			7364
ADFGFTVNK	EAIWRNGQVVGHVRRADFGFTVNKTIAYGY	VGHVRRADFGFTVNKTIAYGYIRDPSGGPV	R	A	D	N	K	T	9	0	997.487	Q99LB7	Q99LB7	856	864	Sardh	Sarcosine dehydrogenase, mitochondrial	yes	yes	2;3	0.00065678	138.98	12.7	0.943	12326	12368	12878	9046.8	10070	9509	9663.2	10386	9348.2	10449	2	2	2	2	2	2	2	2	2	2	791990000	791990000			5715
ADFHGGK	QRDSPDNRLIGQNDKADFHGGKTFGPDLKL	RLIGQNDKADFHGGKTFGPDLKLAPRMEED	K	A	D	G	K	T	7	0	730.34	Q61247	Q61247	462	468	Serpinf2	Alpha-2-antiplasmin	yes	yes	3	0.057926	55.676	3	0	15140	15019	15556	15383	15491	14084	16455	15890	14159	14465	1	1	1	1	1	1	1	1	1	1	512250000	512250000			2882
ADFHLIYK	QRLGLDNYYPKRMSRADFHLIYKTSVYNSQ	YPKRMSRADFHLIYKTSVYNSQPRSEKELP	R	A	D	Y	K	T	8	0	1005.53	Q80SU7	Q80SU7	885	892	Gvin1	Interferon-induced very large GTPase 1	yes	yes	3	0.017888	73.931	13	0	11208	8527.9	15192	20462	18764	23251	7692.6	11688	10758	13585	1	1	1	1	1	1	1	1	1	1	137730000	137730000			3560
ADFLSNDDYAVYVR	AAGAVVTESQTYKKRADFLSNDDYAVYVRE	RADFLSNDDYAVYVRENVQVGMMVRCCRTY	R	A	D	V	R	E	14	0	1646.76	Q4U2R1	Q4U2R1	2556	2569	Herc2	E3 ubiquitin-protein ligase HERC2	yes	yes	2	0.00012808	143.42	24	0	6230.3	5943	6567.8	9433.4	9208.2	9204.9	5784.6	6145.9	5588.3	6683.6	1	1	1	1	1	1	1	1	1	1	8808500	8808500			2589
ADFPAGIPECGTDALR	NLDPSEVEKAKEGQKADFPAGIPECGTDAL	DFPAGIPECGTDALRFGLCAYTSQGRDINL	K	A	D	L	R	F	16	0	1688.78	Q9Z1Q9	Q9Z1Q9	907	922	Vars	Valine--tRNA ligase	yes	yes	2	2.16e-22	239.48	20	0	11915	11911	14482	17489	15571	13712	10989	13045	10693	12716	1	1	1	1	1	1	1	1	1	1	94823000	94823000			7499
ADFPDNILIASIMCSYNK	EKTAAYWCHSVTELKADFPDNILIASIMCS	PDNILIASIMCSYNKSDWMELSKMAEASGA	K	A	D	N	K	S	18	0	2070.98	Q8CHR6	Q8CHR6	630	647	Dpyd	Dihydropyrimidine dehydrogenase [NADP(+)]	yes	yes	2;3	2.17e-49	303.3	16	0	38679	31688	43005	30987	28191	28173	48519	61600	50117	38670	3	3	3	3	3	3	3	3	3	3	398610000	398610000			4534
ADFQAER	METVPVLKAQADIYKADFQAERHAREKLVE	KAQADIYKADFQAERHAREKLVEKKEYLQE	K	A	D	E	R	H	7	0	835.382	O88522	O88522	303	309	Ikbkg	NF-kappa-B essential modulator	yes	yes	2	0.015717	117.72	17	0	5483.6	5768	6001.9	8448	8001.2	8440.5	4284.5	4380.9	4597.2	5979.1	1	1	1	1	1	1	1	1	1	1	151650000	151650000			614
ADFQCFQQAR	LHLVALNTPVAGDIRADFQCFQQARAAGLL	AGDIRADFQCFQQARAAGLLSTFRAFLSSH	R	A	D	A	R	A	10	0	1269.56	O35206	O35206	1212	1221	Col15a1	Collagen alpha-1(XV) chain;Restin	yes	yes	2	0.003118	105.52	1	0	2870.3	3391	4183.7	19383	10475	11747	3356.1	3849	5689.6	6788.6	1	1	1	1	1	1	1	1	1	1	71691000	71691000			352
ADFSGMSSK	DALYKLGMTDAFGGRADFSGMSSKQGLFLS	DAFGGRADFSGMSSKQGLFLSKVVHKAFVE	R	A	D	S	K	Q	9	0	928.396	Q60854	Q60854	301	309	Serpinb6	Serpin B6	yes	yes	2	0.00017467	200.54	7	0	27562	24171	25555	58764	39195	41200	21035	24062	21295	26085	1	1	1	1	1	1	1	1	1	1	1444900000	1444900000			2789
ADFSGMTTK	VLQNLGMTDAFEETRADFSGMTTKKNVPVS	AFEETRADFSGMTTKKNVPVSKVAHKCFVE	R	A	D	T	K	K	9	0	956.427	O08800	O08800	297	305	Serpinb8	Serpin B8	yes	yes	2	0.0036064	110.88	8	0	2966.8	2751.2	3473.9	8797	7976.1	8219.9	6107.3	6048.1	5022.2	5303	1	1	1	1	1	1	1	1	1	1	294070000	294070000			301
ADFSNEK	SWLSKVGSPSSRIDRADFSNEKTISKLEYS	SPSSRIDRADFSNEKTISKLEYSDFSIRY_	R	A	D	E	K	T	7	0	809.356	P56375	P56375	86	92	Acyp2	Acylphosphatase-2	yes	yes	2	0.011048	129.47	23	0	7648.4	9171.5	8494.8	17150	12706	14220	8061.3	7766.5	20845	11131	1	1	1	1	1	1	1	1	1	1	332880000	332880000			1604
ADFSPESPDLDLR	ARLTTGNKPITVPLRADFSPESPDLDLRVG	LRADFSPESPDLDLRVGPDFQGLRYLHGHV	R	A	D	L	R	V	13	0	1460.68	Q8BP56	Q8BP56	135	147	Athl1	Acid trehalase-like protein 1	yes	yes	2	2.76e-20	277.1	17.5	0.5	27681	24316	22660	25615	25324	24127	23736	23061	19359	21658	2	2	2	2	2	2	2	2	2	2	410880000	410880000			4045
ADFVLAANSYDLAIK	LANRKRECGNAHYQRADFVLAANSYDLAIK	ADFVLAANSYDLAIKAITSNTKVDMTCEEE	R	A	D	I	K	A	15	0	1609.84	O35465	O35465	225	239	Fkbp8	Peptidyl-prolyl cis-trans isomerase FKBP8	yes	yes	2;3	1.18e-25	257.02	10.5	2.06	30711	31561	33102	35671	34107	37145	24384	26530	25058	27856	3	3	3	3	3	3	3	3	3	3	824180000	824180000			386
ADFVLMDTVSMPEFMANLR	______________________________	LMDTVSMPEFMANLRLRFEKGRIYTFIGEV	K	A	D	L	R	L	19	0	2186.02	Q5SYD0	Q5SYD0	12	30	Myo1d	Unconventional myosin-Id	yes	yes	3	1.22e-05	125.18	10	0	4019.9	3484.7	4546.1	5152.6	4421	3926.3	5788.4	6331.8	5477.2	3757.3	1	1	1	1	1	1	1	1	1	1	35281000	35281000			2721
ADGADAK	RKGTGDCSDEEVDGKADGADAKAAE_____	SDEEVDGKADGADAKAAE____________	K	A	D	A	K	A	7	0	646.292	Q8VDD5	Q8VDD5	1951	1957	Myh9	Myosin-9	yes	yes	2	0.045752	92.47	18	0	14865	15301	18203	35863	29346	30205	17242	18446	14819	18302	1	1	1	1	1	1	1	1	1	1	4866800000	4866800000			5114
ADGAGDEAAER	______________________________	VEARADGAGDEAAERTEEPESPESVDQTSP	R	A	D	E	R	T	11	0	1060.44	Q9WVL3	Q9WVL3	14	24	Slc12a7	Solute carrier family 12 member 7	yes	yes	2	2e-06	180.15	7	0	2956.5	3696	4126.6	6014.3	5560.5	4992.4	3004.1	3410.4	2746.9	3617.9	1	1	1	1	1	1	1	1	1	1	210240000	210240000			7420
ADGALLPIGVVK	QAWGNPSPKMTCRRKADGALLPIGVVKSVK	RRKADGALLPIGVVKSVKQEMNGTYVCHAF	K	A	D	V	K	S	12	0	1151.69	P13597	P13597	438	449	Icam1	Intercellular adhesion molecule 1	yes	yes	2;3	2.4e-05	155.06	14	0	14669	12918	17293	18401	17680	14129	14897	13513	14022	12372	2	2	2	2	2	2	2	2	2	2	267070000	267070000			931
ADGATSDDLDLHDDR	IQQQQNQLVWVSEGKADGATSDDLDLHDDR	ADGATSDDLDLHDDRLSYLSAPGSEYSMYS	K	A	D	D	R	L	15	0	1614.68	P39447	P39447	805	819	Tjp1	Tight junction protein ZO-1	yes	yes	2;3	5.88e-69	395.9	9	0	17302	14992	16738	23021	19779	21065	15724	19369	19254	18481	2	2	2	2	2	2	2	2	2	2	381020000	381020000			1319
ADGATTYEENR	RGRRGGRRRATRTFRADGATTYEENRAEAQ	RTFRADGATTYEENRAEAQRWATALTCLLR	R	A	D	N	R	A	11	0	1225.52	Q9JIA7	Q9JIA7	102	112	Sphk2	Sphingosine kinase 2	yes	yes	2	7.32e-08	204.34	10.5	0.5	16394	17273	18769	18780	16076	12804	15206	14475	14495	14848	2	2	2	2	2	2	2	2	2	2	302380000	302380000			6936
ADGDNAGTAGTPGGTPAADK	RKLRIYISNTFSPSKADGDNAGTAGTPGGT	AGTAGTPGGTPAADKVASWELRVEGKLLDD	K	A	D	D	K	V	20	0	1742.77	Q99JR8	Q99JR8	207	226	Smarcd2	SWI/SNF-related matrix-associated actin-dependent regulator of chromatin subfamily D member 2	yes	yes	3	5.34e-06	114.75	16	0	24412	24455	25625	42470	40327	39316	24350	25299	25788	29021	2	2	2	2	2	2	2	2	2	2	80942000	80942000			5634
ADGEAILK	AAARHSTLDFKLGAKADGEAILKGLQSIFQ	DFKLGAKADGEAILKGLQSIFQEQGMTESV	K	A	D	L	K	G	8	0	815.439	P97355	P97355	17	24	Sms	Spermine synthase	yes	yes	2	0.035811	83.005	23	0	9236.4	9611.4	9046.5	13457	11953	11141	7217.5	8218.6	8134.8	9018.5	1	1	1	1	1	1	1	1	1	1	78950000	78950000			2026
ADGEEPEKK	______________________________	______________________________	M	A	D	K	K	R	9	1	1001.47	Q8C878	Q8C878	2	10	Uba3	NEDD8-activating enzyme E1 catalytic subunit	yes	yes	2	0.030145	49.715	15	0	30500	29836	31285	40401	37939	34895	25499	28611	26656	30925	1	1	1	1	1	1	1	1	1	1	67967000	67967000			4396
ADGELNVDSLITR	______________________________	______________________________	M	A	D	T	R	L	13	0	1401.71	P62141	P62141	2	14	Ppp1cb	Serine/threonine-protein phosphatase PP1-beta catalytic subunit	yes	yes	2	2.51e-08	129.88	14	0	2989	3527.4	3279.9	4647.1	3816.4	3982.1	3244.1	2931.2	3658.3	3202	1	1	1	1	1	1	1	1	1	1	268040000	268040000			1769
ADGEQDEEEKDDGEVK	YKQQLVEKLQGERKKADGEQDEEEKDDGEV	DGEQDEEEKDDGEVKEIATPTHWSKLDPKA	K	A	D	V	K	E	16	1	1791.73	Q8CH18	Q8CH18	605	620	Ccar1	Cell division cycle and apoptosis regulator protein 1	yes	yes	3	1.03e-11	210.98	12	0	33292	31258	37836	56897	46699	45985	38826	37030	38738	34823	1	1	1	1	1	1	1	1	1	1	132130000	132130000			4517
ADGFHLK	SGKNKVPELQKFFQKADGFHLKRGLPDQML	ELQKFFQKADGFHLKRGLPDQMLYRTTMAL	K	A	D	L	K	R	7	0	786.402	Q61387	Q61387	69	75	Cox7a2l	Cytochrome c oxidase subunit 7A-related protein, mitochondrial	yes	yes	3	0.012658	89.142	7.5	0.5	21034	21663	23511	22767	22740	22785	20282	18991	18709	20435	2	2	2	2	2	2	2	2	2	2	210670000	210670000			2896
ADGGDGSK	NLNDPPNWNIRPNARADGGDGSKWNYALLV	NIRPNARADGGDGSKWNYALLVPMLGLAAF	R	A	D	S	K	W	8	0	705.293	Q3TC33	Q3TC33	18	25	Ccdc127	Coiled-coil domain-containing protein 127	yes	yes	2	0.027803	88.37	18	0	6807	6029	6138.7	7356.9	7381.7	6882.2	6101.8	5252	5580.3	5316.2	1	1	1	1	1	1	1	1	1	1	18813000	18813000			2283
ADGGNLNFEFQIVK	IVKESATQDNKDICKADGGNLNFEFQIVKK	KADGGNLNFEFQIVKKEGPYWNCNSCSFKN	K	A	D	V	K	K	14	0	1550.77	Q9ERU9	Q9ERU9	1331	1344	Ranbp2	E3 SUMO-protein ligase RanBP2	yes	yes	2;3	1.97e-19	255.16	8	0	20552	21562	20500	26533	23627	20690	19870	19971	17807	18631	2	2	2	2	2	2	2	2	2	2	224130000	224130000			6852
ADGHAATLVMK	NAAFRAGPKDGAAGKADGHAATLVMKLQLF	AAGKADGHAATLVMKLQLFIQEVNHAVEET	K	A	D	M	K	L	11	0	1112.56	Q3UM29	Q3UM29	33	43	Cog7	Conserved oligomeric Golgi complex subunit 7	yes	yes	2	6.18e-08	197.06	6	0	8357.3	9789.9	10429	14552	12866	14184	8535.1	8932	7676	10306	1	1	1	1	1	1	1	1	1	1	38596000	38596000			2486
ADGIVPETWTDGPK	STRSGRIIPKPEFPRADGIVPETWTDGPKD	RADGIVPETWTDGPKDTSVEDALERTYVPR	R	A	D	P	K	D	14	0	1484.71	Q9CQ06	Q9CQ06	162	175	Mrpl24	39S ribosomal protein L24, mitochondrial	yes	yes	2;3	5.47e-16	226.04	24	0	12872	12723	12919	15038	13500	12748	11448	11406	11472	11388	2	2	2	2	2	2	2	2	2	2	326990000	326990000			5882
ADGIVSK	RRMGESDDSILRLAKADGIVSKNF______	DSILRLAKADGIVSKNF_____________	K	A	D	S	K	N	7	0	688.376	Q9CQR2	Q9CQR2	75	81	Rps21	40S ribosomal protein S21	yes	yes	2;3	0.018634	111.29	4	0	102850	107520	118440	125610	114210	101860	82177	85896	72164	81698	4	4	4	4	4	4	4	4	4	4	11696000000	11696000000			5970
ADGLDIPQLLEAVLR	FPTSSICQCGPVEIRADGLDIPQLLEAVLR	ADGLDIPQLLEAVLRLLPLDTYVESPAAVM	R	A	D	L	R	L	15	0	1621.9	Q8R2K1	Q8R2K1	50	64	Fuom	Fucose mutarotase	yes	yes	2;3	2.77e-07	185.57	14	0	12037	11852	12570	12727	10158	10933	14906	14026	14374	13100	3	3	3	3	3	3	3	3	3	3	493550000	493550000			4914
ADGQALGDSHLR	LEYETAEMAEAAQERADGQALGDSHLRVSF	QERADGQALGDSHLRVSFCAPGPPGRSMLA	R	A	D	L	R	V	12	0	1238.6	Q9CW46	Q9CW46	282	293	Raver1	Ribonucleoprotein PTB-binding 1	yes	yes	2;3	4.03e-12	241.39	17	0	10460	11061	11361	17986	16847	15132	10722	11087	10560	12802	2	2	2	2	2	2	2	2	2	2	389680000	389680000			6086
ADGQLPFPCSYPSR	______________________________	MADGQLPFPCSYPSRLRRDPFRDSPLSSRL	M	A	D	S	R	L	14	0	1593.72	Q9JK92	Q9JK92	2	15	Hspb8	Heat shock protein beta-8	yes	yes	2	1.82e-05	119.22	18	0	3254.3	3011.8	3427.7	3967.3	4136.1	3599.3	4203.5	3759.8	3455.8	2742.6	1	1	1	1	1	1	1	1	1	1	84264000	84264000			7013
ADGSGAASSR	DHTLGALVDHLRMLRADGSGAASSRLTAGL	LRMLRADGSGAASSRLTAGLGFQESRFRRQ	R	A	D	S	R	L	10	0	877.389	Q9JKX3	Q9JKX3	748	757	Tfr2	Transferrin receptor protein 2	yes	yes	2	4.11e-06	230.24	14	0	4841.6	5196.6	5254.4	6320.4	5765.5	4894.7	5035.6	4300.4	4215.4	4782.6	1	1	1	1	1	1	1	1	1	1	593380000	593380000			7035
ADGSQMAEER	LSEFLYAWLMSTLSRADGSQMAEERIMEEQ	STLSRADGSQMAEERIMEEQQKGRSSKKTK	R	A	D	E	R	I	10	0	1092.45	Q6PHQ8	Q6PHQ8	540	549	Naa35	N-alpha-acetyltransferase 35, NatC auxiliary subunit	yes	yes	2	1.14e-06	244.28	10	0	9043.7	10327	10417	13664	12271	12462	8214.6	9144.6	8107.3	13364	1	1	1	1	1	1	1	1	1	1	62038000	62038000			3356
ADGSTQVIDTK	GFGKITGKNQVTATKADGSTQVIDTKNILV	TATKADGSTQVIDTKNILVATGSEVTPFPG	K	A	D	T	K	N	11	0	1133.56	O08749	O08749	167	177	Dld	Dihydrolipoyl dehydrogenase, mitochondrial	yes	yes	2;3	6.13e-08	225.93	21	0.577	47636	49560	50025	47720	50522	45946	48143	44715	45362	40783	6	6	6	6	6	6	6	6	6	6	1405000000	1405000000			292
ADGTATAPPPR	GRDPKYICQKPSIQKADGTATAPPPRSNHA	SIQKADGTATAPPPRSNHAAEEASSEDEEE	K	A	D	P	R	S	11	0	1052.53	Q7TMY8	Q7TMY8	707	717	Huwe1	E3 ubiquitin-protein ligase HUWE1	yes	yes	2;3	5.09e-06	169.41	16	0	6388.1	6705.4	7157.1	10124	9774.3	8716.2	5430.5	6095	5752.1	7327.3	3	3	3	3	3	3	3	3	3	3	39858000	39858000			3500
ADGTPWPAVGIGR	GVTATNTVSGLMGLKADGTPWPAVGIGRRT	LKADGTPWPAVGIGRRTTYGGVSGTAIRPI	K	A	D	G	R	R	13	0	1295.66	Q8CHR6	Q8CHR6	746	758	Dpyd	Dihydropyrimidine dehydrogenase [NADP(+)]	yes	yes	2	3.81e-07	175.66	5	0	11802	11729	11951	11327	11539	10077	10737	13313	10196	10114	2	2	2	2	2	2	2	2	2	2	2311700000	2311700000			4534
ADGTVLECSESSNADVFQAAR	HGILATQVVALTLMKADGTVLECSESSNAD	ECSESSNADVFQAARVHLGCLGVILTVTLQ	K	A	D	A	R	V	21	0	2225.99	P58710	P58710	148	168	Gulo	L-gulonolactone oxidase	yes	yes	2;3	4.84e-152	489.96	16.4	0.904	55042	62390	67214	55353	59055	61303	45569	53328	56290	55259	5	5	5	5	5	5	5	5	5	5	6859800000	6859800000			1661
ADGYEPPVQESV	SGKAAGDETGAKVERADGYEPPVQESV___	VERADGYEPPVQESV_______________	R	A	D	S	V	-	12	0	1289.58	P97351	P97351	253	264	Rps3a	40S ribosomal protein S3a	yes	yes	2	0.00096887	119.68	12.5	0.5	6272.8	7572.1	6563.9	7112.9	8074.7	6386.4	4702.5	4387.2	4512.4	5081.3	2	2	2	2	2	2	2	2	2	2	4145900000	4145900000			2024
ADGYVLEGK	KLLACIASRPGQCGRADGYVLEGKELEFYL	PGQCGRADGYVLEGKELEFYLRKIKARKGK	R	A	D	G	K	E	9	0	950.471	P62242	P62242	185	193	Rps8	40S ribosomal protein S8	yes	yes	2;3	0.0005555	141.88	24	0	45658	51099	55525	61365	55056	52746	41843	43854	36911	41838	7	7	7	7	7	7	7	7	7	7	12909000000	12909000000			1772
ADHADEIPFVFASFFWGMK	HPPSYFKDVRPPHVKADHADEIPFVFASFF	DEIPFVFASFFWGMKLDFTEEEELLSRRMM	K	A	D	M	K	L	19	0	2214.02	Q91WG0	Q91WG0	457	475	Ces2c	Acylcarnitine hydrolase	yes	yes	3	1.68e-06	145.33	19	0	6125.8	10074	13453	4607.1	4334.6	5459.4	18408	11695	17829	10682	1	1	1	1	1	1	1	1	1	1	34481000	34481000			5310
ADHASENSFVFGGPFLTDESSLLAFPEATEEEK	HTPSSFAKFKPAWVKADHASENSFVFGGPF	ESSLLAFPEATEEEKQLSLTMMAQWSQFAR	K	A	D	E	K	Q	33	0	3570.63	Q8VCU1	Q8VCU1	458	490	Ces3b	Carboxylesterase 3B	yes	yes	4	1.78e-05	177.79	23	0	3439.1	3651.6	4158.5	2684.9	3089.5	2351.8	2147.5	3674.7	3804.2	4018	1	1	1	1	1	1	1	1	1	1	524750000	524750000			5093
ADHDFVVQEDFMK	DLRNVCTEAGMFAIRADHDFVVQEDFMKAV	IRADHDFVVQEDFMKAVRKVADSKKLESKL	R	A	D	M	K	A	13	0	1579.7	P62334	P62334	357	369	Psmc6	26S protease regulatory subunit 10B	yes	yes	3	0.0053933	81.565	20	0	4052.7	4014.1	4759.6	4810.5	4460	4515.1	4569	4765.2	4779.5	4582.6	1	1	1	1	1	1	1	1	1	1	59974000	59974000			1793
ADHGDDVAFVFGSYLWDMNLDLTEEEELLKR	HLSSFIKHVRPSHVKADHGDDVAFVFGSYL	DMNLDLTEEEELLKRMMMKYWANFARNGNP	K	A	D	K	R	M	31	1	3626.69	Q8QZR3	Q8QZR3	454	484	Ces2a	Pyrethroid hydrolase Ces2a	yes	yes	4	1.89e-30	281.76	4	0	2341.5	2103.1	2570.6	1715.7	2016.4	1986.7	2290.3	2293.1	2840.6	2161.8	1	1	1	1	1	1	1	1	1	1	18131000	18131000			4808
ADHGDEIFLVFGYQFGNIK	HRPSFFKDFRPPYVKADHGDEIFLVFGYQF	DEIFLVFGYQFGNIKLPYTEEEEQLSRRIM	K	A	D	I	K	L	19	0	2169.05	Q8BK48	Q8BK48	455	473	Ces2e	Pyrethroid hydrolase Ces2e	yes	yes	3	7.73e-24	235.88	11	0	41054	37861	42660	52457	44796	53573	65442	63672	62639	48688	1	1	1	1	1	1	1	1	1	1	1596100000	1596100000			3956
ADHGEPIGR	QYAWESSAGGSFTVRADHGEPIGRGTKVIL	GSFTVRADHGEPIGRGTKVILHLKEDQTEY	R	A	D	G	R	G	9	0	950.457	P11499	P11499	169	177	Hsp90ab1	Heat shock protein HSP 90-beta	yes	yes	2;3	0.00049072	143.73	14.3	0.471	20326	23165	22635	25977	26397	26887	17879	18718	17474	18122	5	5	5	5	5	5	5	5	5	5	17290000000	17290000000			894
ADHHATNGVVHLIDK	YPNGIVTVNCARLLKADHHATNGVVHLIDK	ADHHATNGVVHLIDKVISTITNNIQQIIEI	K	A	D	D	K	V	15	0	1625.83	P82198	P82198	220	234	Tgfbi	Transforming growth factor-beta-induced protein ig-h3	yes	yes	5	0.00020168	113.53	23	0	0	0	0	0	0	0	0	0	0	0	0	0	0	0	0	0	0	0	0	0	0	0			1987
ADHQPLTEASYVNLPTIALCNTDSPLR	AAFREPRLLVVTDPRADHQPLTEASYVNLP	NLPTIALCNTDSPLRYVDIAIPCNNKGAHS	R	A	D	L	R	Y	27	0	2995.47	P14206	P14206	129	155	Rpsa	40S ribosomal protein SA	yes	yes	2;3;4	6.5e-23	262.21	8.62	8.9	19881	21706	23086	23534	22917	23687	19595	20759	19482	23026	10	10	10	10	10	10	10	10	10	10	6375400000	6375400000			944
ADHSAAVENQLSGYLLR	TTMHVCWYRNTSVSRADHSAAVENQLSGYL	HSAAVENQLSGYLLRKFKNSNGWQKLWVVF	R	A	D	L	R	K	17	0	1842.92	Q91VS8	Q91VS8	923	939	Farp2	FERM, RhoGEF and pleckstrin domain-containing protein 2	yes	yes	2;3	6.39e-05	138.77	1	0	3097.8	3195.9	3622.7	2737.4	2807	2958.6	2472.7	2458.6	2740.2	3247.2	1	1	1	1	1	1	1	1	1	1	105510000	105510000			5262
ADHSSENAFVFGGPFLTDESSLLAFPEATEEEK	HTPSSFAKFKPAWVKADHSSENAFVFGGPF	ESSLLAFPEATEEEKQLSLTMMAQWSQFAR	K	A	D	E	K	Q	33	0	3570.63	Q63880	Q63880	458	490	Ces3a	Carboxylesterase 3A	yes	yes	3;4;6	3.6e-22	271.13	17.3	9.11	98031	104570	121070	63141	65962	60707	67411	83131	106760	100140	7	7	7	7	7	7	7	7	7	7	1259700000	1259700000			3050
ADHSTLLFHLK	TSWLAQLEEKQQQLKADHSTLLFHLKHFPM	QQLKADHSTLLFHLKHFPMDLRTLTCQLAY	K	A	D	L	K	H	11	0	1280.69	P24721	P24721	136	146	Asgr2	Asialoglycoprotein receptor 2	yes	yes	4	1.06e-05	154.24	15.7	1.25	22780	24077	26816	21205	22505	18889	19217	21789	18390	23017	3	3	3	3	3	3	3	3	3	3	488690000	488690000			1111
ADHVILFSTQFMDEADILADR	PFSRQRIWGFLKERRADHVILFSTQFMDEA	FSTQFMDEADILADRKVLIANGALKCTGSS	R	A	D	D	R	K	21	0	2406.15	Q8K441	Q8K441	662	682	Abca6	ATP-binding cassette sub-family A member 6	yes	yes	3	2.93e-13	209.85	5	0	1308.3	1243.2	1788.9	1936.8	1790.3	1972.2	1925.2	2528	2197	1794.9	1	1	1	1	1	1	1	1	1	1	212470000	212470000			4779
ADHWMLYECESPWAGGSR	MASLDHSMWFHAPFRADHWMLYECESPWAG	WMLYECESPWAGGSRGLVHGRLWRRDGVLA	R	A	D	S	R	G	18	0	2150.89	P58137	P58137	268	285	Acot8	Acyl-coenzyme A thioesterase 8	yes	yes	3	1.77e-09	181.72	1	0	2158.2	2202.6	2099.6	3343.7	2212.2	2780.9	1400.8	2187.6	3958.1	2368.1	1	1	1	1	1	1	1	1	1	1	188700000	188700000			1647
ADIAESQVNK	KFRKIQHELEEAEERADIAESQVNKLRVKS	EAEERADIAESQVNKLRVKSREVHTKIISE	R	A	D	N	K	L	10	0	1073.54	P13542;Q5SX39;Q5SX40;P13541;Q02566;Q91Z83	Q5SX40	1917	1926	Myh8;Myh4;Myh1;Myh3;Myh6;Myh7	Myosin-8;Myosin-4;Myosin-1;Myosin-3;Myosin-6;Myosin-7	no	no	2;3	0.0024568	111.61	22	0	1127.5	1899	1425.8	1362	1528.8	1489.9	2757.8	2241	19936	3485.2	3	3	3	3	3	3	3	3	3	3	4757000	4757000			2716;2715;929;5443;2153;928
ADIAIPMQK	RQTTELQPLHGEESRADIAIPMQKRRKRDT	HGEESRADIAIPMQKRRKRDTNFPICIFCC	R	A	D	Q	K	R	9	0	985.527	Q9EQ21;Q80T19	Q9EQ21	46	54	Hamp;Hamp2	Hepcidin;Hepcidin-2	yes	no	2;3	0.00076653	135.83	10	0	9862	15058	13392	33907	30359	12662	16965	15006	16154	16066	2	2	2	2	2	2	2	2	2	2	655700000	655700000			6794
ADIALVELLYHVEELDPGVVDNFPLLK	KSHGQDYLVGNRLSRADIALVELLYHVEEL	EELDPGVVDNFPLLKALRSRVSNLPTVKKF	R	A	D	L	K	A	27	0	3020.61	P30115	P30115	156	182	Gsta3	Glutathione S-transferase A3	yes	yes	3;4;5	1.26e-32	282.05	15	3.17	426110	377840	429770	308020	285900	284800	540370	466190	547630	383170	39	39	39	39	39	39	39	39	39	39	14048000000	14048000000			1205
ADIDKLNIDSIIQR	______________________________	MADIDKLNIDSIIQRLLEVRGSKPGKNVQL	M	A	D	Q	R	L	14	1	1612.88	P63087	P63087	2	15	Ppp1cc	Serine/threonine-protein phosphatase PP1-gamma catalytic subunit	yes	yes	2;3	3.14e-20	144.17	1	0	13995	16697	15618	28462	23264	23922	10759	12577	11515	16416	2	2	2	2	2	2	2	2	2	2	229950000	229950000			1859
ADIDLLTEEIGK	QTELDSKVEALTYKKADIDLLTEEIGKLED	YKKADIDLLTEEIGKLEDKVECANNALKAD	K	A	D	G	K	L	12	0	1315.69	Q9CY18	Q9CY18	307	318	Snx7	Sorting nexin-7	yes	yes	3	5.62e-05	132.76	23	0	2890.1	2927.2	3879.9	4646.5	3903.4	4688	3808.3	3946.5	3177.5	4007.4	1	1	1	1	1	1	1	1	1	1	31136000	31136000			6169
ADIDLTK	IKGVGRRYAHVVLRKADIDLTKRAGELTED	YAHVVLRKADIDLTKRAGELTEDEVERVIT	K	A	D	T	K	R	7	0	774.412	P62270	P62270	48	54	Rps18	40S ribosomal protein S18	yes	yes	2	0.038539	96.253	2	0	30971	33104	39988	44276	41243	39070	28244	27416	24635	29369	3	3	3	3	3	3	3	3	3	3	3049900000	3049900000			1779
ADIELFVNR	APVNFCAEEKSNECKADIELFVNRLDSVES	KSNECKADIELFVNRLDSVESVLPYEYTAF	K	A	D	N	R	L	9	0	1075.57	P58021	P58021	57	65	Tm9sf2	Transmembrane 9 superfamily member 2	yes	yes	2	0.00013237	194.29	3	0	6643.8	6139.4	6828.8	9404.5	9029.8	7972.2	4743.8	4881.5	4907	5950.5	1	1	1	1	1	1	1	1	1	1	539870000	539870000			1642
ADIEMPFDPSK	NILFEEVHIPGSPFKADIEMPFDPSKVVAS	SPFKADIEMPFDPSKVVASGPGLEHGKVGE	K	A	D	S	K	V	11	0	1248.57	Q80X90	Q80X90	1125	1135	Flnb	Filamin-B	yes	yes	2;3	5.48e-05	151.15	1	0	17273	17920	18725	26303	24218	21596	17396	17397	22047	19407	1	1	1	1	1	1	1	1	1	1	1000600000	1000600000			3672
ADIFMFDEPSSYLDVK	GELQRFACAVVCIQKADIFMFDEPSSYLDV	DIFMFDEPSSYLDVKQRLKAAITIRSLINP	K	A	D	V	K	Q	16	0	1875.86	P61222	P61222	235	250	Abce1	ATP-binding cassette sub-family E member 1	yes	yes	2;3;4	2.73e-46	334.19	6	0	51682	60290	60017	68249	67520	62161	43903	48343	43674	51447	3	3	3	3	3	3	3	3	3	3	632730000	632730000			1735
ADIFVDPVLHTACALDIK	ELCKKEVLNMLKESKADIFVDPVLHTACAL	FVDPVLHTACALDIKHHCAAITPGRGRQMS	K	A	D	I	K	H	18	0	1997.03	Q61543	Q61543	1055	1072	Glg1	Golgi apparatus protein 1	yes	yes	3	7.11e-18	231.91	11	0	11691	9149.6	12103	23916	20557	21080	9942.5	10101	9664.5	12297	1	1	1	1	1	1	1	1	1	1	602770000	602770000			2917
ADIGAPSGFK	GPTDKKRSGKKKISKADIGAPSGFKHVSHV	KKISKADIGAPSGFKHVSHVGWDPQNGFDV	K	A	D	F	K	H	10	0	961.487	P70315	P70315	238	247	Was	Wiskott-Aldrich syndrome protein homolog	yes	yes	2	0.0046982	103.26	7	0	0	0	0	0	0	0	0	0	0	0	0	0	0	0	0	0	0	0	0	0	68978000	68978000			1936
ADIGCTPGSGK	KNKLTQSKIWDVVEKADIGCTPGSGKNYAG	VVEKADIGCTPGSGKNYAGVFMDAGLAFKT	K	A	D	G	K	N	11	0	1061.48	P01027	P01027	622	632	C3	Complement C3;Complement C3 beta chain;C3-beta-c;Complement C3 alpha chain;C3a anaphylatoxin;Acylation stimulating protein;Complement C3b alpha chain;Complement C3c alpha chain fragment 1;Complement C3dg fragment;Complement C3g fragment;Complement C3d fragment;Complement C3f fragment;Complement C3c alpha chain fragment 2	yes	yes	2;3	2.02e-06	180.07	1	0	15498	17745	15440	29061	28310	26984	14861	14363	14120	17458	2	2	2	2	2	2	2	2	2	2	3985900000	3985900000			710
ADIGVAMGIVGSDVSK	AVTGDGVNDSPALKKADIGVAMGIVGSDVS	DIGVAMGIVGSDVSKQAADMILLDDNFASI	K	A	D	S	K	Q	16	0	1517.78	Q8VDN2	Q8VDN2	728	743	Atp1a1	Sodium/potassium-transporting ATPase subunit alpha-1	yes	yes	2;3	2.08e-22	240.11	9	0	187600	195230	229570	200510	191000	185840	195390	207420	196410	199450	7	7	7	7	7	7	7	7	7	7	1694000000	1694000000			5130
ADIHLLICTIDDLIDK	DVILRKQGDHRMKEKADIHLLICTIDDLID	DIHLLICTIDDLIDKLSTVVP_________	K	A	D	D	K	L	16	0	1866.98	Q6PE15	Q6PE15	276	291	Abhd10	Mycophenolic acid acyl-glucuronide esterase, mitochondrial	yes	yes	3	3.75e-06	153.23	14.5	0.5	9293.4	6831.8	10631	13291	10683	11194	10071	11248	10093	10308	2	2	2	2	2	2	2	2	2	2	62101000	62101000			3335
ADIINVVNGPITYSPDILPMVGPHQGVR	DHLEAAMEMIPVLKKADIINVVNGPITYSP	SPDILPMVGPHQGVRNYWVATGFGYGIIHA	K	A	D	V	R	N	28	0	2971.56	Q9DBT9	Q9DBT9	355	382	Dmgdh	Dimethylglycine dehydrogenase, mitochondrial	yes	yes	3;4;5	1.72e-10	223.68	9.86	2.64	5182.3	4681.2	4603.6	3883.7	4432.2	3547	4846.3	4439.7	4253.5	3728.8	2	2	2	2	2	2	2	2	2	2	396570000	396570000			6659
ADIIVSELLGSFADNELSPECLDGAQHFLK	TVVSSDMREWVAPEKADIIVSELLGSFADN	ELSPECLDGAQHFLKDDGVSIPGEYTSFLA	K	A	D	L	K	D	30	0	3287.6	Q8CIG8	Q8CIG8	429	458	Prmt5	Protein arginine N-methyltransferase 5	yes	yes	4	3.57e-07	208.96	12	0	16257	15450	18685	20144	18241	18709	18794	17138	18028	18130	1	1	1	1	1	1	1	1	1	1	88469000	88469000			4571
ADIKEDK	KKLKEVFSIAGTVKRADIKEDKDGKSRGMG	SIAGTVKRADIKEDKDGKSRGMGTVTFEQA	R	A	D	D	K	D	7	1	817.418	Q8C854	Q8C854	253	259	Myef2	Myelin expression factor 2	yes	yes	3	0.062618	60.019	3	0	18638	18300	18636	36547	33660	33374	21684	22732	20710	24544	1	1	1	1	1	1	1	1	1	1	30937000	30937000			4394
ADILEDK	KKLKEVFSMAGVVVRADILEDKDGKSRGIG	SMAGVVVRADILEDKDGKSRGIGIVTFEQS	R	A	D	D	K	D	7	0	802.407	Q9D0E1	Q9D0E1	232	238	Hnrnpm	Heterogeneous nuclear ribonucleoprotein M	yes	yes	2	0.058068	86.011	23	0	12268	11523	15259	16617	15891	15224	18756	18027	15254	14574	1	1	1	1	1	1	1	1	1	1	209040000	209040000			6279
ADILEDKDGK	KKLKEVFSMAGVVVRADILEDKDGKSRGIG	GVVVRADILEDKDGKSRGIGIVTFEQSIEA	R	A	D	G	K	S	10	1	1102.55	Q9D0E1	Q9D0E1	232	241	Hnrnpm	Heterogeneous nuclear ribonucleoprotein M	yes	yes	2;3	0.00084147	133.81	3.5	0.5	38616	36726	40102	53175	49822	44583	36256	36782	37657	35504	3	3	3	3	3	3	3	3	3	3	3359100000	3359100000			6279
ADILQVGLR	YLNLEIKGTNGQVTRADILQVGLRELLNAL	NGQVTRADILQVGLRELLNALFSNPMDDNL	R	A	D	L	R	E	9	0	983.576	Q8VE62	Q8VE62	214	222	Paip1	Polyadenylate-binding protein-interacting protein 1	yes	yes	2	0.0042723	106.68	11	0	7484.7	6993.5	8060.5	8789.8	8272.5	8347.3	7195.6	7079.3	6275.4	6948.7	1	1	1	1	1	1	1	1	1	1	392920000	392920000			5156
ADINEENEETITK	LVIRDLRMEDAGTYKADINEENEETITKIY	YKADINEENEETITKIYYLHIYRRLKTPKI	K	A	D	T	K	I	13	0	1504.69	Q18PI6	Q18PI6	107	119	Cd84	SLAM family member 5	yes	yes	2	1.04e-21	279.38	15	0	9192.3	8622.7	9413.2	23133	20301	19182	10164	10377	8792.2	12800	1	1	1	1	1	1	1	1	1	1	47209000	47209000			2247
ADIPLMVIIGEQER	KNNPKLLTQLHYCEKADIPLMVIIGEQERN	KADIPLMVIIGEQERNEGVIKLRSVASREE	K	A	D	E	R	N	14	0	1582.84	Q99KK9	Q99KK9	458	471	Hars2	Probable histidine--tRNA ligase, mitochondrial	yes	yes	2;3	9.11e-11	205.49	8	0	12446	13099	11503	14710	14870	14245	12698	12120	11101	13577	2	2	2	2	2	2	2	2	2	2	135980000	135980000			5681
ADIPVVICDTPQK	YDTLGTEAIIFVINRADIPVVICDTPQKAT	NRADIPVVICDTPQKATMLVENVEKGLTPG	R	A	D	Q	K	A	13	0	1454.74	Q8JZR0	Q8JZR0	178	190	Acsl5	Long-chain-fatty-acid--CoA ligase 5	yes	yes	2;3;4	8.68e-19	261.29	3	0	29569	27711	29728	38505	37980	39926	26134	27178	23370	26421	5	5	5	5	5	5	5	5	5	5	3887200000	3887200000			4605
ADIQTER	______________________________	______________________________	M	A	D	E	R	A	7	0	831.409	P62281	P62281	2	8	Rps11	40S ribosomal protein S11	yes	yes	2	0.008662	100.74	4	0	7923.5	7904.8	9767	9419.6	9741.6	9319	6709	6194.1	6018.9	6801.8	1	1	1	1	1	1	1	1	1	1	1024500000	1024500000			1781
ADISGNITK	PFFDCLGSPVFTPIKADISGNITKIKAVYD	VFTPIKADISGNITKIKAVYDTDPAKFKTL	K	A	D	T	K	I	9	0	917.482	Q9JL62	Q9JL62	47	55	Gltp	Glycolipid transfer protein	yes	yes	3	0.076828	45.137	6	0	4918.4	6097.8	6621.8	6321.2	4544.7	4647	4545	3769.9	3348.6	4556.4	1	1	1	1	1	1	1	1	1	1	225320000	225320000			7046
ADIVENQVMDTR	RKHHLDGETEEERIRADIVENQVMDTRMQL	RIRADIVENQVMDTRMQLIMLCYNPDFEKQ	R	A	D	T	R	M	12	0	1389.66	P10649	P10649	97	108	Gstm1	Glutathione S-transferase Mu 1	yes	yes	2;3	3.7e-17	283.63	16.6	2.16	383630	370600	314970	529440	473600	479580	514530	416580	366490	350440	38	38	38	38	38	38	38	38	38	38	40319000000	40319000000			875
ADIVESLCSESTATSPV	ATLDALLAALRRIQRADIVESLCSESTATS	IVESLCSESTATSPV_______________	R	A	D	P	V	-	17	0	1764.81	Q9Z0W1	Q9Z0W1	411	427	Ngfr	Tumor necrosis factor receptor superfamily member 16	yes	yes	2	2.4e-16	230.46	21	0	2598	2099.6	2662.9	2997.4	2990.9	2853.3	2691	3377.3	2214.6	3265.9	1	1	1	1	1	1	1	1	1	1	13665000	13665000			7461
ADIWALGCLLYK	PEMVNLYSGKIITTKADIWALGCLLYKLCY	TTKADIWALGCLLYKLCYFTLPFGESQVAI	K	A	D	Y	K	L	12	0	1421.74	Q3UHJ0;Q91Z96	Q3UHJ0	243	254	Aak1;Bmp2k	AP2-associated protein kinase 1;BMP-2-inducible protein kinase	no	no	2;3	1.61e-09	199.67	19	0	14206	13306	19299	15521	13357	15104	36699	30652	34732	19596	2	2	2	2	2	2	2	2	2	2	165690000	165690000			2457;5445
ADIWLIR	ETLGRPTTFCKTVGKADIWLIRTYWDVEFP	TFCKTVGKADIWLIRTYWDVEFPRPYLPNF	K	A	D	I	R	T	7	0	885.507	Q8BWQ1	Q8BWQ1	253	259	Ugt2a3	UDP-glucuronosyltransferase 2A3	yes	yes	2	0.012703	124.37	13.5	0.5	94116	96625	101870	77892	79946	81296	64661	70159	63622	71418	5	5	5	5	5	5	5	5	5	5	8955500000	8955500000			4193
ADIWSFGITAIELATGAAPYHK	MAPEVMEQVRGYDFKADIWSFGITAIELAT	ITAIELATGAAPYHKYPPMKVLMLTLQNDP	K	A	D	H	K	Y	22	0	2331.19	Q6P9R2	Q6P9R2	208	229	Oxsr1	Serine/threonine-protein kinase OSR1	yes	yes	4	1.6e-08	154.26	19	0	2291.3	2448.3	3051.9	1797.3	1988.2	1811.1	7557.4	5216.4	7720.2	3676.5	1	1	1	1	1	1	1	1	1	1	92986000	92986000			3298
ADIWSLGITAIELAK	WMAPEVIKQSAYDSKADIWSLGITAIELAK	ADIWSLGITAIELAKGEPPHSELHPMKVLF	K	A	D	A	K	G	15	0	1599.89	Q99KH8;Q9Z2W1	Q99KH8	200	214	Stk24;Stk25	Serine/threonine-protein kinase 24;Serine/threonine-protein kinase 24 35 kDa subunit;Serine/threonine-protein kinase 24 12 kDa subunit;Serine/threonine-protein kinase 25	no	no	3	1.24e-05	151.54	18	0	2563.7	2713.1	2899	5086.5	3200	3873.5	3736.6	3805.4	3288.6	2980	1	1	1	1	1	1	1	1	1	1	421240000	421240000			5674;7564
ADKDYHFK	SPLRPQNYLFGCELKADKDYHFKVDNDENE	LFGCELKADKDYHFKVDNDENEHQLSLRTV	K	A	D	F	K	V	8	1	1022.48	Q61937	Q61937	25	32	Npm1	Nucleophosmin	yes	yes	2;3;4	0.0093363	130.96	8	0	66835	65354	72076	106580	88753	89196	54017	58509	53629	67328	7	7	7	7	7	7	7	7	7	7	7414800000	7414800000			2966
ADKEAAFDDAVEER	______________________________	MADKEAAFDDAVEERVINEEYKIWKKNTPF	M	A	D	E	R	V	14	1	1564.7	Q60972	Q60972	2	15	Rbbp4	Histone-binding protein RBBP4	yes	yes	2	5.25e-20	157.77	10	0	26969	27654	26237	36999	35223	32982	15647	18877	18440	24214	1	1	1	1	1	1	1	1	1	1	506050000	506050000			2808
ADKEAVVLK	TQHACMLLRYLLESKADKEAVVLKLKRLET	YLLESKADKEAVVLKLKRLETSVSTGRKWF	K	A	D	L	K	L	9	1	971.565	Q9Z211	Q9Z211	36	44	Pex11a	Peroxisomal membrane protein 11A	yes	yes	3	0.0027904	90.685	9	0	0	0	0	0	0	0	0	0	0	0	0	0	0	0	0	0	0	0	0	0	0	0			7513
ADKELVK	AVEVLLNYAYTAQLKADKELVKDVYSAAKK	YAYTAQLKADKELVKDVYSAAKKLKMDRVK	K	A	D	V	K	D	7	1	801.46	Q920Q8	Q920Q8	97	103	Ivns1abp	Influenza virus NS1A-binding protein homolog	yes	yes	3	0.046528	67.993	7	0	7983.2	8762.2	13024	12676	11274	10416	7155.6	6895.6	6899.2	8547.1	1	1	1	1	1	1	1	1	1	1	104760000	104760000			5481
ADKLDFEYK	QVVELQNRLSDESKKADKLDFEYKRLKEKV	SDESKKADKLDFEYKRLKEKVDGLQKEKDR	K	A	D	Y	K	R	9	1	1127.55	Q8BUK6	Q8BUK6	389	397	Hook3	Protein Hook homolog 3	yes	yes	3	0.015527	77.64	9	0	6086.4	6215.3	7940.6	7912.9	7172.6	6800	5338.6	5000.6	5607.2	5947.2	1	1	1	1	1	1	1	1	1	1	62069000	62069000			4142
ADKNQVAAEVAK	VTKQGNVVRELKAQKADKNQVAAEVAKLLD	AQKADKNQVAAEVAKLLDLKKQLALAEGKP	K	A	D	A	K	L	12	1	1242.66	Q68FL6	Q68FL6	866	877	Mars	Methionine--tRNA ligase, cytoplasmic	yes	yes	2	0.00039783	141.13	5	0	8782.1	11468	8659.7	13302	11954	12569	4496	6407.4	4668.3	8996.7	1	1	1	1	1	1	1	1	1	1	24954000	24954000			3151
ADKPDMGEIASFDK	______________________________	MADKPDMGEIASFDKAKLKKTETQEKNTLP	M	A	D	D	K	A	14	1	1522.7	Q6ZWY8	Q6ZWY8	2	15	Tmsb10	Thymosin beta-10	no	no		1	NaN	NaN	NaN	0	0	0	0	0	0	0	0	0	0	0	0	0	0	0	0	0	0	0	0	0	0		+	3436
ADKPWTK	NEYVEVTDAHDYDRRADKPWTKLTPADKAA	DAHDYDRRADKPWTKLTPADKAAIRKELNE	R	A	D	T	K	L	7	1	844.444	Q501J7	Q501J7	652	658	Phactr4	Phosphatase and actin regulator 4	yes	yes	3	0.018266	86.011	15	0	9569.4	9287.4	9480.1	12963	11839	11954	8686.7	9579.1	7979.1	9153.5	1	1	1	1	1	1	1	1	1	1	138890000	138890000			2603
ADKVPSLTQTVENIGAELK	STNVQKGGQGSQTPKADKVPSLTQTVENIG	PSLTQTVENIGAELKAPLKQDPLQVRVKAV	K	A	D	L	K	A	19	1	2012.08	Q5IRJ6	Q5IRJ6	81	99	Slc30a9	Zinc transporter 9	yes	yes	3	6.24e-06	137.12	13	0	0	0	0	0	0	0	0	0	0	0	0	0	0	0	0	0	0	0	0	0	47497000	47497000			2651
ADLAALQK	DEEVKKGKQENERLRADLAALQKELQDRNA	QENERLRADLAALQKELQDRNALAEEAREA	R	A	D	Q	K	E	8	0	828.471	Q8CGB3	Q8CGB3	1037	1044	Uaca	Uveal autoantigen with coiled-coil domains and ankyrin repeats	yes	yes	2	0.0025987	136.16	9	0	10101	11549	11866	20686	15586	16065	13676	12230	13108	13194	1	1	1	1	1	1	1	1	1	1	27572000	27572000			4499
ADLAAVEAK	KEEYAVLISEAQAIKADLAAVEAKVNRSTA	EAQAIKADLAAVEAKVNRSTALLKSLSAER	K	A	D	A	K	V	9	0	886.476	Q9JHU4	Q9JHU4	3461	3469	Dync1h1	Cytoplasmic dynein 1 heavy chain 1	yes	yes	2;3	0.0018218	122.13	24	0	21934	23503	24900	37909	32958	33180	20947	22975	21552	22944	3	3	3	3	3	3	3	3	3	3	1196100000	1196100000			6916
ADLAEEYSK	LIALVNDPQPEHPLRADLAEEYSKDRKKFC	PEHPLRADLAEEYSKDRKKFCKNAEEFTKK	R	A	D	S	K	D	9	0	1024.47	P68037	P68037	123	131	Ube2l3	Ubiquitin-conjugating enzyme E2 L3	yes	yes	2	8.76e-05	168.26	20	0	14314	14096	15038	20463	18172	18426	13140	13797	12387	14038	1	1	1	1	1	1	1	1	1	1	597190000	597190000			1885
ADLANEEKPAVAPSVFVFQK	______________________________	EEKPAVAPSVFVFQKDKGQKRSAGSSSPEA	M	A	D	Q	K	D	20	1	2159.13	Q9CT10	Q9CT10	2	21	Ranbp3	Ran-binding protein 3	yes	yes	3	9.82e-07	83.213	8	0	10776	8776	12869	16397	15098	14053	14232	13049	16065	11597	1	1	1	1	1	1	1	1	1	1	273100000	273100000			6076
ADLANKR	RQASPNIVIALSGNKADLANKRAVDFQEAQ	VIALSGNKADLANKRAVDFQEAQSYADDNS	K	A	D	K	R	A	7	1	786.435	P61021;Q9CQD1	Q9CQD1	135	141	Rab5b;Rab5a	Ras-related protein Rab-5B;Ras-related protein Rab-5A	no	no	3	0.044982	62.659	8	0	9933	10633	9064.1	12668	13754	13046	3230.8	5429.1	4425	8425.2	1	1	1	1	1	1	1	1	1	1	168740000	168740000			5925;1717
ADLCLWR	PTLEFYALVSQELQRADLCLWRGEEVTLSN	LVSQELQRADLCLWRGEEVTLSNPKGSQEG	R	A	D	W	R	G	7	0	932.454	G5E870	G5E870	1678	1684	Trip12	E3 ubiquitin-protein ligase TRIP12	yes	yes	2	0.046827	91.906	8	0	4464.6	4693	5406.5	6986.5	6841.9	5999.5	4451	4394.8	4445.7	5222.6	1	1	1	1	1	1	1	1	1	1	84082000	84082000			251
ADLDHQR	VKDRDEFPMILIGNKADLDHQRQVTQEEGQ	PMILIGNKADLDHQRQVTQEEGQQLARQLK	K	A	D	Q	R	Q	7	0	853.404	P62071	P62071	129	135	Rras2	Ras-related protein R-Ras2	yes	yes	2;3	0.0026187	147.69	15	0	6851.9	6615.8	7475.1	9886.9	8713.8	7866.9	5647.3	6116.6	6112.6	6999.1	2	2	2	2	2	2	2	2	2	2	341060000	341060000			1763
ADLEAQR	NLTNPNTVIILIGNKADLEAQRDVTYEEAK	VIILIGNKADLEAQRDVTYEEAKQFAEENG	K	A	D	Q	R	D	7	0	801.398	Q91V41	Q91V41	126	132	Rab14	Ras-related protein Rab-14	yes	yes	2	0.0084771	141.83	15	0	61463	62859	66864	71841	70375	64885	46037	49529	43756	51708	2	2	2	2	2	2	2	2	2	2	3090100000	3090100000			5224
ADLECTKPAAR	GLAFKTSQGLQTEQRADLECTKPAARRRRS	TEQRADLECTKPAARRRRSVQLMERRMDKA	R	A	D	A	R	R	11	1	1230.6	P01027	P01027	657	667	C3	Complement C3;Complement C3 beta chain;C3-beta-c;Complement C3 alpha chain;C3a anaphylatoxin;Acylation stimulating protein;Complement C3b alpha chain;Complement C3c alpha chain fragment 1;Complement C3dg fragment;Complement C3g fragment;Complement C3d fragment;Complement C3f fragment;Complement C3c alpha chain fragment 2	yes	yes	2;3	1.53e-06	188.91	1	0	23954	25363	23372	41616	38467	33330	19151	19389	17719	23403	2	2	2	2	2	2	2	2	2	2	2765200000	2765200000			710
ADLEEQLSDEEK	______________________________	______________________________	M	A	D	E	K	V	12	0	1404.63	P47754	P47754	2	13	Capza2	F-actin-capping protein subunit alpha-2	yes	yes	2;3	4.25e-12	167.97	8	0	25661	26544	27618	37338	33016	33194	23877	25857	24683	25675	3	3	3	3	3	3	3	3	3	3	1677900000	1677900000			1409
ADLEGMCGK	FFFKFYLTVLQKLGRADLEGMCGKLDPTFA	LQKLGRADLEGMCGKLDPTFASATLLFQKD	R	A	D	G	K	L	9	0	979.41	Q00519	Q00519	532	540	Xdh	Xanthine dehydrogenase/oxidase;Xanthine dehydrogenase;Xanthine oxidase	yes	yes	2;3	0.00027969	152.47	24	0	125680	129320	135040	159470	150160	150900	107440	117830	100030	120490	11	11	11	11	11	11	11	11	11	11	360420000	360420000			2120
ADLEMQIESLTEELAYLK	INGLRRVLDELTLTKADLEMQIESLTEELA	EMQIESLTEELAYLKKNHEEEMKDLRNVST	K	A	D	L	K	K	18	0	2095.04	CON__P13645	CON__P13645	267	284			yes	yes	2;3	4.74e-07	162.15	4.5	0.5	70581	53261	55680	69254	62711	48108	35707	46013	55294	53028	5	5	5	5	5	5	5	5	5	5	173750000	173750000		+	169
ADLENEMR	KQGPRMPRTAKKVQRADLENEMRSLGVDMD	TAKKVQRADLENEMRSLGVDMDDKNNAHYA	R	A	D	M	R	S	8	0	976.428	Q99ME9	Q99ME9	518	525	Gtpbp4	Nucleolar GTP-binding protein 1	yes	yes	2	0.0016196	152.89	14	0	12226	13685	13492	18887	16280	15573	11315	11094	11344	11439	1	1	1	1	1	1	1	1	1	1	111120000	111120000			5775
ADLENQR	VKDRDDFPIVLVGNKADLENQRQVLRSEAS	PIVLVGNKADLENQRQVLRSEASSFSASHH	K	A	D	Q	R	Q	7	0	844.404	P10833	P10833	144	150	Rras	Ras-related protein R-Ras	yes	yes	2	0.017631	113.5	14	0	3952.1	4144.6	3759.6	6552.5	6086.5	5807	3426.6	3863.7	4020.6	3785.1	1	1	1	1	1	1	1	1	1	1	972760000	972760000			878
ADLEPESFRPNLSDPSELLLPDQIEK	TTREDINSKQVAPAKADLEPESFRPNLSDP	LSDPSELLLPDQIEKLTKHLPPRTIGYPWT	K	A	D	E	K	L	26	1	2951.48	Q4KMM3	Q4KMM3	689	714	Oxr1	Oxidation resistance protein 1	yes	yes	3;4	3.15e-05	177.7	24	0	11963	12908	13810	17152	16612	15095	9465.6	10634	11048	13799	2	2	2	2	2	2	2	2	2	2	178270000	178270000			2582
ADLEVLTYYR	KAIRHLAQEAREGTKADLEVLTYYRYQLNL	REGTKADLEVLTYYRYQLNLFARMCLDRQY	K	A	D	Y	R	Y	10	0	1241.63	Q9Z329	Q9Z329	722	731	Itpr2	Inositol 1,4,5-trisphosphate receptor type 2	yes	yes	2	5.98e-06	193.38	3	0	5862.2	5622.7	5431.1	6349.7	7114.2	5803.5	4759.8	5357	5377.1	5343.2	1	1	1	1	1	1	1	1	1	1	81461000	81461000			7574
ADLGALELWR	NNIIFFTTHVNGSCKADLGALELWRTSDLG	NGSCKADLGALELWRTSDLGKTFKTIGVKI	K	A	D	W	R	T	10	0	1142.61	Q6PHU5	Q6PHU5	277	286	Sort1	Sortilin	yes	yes	2	0.004216	103.88	7	0	7720.4	8823.4	9016.5	8625.3	6607.4	6998.3	5548.7	6858.8	6575.2	6898.5	1	1	1	1	1	1	1	1	1	1	23404000	23404000			3358
ADLGDWHK	DGGMEIIGYIIEMCKADLGDWHKVNTEPCV	YIIEMCKADLGDWHKVNTEPCVKTRYTVTD	K	A	D	H	K	V	8	0	940.44	A2ASS6	A2ASS6	30084	30091	Ttn	Titin	yes	yes	3	0.0066033	88.948	4	0	9304.4	8703.5	9599.3	10149	8990.3	9046.8	14635	11761	101930	18612	1	1	1	1	1	1	1	1	1	1	39347000	39347000			62
ADLGLQR	VRAKVAAMEMLKGQRADLGLQRAWEGNYLA	MEMLKGQRADLGLQRAWEGNYLASKPDTPQ	R	A	D	Q	R	A	7	0	771.424	Q5SYD0	Q5SYD0	815	821	Myo1d	Unconventional myosin-Id	yes	yes	2	0.017811	113.1	24	0	8896.6	9172.4	9402.8	14142	11326	11213	7816	9423.3	8522.3	10040	3	3	3	3	3	3	3	3	3	3	33238000	33238000			2721
ADLIAYLK	GTKMIFAGIKKKGERADLIAYLKKATNE__	IKKKGERADLIAYLKKATNE__________	R	A	D	L	K	K	8	0	905.522	P62897	P62897	93	100	Cycs	Cytochrome c, somatic	yes	yes	2;3	0.0026652	135.16	15.4	5.21	127090	137970	130620	142050	129860	128730	114510	114480	118160	112110	15	15	15	15	15	15	15	15	15	15	16114000000	16114000000			1833
ADLIDTER	MKDMEERIESISNSKADLIDTERFQNFSMA	ESISNSKADLIDTERFQNFSMATDQRLNDI	K	A	D	E	R	F	8	0	931.461	P30204	P30204	137	144	Msr1	Macrophage scavenger receptor types I and II	yes	yes	2	0.001728	149.91	18	0	13420	11506	13052	25135	23419	21388	12721	12338	11383	13913	2	2	2	2	2	2	2	2	2	2	160230000	160230000			1206
ADLINNLGTIAK	ERTLTLVDTGIGMTKADLINNLGTIAKSGT	MTKADLINNLGTIAKSGTKAFMEALQAGAD	K	A	D	A	K	S	12	0	1241.7	P11499;P07901	P11499	96	107	Hsp90ab1;Hsp90aa1	Heat shock protein HSP 90-beta;Heat shock protein HSP 90-alpha	no	no	2;3	5.26e-13	260.6	13.8	3.76	397220	420640	458980	481370	460600	458070	343570	348180	336210	331610	19	19	19	19	19	19	19	19	19	19	20632000000	20632000000			894;814
ADLIVTTPEK	ELTGDVTPDMKSIAKADLIVTTPEKWDGVS	KSIAKADLIVTTPEKWDGVSRSWQNRSYVQ	K	A	D	E	K	W	10	0	1085.6	E9PZJ8	E9PZJ8	1422	1431	Ascc3	Activating signal cointegrator 1 complex subunit 3	yes	yes	2;3	0.00077737	127.76	5	0	17997	16605	19894	24497	24155	22135	26804	24169	21068	19000	2	2	2	2	2	2	2	2	2	2	1971000000	1971000000			208
ADLLDELIK	EILNYIYSSKVVRVRADLLDELIKSGQLLG	KVVRVRADLLDELIKSGQLLGVKFIAELGV	R	A	D	I	K	S	9	0	1028.58	Q8BN78	Q8BN78	95	103	Zbtb33	Transcriptional regulator Kaiso	yes	yes	2	0.00019881	159.11	7	0	6063.4	5520.7	6244.9	7522	6706.9	7376.8	5913.8	6308.5	6184.4	5742.5	1	1	1	1	1	1	1	1	1	1	36006000	36006000			4031
ADLLEAQALK	ISKLDGGVRFLVQLRADLLEAQALKLVEGP	LVQLRADLLEAQALKLVEGPHVREMNGVLK	R	A	D	L	K	L	10	0	1070.6	Q99J39	Q99J39	158	167	Mlycd	Malonyl-CoA decarboxylase, mitochondrial	yes	yes	2;3	4.04e-05	166.19	6	0	41851	41081	40709	38104	37740	32293	33852	34389	31069	29739	3	3	3	3	3	3	3	3	3	3	2172100000	2172100000			5606
ADLLGIVSELQLK	VEHLKIQVMRLRAEKADLLGIVSELQLKLN	EKADLLGIVSELQLKLNSGGSSEDSFVEIR	K	A	D	L	K	L	13	0	1397.81	Q8K3K8	Q8K3K8	165	177	Optn	Optineurin	yes	yes	3	1e-05	153.74	18	0	4153.4	3106.6	4369.7	4750.7	3703.6	3052.1	3743.4	3514.7	2922.9	3998	1	1	1	1	1	1	1	1	1	1	90090000	90090000			4767
ADLLGSILSSMEKPPSLGDQESR	______________________________	SSMEKPPSLGDQESRRKAREQAARLKKLQE	M	A	D	S	R	R	23	1	2429.21	Q7TNE3	Q7TNE3	2	24	Spag7	Sperm-associated antigen 7	yes	yes	3	7.37e-08	135.86	12.5	0.5	6475.4	6215.4	7549.5	8587.4	6624.9	7938.6	13762	12736	16143	9477.8	2	2	2	2	2	2	2	2	2	2	27064000	27064000			3508
ADLLLEPCSHYR	HIFYQLLGGAGEQLKADLLLEPCSHYRFLT	QLKADLLLEPCSHYRFLTNGPSSSPGQERE	K	A	D	Y	R	F	12	0	1472.71	Q6URW6	Q6URW6	321	332	Myh14	Myosin-14	yes	yes	3	6.52e-05	129.84	3	0	2243.7	2011.1	2282	2182.5	2655.7	2381.9	1735.7	1869.2	1566.2	1917.7	1	1	1	1	1	1	1	1	1	1	105540000	105540000			3384
ADLLTAEQR	KEIDAAKENVILINKADLLTAEQRFAWAVH	VILINKADLLTAEQRFAWAVHFEKEGVKVI	K	A	D	Q	R	F	9	0	1015.53	Q3UM18	Q3UM18	214	222	Lsg1	Large subunit GTPase 1 homolog	yes	yes	2	2.4e-05	158.37	23	0	0	0	0	0	0	0	0	0	0	0	0	0	0	0	0	0	0	0	0	0	0	0			2485
ADLLTTEEILTLAR	CQYCMPEEGVPLTPKADLLTTEEILTLARL	KADLLTTEEILTLARLFVKEGVDKIRLTGG	K	A	D	A	R	L	14	0	1557.86	Q5RKZ7	Q5RKZ7	99	112	Mocs1	Molybdenum cofactor biosynthesis protein 1;Cyclic pyranopterin monophosphate synthase;Cyclic pyranopterin monophosphate synthase accessory protein	yes	yes	2;3	2.42e-34	326.62	4	0	8499.8	7803.1	7969.4	8757.8	8565.8	7802.3	6460.1	7216	4849.7	6902.4	2	2	2	2	2	2	2	2	2	2	774840000	774840000			2679
ADLNKPLYIDTK	AMQESQQGHKGEAPKADLNKPLYIDTKMRP	APKADLNKPLYIDTKMRPSVESGFPPVTRQ	K	A	D	T	K	M	12	1	1389.75	Q80Z38	Q80Z38	866	877	Shank2	SH3 and multiple ankyrin repeat domains protein 2	yes	yes	3	0.0070801	82.102	12	0	0	0	0	0	0	0	0	0	0	0	0	0	0	0	0	0	0	0	0	0	14782000	14782000			3718
ADLNQGIGEPQSPSR	LGSADDELSAKLLRRADLNQGIGEPQSPSR	ADLNQGIGEPQSPSRRVFNPYTEFKEFSRK	R	A	D	S	R	R	15	0	1567.76	Q9D8Y0	Q9D8Y0	63	77	Efhd2	EF-hand domain-containing protein D2	yes	yes	2;3	1.14e-68	385.54	19	0	23736	22811	22300	36554	29597	27879	19199	21208	20018	21289	2	2	2	2	2	2	2	2	2	2	566960000	566960000			6542
ADLPEGVAPPGLSPAEFCR	YYMDGQTPCLFIASKADLPEGVAPPGLSPA	EGVAPPGLSPAEFCRRHRLPAPASFSCLGP	K	A	D	C	R	R	19	0	1981.96	Q8JZN7	Q8JZN7	528	546	Rhot2	Mitochondrial Rho GTPase 2	yes	yes	2	9.54e-50	302.73	23	0	10747	11249	13439	13668	11126	11197	10908	10807	10156	10482	1	1	1	1	1	1	1	1	1	1	77450000	77450000			4602
ADLPGSSSTFTK	RGLGDQSSSRTSPGRADLPGSSSTFTKSFI	PGRADLPGSSSTFTKSFISSSPSSPSRAQG	R	A	D	T	K	S	12	0	1209.59	Q3UTJ2	Q3UTJ2	362	373	Sorbs2	Sorbin and SH3 domain-containing protein 2	yes	yes	2;3	3.29e-12	244.16	5	0	28109	29802	29855	44263	33952	36182	22841	26879	21246	26718	2	2	2	2	2	2	2	2	2	2	256880000	256880000			2531
ADLPSPR	KIYQVDHKAKEIIPKADLPSPRKEFSASAI	KAKEIIPKADLPSPRKEFSASAIGCKVYVT	K	A	D	P	R	K	7	0	754.397	Q8R2P1	Q8R2P1	324	330	Klhl25	Kelch-like protein 25	yes	yes	2	0.038479	96.285	21	0	3786.8	3976.6	4343.1	5705.4	5681.9	5358.3	2885.4	4015.1	3353.7	4022.3	1	1	1	1	1	1	1	1	1	1	9269500	9269500			4918
ADLPTGDETAYDTLQNCCQCR	NGTVALPLKSGLQQRADLPTGDETAYDTLQ	DETAYDTLQNCCQCRILLPLPILNEHQEKC	R	A	D	C	R	I	21	0	2487.01	Q5NBU8	Q5NBU8	225	245	Xaf1	XIAP-associated factor 1	yes	yes	3	1.71e-66	335.54	16	0	4157.8	4158.1	4214	7446.7	6512	7456	4119.9	4661.3	4157.4	4417.2	1	1	1	1	1	1	1	1	1	1	53551000	53551000			2656
ADLPTLGFTHFQPAQLTTVGK	LARVISRLADFAKDRADLPTLGFTHFQPAQ	GFTHFQPAQLTTVGKRCCLWIQDLCMDLQN	R	A	D	G	K	R	21	0	2241.18	P54822	P54822	150	170	Adsl	Adenylosuccinate lyase	yes	yes	3;4	6.98e-33	276.08	17	0	27746	25794	41933	30217	26485	27599	51661	52913	60318	38422	4	4	4	4	4	4	4	4	4	4	519260000	519260000			1579
ADLQAAAAQHVLALTGAGSGR	TEAVELLPFLVLGARADLQAAAAQHVLALT	AAQHVLALTGAGSGRTLLAGQPELLRALVD	R	A	D	G	R	T	21	0	1977.04	Q8C3I8	Q8C3I8	40	60	Hgh1	Protein HGH1 homolog	yes	yes	3	9.8e-13	202.52	16	0	2492.9	2847.8	3202.1	3629.5	3251.8	2742.3	3257.9	3171.5	3170.5	4655.1	1	1	1	1	1	1	1	1	1	1	80008000	80008000			4335
ADLQATK	QSNLQRAKTEMQTLKADLQATKALTAKIQG	KTEMQTLKADLQATKALTAKIQGEQNRLGA	K	A	D	T	K	A	7	0	745.397	P70194	P70194	369	375	Clec4f	C-type lectin domain family 4 member F	yes	yes	2	0.028455	101.54	2	0	42579	36167	38334	41342	37980	39915	32860	38447	33914	36750	2	2	2	2	2	2	2	2	2	2	201910000	201910000			1907
ADLQNHLDTAQHALQDK	TELLLSAEAAKAAQRADLQNHLDTAQHALQ	LQNHLDTAQHALQDKQQELNKVSVQLDQLT	R	A	D	D	K	Q	17	0	1916.93	Q8BL66	Q8BL66	663	679	Eea1	Early endosome antigen 1	yes	yes	3;4	2.36e-11	198.51	1	0	59597	58070	63874	75036	67046	66254	49015	56690	49100	59713	5	5	5	5	5	5	5	5	5	5	732230000	732230000			3983
ADLSGLYSPIK	AYNTKDKIGVELSGRADLSGLYSPIKLPFF	LSGRADLSGLYSPIKLPFFYSEPVNVLNGL	R	A	D	I	K	L	11	0	1162.62	E9Q414	E9Q414	2014	2024	Apob	Apolipoprotein B-100;Apolipoprotein B-48	yes	yes	2;3	3.77e-06	169.93	13	0	8461.9	8942.1	8507.6	15094	14350	12606	7919.4	6946.3	7271.3	8442.5	2	2	2	2	2	2	2	2	2	2	899640000	899640000			217
ADLSGMSGSR	NLGRLGVQDLFSSSKADLSGMSGSRDLFIS	FSSSKADLSGMSGSRDLFISKIVHKSFVEV	K	A	D	S	R	D	10	0	979.439	Q9D154;Q5SV42;Q8VHP7	Q9D154	302	311	Serpinb1a;Serpinb1c;Serpinb1b	Leukocyte elastase inhibitor A;Leukocyte elastase inhibitor C;Leukocyte elastase inhibitor B	yes	no	2	9.28e-06	174.48	23	0	15142	14505	12496	15777	14768	12942	14012	13840	15191	14896	1	1	1	1	1	1	1	1	1	1	171510000	171510000			6325
ADLSLDELIR	______________________________	______________________________	M	A	D	I	R	K	10	0	1143.61	Q8BG81	Q8BG81	2	11	Poldip3	Polymerase delta-interacting protein 3	yes	yes	2	0.00096063	80.455	16	0	1473.2	4582.2	1770	4351	2067.7	2665.7	1782.3	1749.2	1749.2	2641	1	1	1	1	1	1	1	1	1	1	27279000	27279000			3784
ADLSLVDALTEPPPEIEGEIK	______________________________	DALTEPPPEIEGEIKRDFMAALEAEPYDDI	M	A	D	I	K	R	21	0	2235.15	P27546	P27546	2	22	Map4	Microtubule-associated protein 4	yes	yes	2;3	1.36e-10	103.76	18	0	7734.1	8037.1	10774	14330	14618	14616	16208	14128	17012	12576	2	2	2	2	2	2	2	2	2	2	269970000	269970000			1150
ADLSNNR	PSRELKALDGLWHFRADLSNNRLQGFEQQW	LDGLWHFRADLSNNRLQGFEQQWYRQPLRE	R	A	D	N	R	L	7	0	788.378	P12265	P12265	49	55	Gusb	Beta-glucuronidase	yes	yes	2	0.0071065	149.99	19	0	10802	8762	8878.2	12912	10879	10682	9428.9	9175.9	8470.7	9583.5	1	1	1	1	1	1	1	1	1	1	328500000	328500000			916
ADLSNSIEVLESFK	ECSAKGRNRHIVVSKADLSNSIEVLESFKL	KADLSNSIEVLESFKLARESWELLYSLEFL	K	A	D	F	K	L	14	0	1550.78	Q8K2A7	Q8K2A7	401	414	Ints10	Integrator complex subunit 10	yes	yes	3	3.45e-05	140.82	7	0	1473.5	1659.1	1603.9	2706.6	2078.7	1954.3	1687.9	1715.3	2047.5	2230.4	1	1	1	1	1	1	1	1	1	1	77151000	77151000			4710
[truncated: 79,172 more rows]
[truncated: 7 more columns]
