# Supplementary material for: The Active Constituent From Gynostemma Pentaphyllum Prevents Liver Fibrosis Through Regulation of the TGF-β1/NDRG2/MAPK Axis
Source: Front Genet. 2020 Nov 4;11:594824. doi: 10.3389/fgene.2020.594824 (PMC7672159; doi:10.3389/fgene.2020.594824)
Supplement: Supplementary Table 2 — Global protein list obtained from the mice liver tissues of the Control, CCl4 and CCl4+NPLC0393 groups. [file Table_2.XLSX]

## Sheet: 7344 protein
Supplemental Table S2: Global protein list obtained from the mice liver tissues of the Control, CCl4 and CCl4+NPLC0393 groups. TMT ion intensity of proteins were normalized by median centering method and data was log2 transformed.
Uniprot ID	Gene_name	Con-1	Con-2	Con-3	CCl4-1	CCl4-2	CCl4-3	CCl4+NPLC0393-1	CCl4+NPLC0393-2	CCl4+NPLC0393-3	ANOVA	Adjusted P value	Tukey p value of CCl4 vs Con	Tukey p value of CCl4+NPLC0393 vs Con	Tukey p value of CCl4 vs CCl4+NPLC0393	log2 ratio of CCl4 : Con	log2 ratio of CCl4: CCl4+NPLC0393	log2 ratio of CCl4+NPLC0393 :Con
A0A0B4J1G0	Fcgr4	11.3962	11.2863	11.1885	11.3037	11.3777	11.3414	11.0238	11.1832	11.1936	0.0535303	0.074484	0.75198	0.134566	0.0530393	0.0506014	0.207388	-0.156787
A0JNU3	Aspg	13.9126	13.8356	13.7907	13.4143	13.4911	13.5288	14.0044	13.9656	13.7894	0.00125936	0.00403876	0.00373372	0.552068	0.00145112	-0.368231	-0.441733	0.0735017
A1L314	Mpeg1	12.5121	12.2146	12.4607	13.5818	13.3216	13.3442	12.5526	12.5536	12.5577	0.000114216	0.00100693	0.000136395	0.32762	0.000353841	1.02006	0.861238	0.158825
A1Y9I9	Tomt	11.1579	11.2607	11.4801	11.0618	10.946	10.9942	10.9918	11.1183	10.9892	0.0291897	0.0442729	0.0356511	0.055548	0.930609	-0.298911	-0.0324596	-0.266451
A2A432	Cul4b	15.0658	15.0677	15.0726	14.8822	14.8815	14.9182	15.1017	15.0851	15.0361	0.000115972	0.00101097	0.000226425	0.952669	0.00018924	-0.174717	-0.180363	0.00564536
A2A4P0	Dhx8	13.3099	13.2053	13.3236	13.1859	13.1725	13.1745	13.7417	13.5458	13.5986	0.000503909	0.00220674	0.249233	0.00205925	0.000518818	-0.101945	-0.451039	0.349094
A2A5R2	Arfgef2	15.984	15.9071	16.0816	16.0231	15.9618	15.9667	16.1193	16.0925	16.0239	0.188544	0.223333	0.989073	0.261907	0.219828	-0.00705695	-0.0947039	0.087647
A2A5Z6	Smurf2	12.2552	12.3238	12.2943	12.3411	12.4106	12.4316	12.1757	12.1843	12.1316	0.000868154	0.00311924	0.0344764	0.0141082	0.000695585	0.103349	0.230599	-0.12725
A2A6A1	Gpatch8	9.28463	9.45166	9.36186	9.43207	9.63807	9.48867	9.3418	9.40594	9.39952	0.10945	0.138277	0.126972	0.966773	0.174224	0.153556	0.137185	0.0163705
A2A6Q5	Cdc27	12.005	12.1782	12.0697	12.2858	12.2224	12.3563	11.9859	12.0251	11.9277	0.00445581	0.0100781	0.0268689	0.235402	0.00390954	0.203902	0.308619	-0.104717
A2A7S8	Kiaa1522	11.9165	12.0205	11.9235	11.8959	11.8785	11.9862	12.0663	11.9688	11.9271	0.46939	0.502361	0.79916	0.793124	0.43974	-0.03332	-0.0672209	0.0339009
A2A8L5	Ptprf	14.6755	14.6525	14.4837	14.0418	13.9902	14.0899	14.7652	14.693	14.6415	8.24e-05	0.000847125	0.000246015	0.336035	0.000100753	-0.563288	-0.659302	0.0960141
A2A8U2	Tmem201	8.53984	8.25528	8.52641	8.37323	8.17662	8.46898	7.97987	8.15496	8.08504	0.0394947	0.057283	0.656349	0.0377535	0.117084	-0.100896	0.266321	-0.367218
A2A8Z1	Osbpl9	13.9411	13.8729	14.0277	13.8788	13.8851	13.8953	13.8839	13.8926	13.8519	0.211898	0.247248	0.317681	0.228565	0.960983	-0.0608536	0.0102833	-0.0711369
A2A974	Cyp4a12b	13.2383	13.8607	13.7139	10.9878	10.9485	10.9668	11.697	11.6438	11.6563	6.6e-06	0.000346018	5.89e-06	3.82e-05	0.00949401	-2.63659	-0.698008	-1.93859
A2A995	NA	12.2983	12.2825	12.3625	12.5953	12.6334	12.7057	12.4897	12.2959	12.1719	0.0108567	0.0197307	0.0166197	0.998161	0.0177274	0.330363	0.325598	0.00476479
A2A9C3	Szt2	9.87394	9.67313	9.68302	9.92935	9.75347	9.86598	9.85664	9.61299	9.92176	0.609875	0.636301	0.582931	0.86242	0.868395	0.106234	0.0524669	0.0537673
A2AAJ9	Obscn	8.90204	9.04559	9.0213	9.17729	9.11757	8.8706	9.95919	9.18028	13.5186	0.224265	0.259779	0.998024	0.268686	0.289006	0.0655079	-1.83086	1.89637
A2AAY5	Sh3pxd2b	10.2539	10.484	10.312	11.8492	11.6199	11.5553	10.4798	10.5947	10.5377	1.8e-05	0.000447678	2.2e-05	0.204867	5.4e-05	1.32484	1.13738	0.187465
A2AB59	Arhgap27	7.72014	8.12571	7.74509	8.25318	8.14795	8.20162	7.7389	7.77843	7.81418	0.0198578	0.0321153	0.0525851	0.730082	0.0208828	0.33727	0.423746	-0.0864757
A2ABU4	Myom3	11.596	11.5611	11.6115	11.3159	11.3376	11.3364	11.6782	11.721	14.6659	0.278278	0.313688	0.945149	0.416497	0.28618	-0.259554	-1.35843	1.09888
A2ABV5	Med14	11.1112	11.076	11.1325	11.2699	11.3777	11.3893	10.9546	11.0347	11.016	0.00032882	0.00173232	0.0021428	0.0817186	0.000298072	0.239042	0.34386	-0.104818
A2ADA5	Pusl1	12.7216	12.9655	12.4854	12.3888	12.7796	12.759	12.7029	12.7012	12.4489	0.809168	0.824321	0.880557	0.808215	0.988124	-0.0816957	0.0247897	-0.106485
A2ADY9	Ddi2	15.2303	15.216	15.2829	14.9828	15.0419	14.9819	15.2126	15.1392	15.1462	0.000555985	0.00234116	0.000494516	0.0941838	0.00383	-0.24087	-0.16381	-0.0770604
A2AF47	Dock11	9.5836	9.68413	9.17839	10.1296	10.4831	10.1332	9.52399	9.75904	9.77598	0.0105363	0.0193253	0.0101385	0.500867	0.0389118	0.766614	0.562315	0.204299
A2AGH6	Med12	11.751	11.8599	11.5799	11.0174	11.0768	11.3457	11.5675	11.3597	11.4344	0.00731573	0.014568	0.00594411	0.121667	0.0869648	-0.583636	-0.307241	-0.276395
A2AGT5	Ckap5	16.1816	16.1745	16.2033	16.2005	16.2105	16.2747	16.3388	16.2613	16.2595	0.0392637	0.0570318	0.384953	0.0334622	0.200704	0.0421093	-0.0579439	0.100053
A2AH22	Ambra1	8.53792	8.46787	8.59817	8.21544	8.74552	8.50938	8.57895	8.48269	8.53132	0.931901	0.938161	0.9388	0.999567	0.948125	-0.0445404	-0.0408722	-0.00366825
A2AHG0	Lzts3	11.0773	11.0877	11.2669	10.6838	10.7952	10.8048	11.7416	11.3902	11.4388	0.00122038	0.00395423	0.0278329	0.0288	0.000970691	-0.382712	-0.762294	0.379582
A2AIG8	Accs	12.6531	12.3966	12.3594	12.5005	12.3579	12.31	12.5153	12.5104	13.1959	0.278332	0.3137	0.920909	0.438211	0.278679	-0.0801942	-0.351016	0.270822
A2AIL4	Ndufaf6	12.2615	12.3688	12.3129	12.1599	11.9558	12.0112	12.6929	12.6107	12.5559	0.000338875	0.00176503	0.0132393	0.00770074	0.000268243	-0.2721	-0.577526	0.305426
A2AIV2	Kiaa1429	12.1341	12.0595	11.9848	12.136	12.1407	12.1023	12.0555	12.0973	12.0972	0.282905	0.31822	0.264046	0.812797	0.535351	0.0669123	0.0430219	0.0238904
A2AJ15	Man1b1	13.1771	13.1685	13.2187	13.4397	13.4215	13.603	12.9948	13.1581	13.0124	0.00143366	0.00441253	0.00838324	0.178698	0.00129949	0.299953	0.432987	-0.133034
A2AJ88	Pnpla7	12.9872	12.9372	12.9391	12.6745	12.6315	12.6681	12.8867	12.8242	12.8345	4.31e-05	0.000624787	3.64e-05	0.00941142	0.000451886	-0.296502	-0.190457	-0.106045
A2AJB2	Tmem141	10.6105	10.6362	10.4483	10.3372	10.5332	10.4455	10.7455	10.5352	10.2	0.700693	0.722636	0.678967	0.878601	0.92572	-0.126384	-0.0549311	-0.0714531
A2AJI0	Map7d1	12.3309	12.2485	12.2304	12.6251	12.5319	12.6459	12.098	12.1431	12.1593	7.3e-05	0.000793109	0.000473434	0.0364462	6.73e-05	0.331033	0.467463	-0.136429
A2AJL3	Fggy	15.8913	15.8914	15.8767	15.3379	15.3109	15.3511	15.7391	15.757	15.7499	1.21e-08	8.87e-05	5.24e-09	4.5e-05	1.02e-07	-0.553212	-0.41537	-0.137841
A2AJQ3	Dpy19l4	10.778	10.7411	10.7156	10.7761	10.7705	10.8141	10.7789	10.7744	10.6666	0.400431	0.435475	0.500122	0.989194	0.430309	0.0419605	0.0469116	-0.00495105
A2AJT4	Pnisr	10.4135	10.2554	10.4011	10.4231	10.4408	10.4276	10.451	10.4745	10.3959	0.216584	0.251835	0.311689	0.239212	0.974482	0.0738164	-0.00994121	0.0837576
A2AKB4	Frmpd1	12.3778	12.3995	12.3117	12.6489	12.7055	12.7071	12.4238	12.3717	12.4115	6.5e-05	0.000757114	8.43e-05	0.43083	0.000176206	0.324176	0.284848	0.039328
A2AKB9	Dcaf10	10.8895	10.9557	10.9746	11.1423	11.1892	11.1526	10.9495	10.8113	10.9215	0.00150995	0.00456718	0.00452473	0.553209	0.00171968	0.221423	0.267254	-0.0458308
A2AKG8	Focad	12.336	12.3263	12.5878	12.3495	12.3307	12.2648	12.2354	12.2881	12.3326	0.273384	0.30855	0.431261	0.27423	0.921431	-0.101679	0.0296745	-0.131353
A2AKK5	Acnat1	15.194	15.2124	15.5706	15.9874	16.1909	16.0811	15.4077	15.4011	15.2031	0.00125685	0.00403771	0.0020626	0.995143	0.0022354	0.760808	0.749169	0.0116392
A2AKQ0	Slc35d1	12.8261	12.8768	12.7749	12.6087	12.9002	12.779	12.0972	12.1971	12.1374	0.000202541	0.00134946	0.703407	0.000280015	0.000481457	-0.0632896	0.618731	-0.682021
A2ALK8	Ptpn3	11.3193	11.3459	11.2562	11.1898	11.1217	11.0858	11.3405	11.3453	11.3331	0.00161813	0.0047879	0.00455088	0.615437	0.00189832	-0.174704	-0.20718	0.0324759
A2ALU4	Shroom2	14.2033	14.3232	14.2471	14.0248	14.1049	14.098	14.0322	14.0437	13.9466	0.00300171	0.00750281	0.0135104	0.00285659	0.324798	-0.18196	0.0683981	-0.250359
A2ALW5	Dnajc25	14.0056	14.0163	14.0449	13.8206	13.8949	13.9195	13.7245	13.8513	13.8284	0.00476365	0.0105949	0.0298304	0.00414392	0.227727	-0.143963	0.0769134	-0.220876
A2AMZ4	NA	12.6343	12.5699	12.4922	12.4493	12.3943	12.4694	12.68	12.565	12.6094	0.0214145	0.0341513	0.0772058	0.53701	0.0200115	-0.127806	-0.180476	0.0526702
A2AN08	Ubr4	17.1829	17.1638	17.1744	17.1417	17.1753	17.181	17.2335	17.1846	17.171	0.320183	0.355845	0.914152	0.498259	0.315535	-0.00771612	-0.0303827	0.0226666
A2APT9	Klhdc7a	14.0573	13.9232	13.9362	13.061	13.1072	13.2845	13.6218	13.6976	13.7654	8.98e-05	0.000878818	7.78e-05	0.0221046	0.0007847	-0.821348	-0.544044	-0.277304
A2APV2	Fmnl2	13.6284	13.5367	13.6045	13.9695	13.8973	13.9463	13.7813	13.7628	13.7645	6.13e-05	0.000742026	4.81e-05	0.00189899	0.00267936	0.347856	0.168178	0.179678
A2APY7	Ndufaf5	11.7899	11.7953	11.7511	11.5721	11.7401	11.7237	11.8555	11.7803	11.6774	0.272193	0.307347	0.307761	0.991436	0.356703	-0.100145	-0.0924278	-0.00771769
A2AQ19	Rtf1	13.762	13.7451	13.6448	13.5811	13.622	13.6099	13.6801	13.8913	13.6553	0.18304	0.217603	0.300283	0.930764	0.191635	-0.112958	-0.137922	0.0249638
A2AQ25	Skt	14.6942	14.6655	14.6462	14.9169	14.7968	14.8664	14.6618	14.6746	14.6127	0.00152988	0.00461794	0.00338613	0.849283	0.00208153	0.19141	0.210338	-0.018928
A2AR02	Ppig	14.7573	14.6968	14.6345	14.7432	14.6565	14.5999	14.7975	14.7399	14.7005	0.345482	0.381078	0.830447	0.608848	0.323432	-0.0296481	-0.079428	0.0497799
A2ARA8	Itga8	13.2582	13.31	13.2535	14.3895	14.1476	14.2921	13.3387	13.3941	13.3806	5.65e-06	0.000328108	7.37e-06	0.315898	1.39e-05	1.0025	0.905241	0.0972624
A2AS89	Agmat	15.0435	15.162	15.2075	14.7494	14.8459	14.7926	15.6677	15.5487	15.3958	0.000257852	0.00152961	0.0117372	0.00554027	0.000204386	-0.341668	-0.741412	0.399744
A2ASQ1	Agrn	14.4202	14.2576	14.4591	14.8741	14.6481	14.7751	14.3862	14.4755	14.407	0.0044305	0.0100301	0.0056185	0.838935	0.0100357	0.386784	0.342862	0.0439222
A2ASS6	Ttn	17.2758	17.2999	17.3102	17.0498	17.1094	17.036	17.9151	17.3674	21.1568	0.224694	0.260195	0.969306	0.326732	0.244665	-0.230247	-1.74804	1.5178
A2ASZ8	Slc25a25	14.2942	14.658	14.533	14.0632	14.0578	14.0066	14.2726	14.268	14.2571	0.00648341	0.0132556	0.00524765	0.0909314	0.098836	-0.452536	-0.223369	-0.229167
A2AT37	Upf2	14.8317	14.8404	14.9244	14.6068	14.6567	14.6729	14.7981	14.8106	14.8036	0.000739871	0.00284333	0.000696902	0.169816	0.00391198	-0.220001	-0.158595	-0.0614062
A2ATU0	Dhtkd1	16.5557	16.3134	16.1759	16.0622	15.9855	15.7532	16.4343	16.3969	15.9595	0.110135	0.138974	0.113625	0.876926	0.212756	-0.414684	-0.329957	-0.0847268
A2AVZ9	Slc43a3	10.1641	10.1787	10.3671	9.9809	10.0119	9.98141	10.1284	10.2001	10.2807	0.0182086	0.0298424	0.0214367	0.865856	0.0394151	-0.245227	-0.211659	-0.0335673
A2AWA9	Rabgap1	14.6168	14.5564	14.6593	14.621	14.6642	14.6322	14.6114	14.6028	14.556	0.329808	0.365338	0.636304	0.777665	0.304111	0.0283137	0.0490641	-0.0207504
A2AWP8	Arhgef10l	14.4911	14.4042	14.5894	14.4283	14.4853	14.4492	14.4898	14.5434	14.4873	0.552394	0.582119	0.691305	0.966933	0.552372	-0.0406483	-0.0525646	0.0119162
A2BDX3	Mocs3	14.3483	14.4237	14.3627	14.0771	14.1342	14.1446	14.1325	14.1621	14.1004	0.000184738	0.00128965	0.000285075	0.000380347	0.898186	-0.259628	-0.0130727	-0.246555
A2BE28	Las1l	12.8278	12.822	12.9543	13.0417	13.0883	12.9915	12.9426	12.8537	12.9331	0.0264382	0.0407049	0.0262883	0.675525	0.0761148	0.17249	0.130725	0.0417653
A2BH40	Arid1a	13.4845	13.4928	13.5045	13.7632	13.6895	13.7868	13.5168	13.502	13.4895	8.75e-05	0.000874154	0.00014169	0.935285	0.000173421	0.25254	0.243703	0.00883694
A2BIM8	Mup9	17.5955	18.7168	18.7073	15.2761	15.3505	15.3817	15.8601	16.4511	16.5348	0.000382338	0.0018985	0.000341993	0.00262656	0.0795535	-3.00374	-0.945884	-2.05785
A2CG49	Kalrn	12.4974	12.3664	12.398	12.2372	12.1531	12.0718	12.64	12.5726	12.4183	0.00494635	0.0108891	0.0258838	0.290669	0.00445771	-0.266574	-0.3896	0.123026
A2CG63	Arid4b	8.54737	9.05648	8.90954	9.2949	8.97304	9.1053	9.23204	9.00068	9.23328	0.167106	0.20056	0.244551	0.19153	0.979262	0.286615	-0.0309183	0.317534
A2RSJ4	Uhrf1bp1l	13.9829	13.9963	13.9639	14.0763	14.0484	13.9503	13.9084	13.8903	13.9212	0.0305566	0.0460229	0.428506	0.139084	0.0266352	0.0439868	0.118362	-0.0743749
A2RSQ0	Dennd5b	14.6292	14.5153	14.5827	14.655	14.7536	14.6499	14.7559	14.6006	14.5342	0.317579	0.353379	0.289917	0.702522	0.690391	0.110465	0.0559395	0.0545258
A2RSX7	Tyw5	12.1131	12.0596	12.2281	12.0322	11.9751	12.002	12.2339	12.0579	12.1326	0.103421	0.131542	0.152238	0.990519	0.128713	-0.130533	-0.138386	0.00785308
A2RSY1	Kansl3	8.77278	8.60783	8.61215	8.84025	8.82147	8.7712	9.07061	8.84344	8.96977	0.0172734	0.0285776	0.181298	0.0142078	0.170171	0.146723	-0.150299	0.297021
A2RSY6	Trmt1l	13.7667	13.7396	13.7851	13.8618	13.8463	13.8546	13.6383	13.6882	13.7167	0.000671537	0.00266007	0.0145279	0.0215527	0.000532902	0.0904391	0.173163	-0.0827237
A2RTL5	Rsrc2	12.2188	12.4936	12.1086	12.3208	12.3582	12.2156	12.0998	12.1174	12.1409	0.233721	0.2695	0.967609	0.33964	0.25271	0.0245678	0.178836	-0.154268
A2TJV2	Palm3	9.74105	9.45391	9.58144	9.84651	9.87104	9.77927	9.74328	9.72688	9.51243	0.0991919	0.126844	0.094383	0.754115	0.239184	0.240139	0.171412	0.0687268
A3KGB4	Tbc1d8b	15.2105	15.16	15.2863	15.2551	15.296	15.3297	15.1062	15.0872	15.0143	0.00455694	0.0102484	0.249193	0.0264248	0.00402672	0.0746698	0.22438	-0.14971
A3KGS3	Ralgapa2	13.8826	13.8535	13.8492	13.7023	13.7243	13.7093	13.9592	13.9281	13.9018	3.7e-05	0.000588712	0.000280991	0.0163362	3.3e-05	-0.149781	-0.217702	0.0679214
A3KMN5	Prr16	8.492	8.59735	8.64507	8.12368	8.07847	8.03484	8.85159	8.79251	8.57769	0.000420619	0.00198779	0.00192005	0.186295	0.000418342	-0.499137	-0.661597	0.162461
A3KMP2	Ttc38	16.4675	16.4311	16.4956	16.0214	16.0666	16.0279	16.4441	16.462	16.3143	0.000113031	0.00100374	0.000141232	0.415575	0.000322013	-0.426109	-0.368143	-0.0579654
A4FUP9	Glt1d1	9.42224	9.51791	9.76829	8.99057	8.92503	8.8709	10.3578	10.1983	10.2701	2.66e-05	0.000509498	0.00137166	0.000813711	2.06e-05	-0.640647	-1.34657	0.705923
A6H584	Col6a5	15.5026	15.6343	15.7373	15.6706	15.3869	16.6959	15.5725	16.7624	15.9608	0.578227	0.606903	0.787618	0.555803	0.911002	0.293029	-0.180805	0.473834
A6H5Y3	Mtr	13.8944	13.8603	13.8082	13.7995	13.782	13.8692	13.7142	13.7067	13.676	0.0061428	0.0127689	0.498361	0.00613593	0.0219022	-0.0374274	0.117895	-0.155323
A6H5Z3	Exoc6b	11.3747	11.4104	11.555	11.2997	11.2757	11.3352	11.6847	11.604	11.6833	0.0014536	0.00445545	0.0737394	0.0157372	0.00119576	-0.143166	-0.353797	0.210632
A6H611	Mipep	14.9109	14.8618	14.8497	14.7672	14.9009	14.8056	14.9034	14.8748	14.7979	0.550074	0.579756	0.535555	0.935578	0.731235	-0.0495822	-0.0341594	-0.0154228
A6H619	Phrf1	10.3113	10.5811	10.4568	10.4779	10.4385	10.4604	10.4225	10.3456	10.4135	0.604983	0.631466	0.989844	0.699686	0.622433	0.0091676	0.0650453	-0.0558777
A6H630	Armt1	14.8778	14.833	14.9066	14.6697	14.7118	14.6887	14.9276	14.8286	14.7944	0.00603006	0.01263	0.00747056	0.834923	0.0137535	-0.182378	-0.160113	-0.0222647
A6H6A9	Rabgap1l	13.9361	13.9264	13.8703	13.9094	13.8938	13.9422	14.0776	13.9627	13.9153	0.248112	0.284013	0.995126	0.288218	0.32269	0.00417293	-0.0701058	0.0742787
A6H6E2	Mmrn2	11.1261	11.1465	11.1974	11.5817	11.7132	11.7827	11.2495	11.3723	11.2533	0.00029598	0.00164299	0.000291196	0.145804	0.00142484	0.535894	0.400858	0.135036
A6H8H2	Dennd4c	15.1136	15.1024	15.0604	15.0379	15.0416	15.0156	15.0546	15.1349	15.0042	0.287311	0.322336	0.261438	0.716222	0.628503	-0.0604382	-0.0328803	-0.0275579
A6X8Z5	Arhgap31	10.2563	10.0821	10.1757	10.2086	10.205	10.2202	10.1269	10.1258	10.0461	0.128977	0.159704	0.686537	0.33993	0.117237	0.0398412	0.111663	-0.0718214
A6X919	Dpy19l1	14.5407	14.4342	14.6587	13.8068	13.8926	13.9818	14.9073	14.7963	14.8958	3.14e-05	0.000550302	0.000273527	0.0107492	2.72e-05	-0.650829	-0.972736	0.321906
A6X935	Itih4	14.5543	14.8411	14.8149	15.3487	15.8502	15.7617	14.9336	14.786	14.7646	0.00176804	0.00510196	0.00234756	0.826788	0.00401626	0.916784	0.825473	0.0913112
A7L9Z8	Atp2c2	10.7393	10.9078	10.7135	10.1981	10.2596	10.4865	10.6887	10.9097	11.1317	0.0105701	0.0193631	0.0307596	0.656979	0.0111219	-0.472105	-0.595258	0.123153
A7MCT6	Etnk2	14.8773	14.8289	14.9383	14.5582	14.5684	14.5019	14.8287	14.7793	14.68	0.00104944	0.0035445	0.000902403	0.0996172	0.00827931	-0.338701	-0.219825	-0.118877
A8C756	Thada	10.0985	9.80918	9.95943	10.1922	10.3849	10.0214	9.7167	9.63349	9.62397	0.00851741	0.016315	0.154797	0.0839735	0.00697558	0.24382	0.541481	-0.297661
A8Y5H7	Sec14l1	9.97656	10.3144	10.2075	10.0202	9.99857	10.2428	10.1524	10.3657	10.3647	0.285408	0.320642	0.790489	0.558326	0.264136	-0.0789618	-0.207122	0.12816
B1AQJ2	Usp36	11.3718	11.6639	11.1606	11.6489	11.9607	11.5304	11.3212	11.1719	10.9393	0.0554321	0.0766654	0.272984	0.401567	0.0472371	0.314555	0.569231	-0.254675
B1AR13	Cisd3	13.8061	13.6646	13.7411	13.5574	13.6631	13.4966	13.7535	13.5924	13.4749	0.197732	0.232902	0.201436	0.333791	0.911921	-0.164952	-0.0345871	-0.130365
B1ARW8	NA	10.9845	11.1675	11.0686	10.8609	11.0189	10.9794	10.9842	11.0386	10.9189	0.227707	0.263393	0.228209	0.380856	0.906261	-0.120462	-0.0275053	-0.092957
B1AUE5	Pex10	12.2973	12.257	12.2656	12.1303	12.1357	12.0859	12.0208	12.0335	11.9943	2.89e-05	0.00053107	0.000409717	2.34e-05	0.00411418	-0.156001	0.101102	-0.257103
B1AVY7	Kif16b	11.5514	11.5919	11.4644	11.7953	11.6555	11.7723	11.5095	11.5174	11.4805	0.00490265	0.0108221	0.0120648	0.771901	0.00587574	0.20512	0.238552	-0.0334322
B1AVZ0	Uprt	12.36	12.4242	12.5006	12.553	12.6029	12.5903	12.4147	12.3903	12.4044	0.00493089	0.0108648	0.0121474	0.771092	0.00590395	0.153808	0.178968	-0.0251592
B1AX39	Zcchc7	7.35319	7.49378	7.05796	7.1318	7.02667	7.07498	6.85925	6.94449	7.20725	0.158487	0.191184	0.305847	0.156273	0.855598	-0.223828	0.0741506	-0.297979
B1AXP6	Tomm5	11.7941	11.8276	11.7204	11.5514	11.5951	11.6603	11.7599	11.7415	11.7608	0.00591158	0.0124411	0.00694263	0.761256	0.0147899	-0.178421	-0.151829	-0.0265923
B1AY10	Nfx1	13.4978	13.5007	13.5055	13.4594	13.5481	13.5673	13.4784	13.4436	13.3813	0.100757	0.128555	0.793561	0.227028	0.0981185	0.0236112	0.0904573	-0.0668461
B1AY13	Usp24	15.8106	15.8303	15.8105	15.5409	15.6183	15.6296	15.9134	15.8489	15.863	0.000145974	0.00115521	0.000574108	0.181704	0.000155917	-0.220819	-0.278801	0.0579814
B1AZ99	Otud3	8.75272	8.99651	8.958	8.59775	8.64739	8.67869	8.62745	8.73253	8.7377	0.0236468	0.0370677	0.0241877	0.0647554	0.70783	-0.261135	-0.0579508	-0.203184
B1AZA5	Tmem245	12.0136	11.9423	11.8464	11.6233	11.6255	11.7981	11.9833	11.9851	11.9113	0.00939468	0.0176502	0.0189672	0.917513	0.0122332	-0.25183	-0.277612	0.0257819
B1AZI6	Thoc2	14.882	14.9049	14.8884	15.1095	15.066	15.103	14.9094	14.919	14.9108	7.12e-06	0.000346082	9.19e-06	0.284608	1.83e-05	0.201062	0.179759	0.0213028
B1AZP2	Dlgap4	12.6149	12.6757	12.696	12.8618	12.814	12.7451	12.6183	12.6379	12.5299	0.00747764	0.0148221	0.0366057	0.341174	0.00675381	0.144781	0.211632	-0.0668514
B2RPV6	Mmrn1	8.15289	8.4491	8.06006	8.03247	8.06055	8.08911	8.63918	8.34651	8.20844	0.136065	0.167269	0.533115	0.469526	0.119088	-0.159969	-0.33733	0.17736
B2RQC6	Cad	15.8417	15.7467	15.8718	15.9677	15.9617	15.9817	15.7881	15.7071	15.7068	0.00233092	0.00627328	0.0179746	0.139876	0.00198725	0.150342	0.2364	-0.0860583
B2RQE8	Arhgap42	14.0397	14.0431	13.935	13.5995	13.6674	13.6428	13.9884	13.9622	13.8788	0.00028291	0.00161437	0.000326173	0.368601	0.00090962	-0.369383	-0.306564	-0.0628191
B2RR83	Ythdc2	13.4459	13.4814	13.5852	13.5219	13.4987	13.4832	13.5689	13.5012	13.5196	0.733746	0.753296	0.99705	0.793948	0.754093	-0.00285667	-0.0286052	0.0257485
B2RRD7	Brpf1	10.364	9.99423	9.91463	10.3359	10.3903	10.1704	10.0203	10.071	10.808	0.634353	0.660245	0.684518	0.682476	0.999993	0.207924	-0.000872202	0.208796
B2RRE7	Otud4	13.4936	13.5713	13.5154	13.4209	13.5417	13.5237	13.3874	13.4131	13.4305	0.049704	0.0697147	0.697199	0.047872	0.137046	-0.0312994	0.0851113	-0.116411
B2RU80	Ptprb	10.9191	10.7803	10.84	10.7056	10.8365	10.7019	11.0024	10.7695	10.9162	0.206197	0.241286	0.429956	0.788355	0.192342	-0.0984626	-0.148013	0.0495503
B2RUP2	Unc13d	8.61521	8.54249	8.60242	8.62968	8.77859	8.50192	8.81129	8.81518	8.688	0.114802	0.144145	0.794352	0.110887	0.255239	0.0500208	-0.134761	0.184782
B2RUR8	Otud7b	13.2533	13.316	13.2848	13.3924	13.4324	13.4698	13.2681	13.2674	13.2649	0.000777801	0.00292103	0.00188554	0.737775	0.00102193	0.146811	0.164717	-0.0179058
B2RVL6	Zcchc24	11.437	11.4944	11.4537	11.1585	11.2077	11.2779	11.3478	11.3697	11.1203	0.0338919	0.0502122	0.0328882	0.0992999	0.664326	-0.247006	-0.0645621	-0.182444
B2RWS6	Ep300	10.9052	10.9543	10.742	10.9635	10.8745	10.8286	10.8164	10.8479	10.839	0.69285	0.714949	0.935448	0.861054	0.672731	0.0217019	0.0544289	-0.032727
B2RX12	Abcc3	15.6242	15.6207	15.177	15.8374	15.9348	15.7508	15.6158	15.4531	15.3561	0.0669423	0.090256	0.0934566	0.99997	0.0943322	0.367057	0.36601	0.00104792
B2RX14	Zcchc11	12.0059	11.7766	11.9034	12.1859	12.1786	12.0931	12.1087	11.9759	12.0636	0.0240781	0.0376233	0.0205118	0.133796	0.34265	0.257213	0.103131	0.154082
B2RXC1	Trappc11	14.8698	14.8436	14.8562	14.6389	14.599	14.676	14.7547	14.8117	14.797	0.000252558	0.00151447	0.000225852	0.0616092	0.00177961	-0.218587	-0.149842	-0.0687446
B2RXR6	Ankrd44	10.9667	10.8829	10.832	11.1418	11.11	10.9182	10.8999	10.8584	10.849	0.0597039	0.0816358	0.109782	0.927623	0.0685578	0.162797	0.187556	-0.0247596
B2RXS4	Plxnb2	16.1557	16.1947	16.1781	15.9627	15.9246	16.0019	16.2018	16.1868	16.1756	6.83e-05	0.00077177	0.000143946	0.846131	0.000105555	-0.213097	-0.225016	0.0119192
B2RY04	Dock5	13.3958	13.3714	13.5059	13.391	13.3219	13.3319	13.6708	13.5427	13.5671	0.00695142	0.0140174	0.343437	0.0335404	0.00631577	-0.0761528	-0.245322	0.169169
B2RY56	Rbm25	15.6104	15.5877	15.5678	15.5223	15.5129	15.5025	15.6243	15.6229	15.5353	0.0378921	0.05528	0.0637851	0.975966	0.049128	-0.076014	-0.0815852	0.00557126
B5X0G2	Mup17	12.6104	13.8365	13.4362	10.738	10.6986	10.2959	10.2898	11.1433	11.2554	0.000979768	0.00338131	0.0012589	0.00242894	0.721604	-2.71687	-0.318648	-2.39822
B7ZMP1	Xpnpep3	14.6593	14.638	14.6386	14.1207	14.1824	14.1199	14.5322	14.4884	14.4332	7.09e-06	0.000346082	5.81e-06	0.00379352	5.88e-05	-0.504258	-0.343577	-0.160681
B8JK39	Itga9	12.3815	12.4068	12.2092	12.1212	12.1005	12.1414	12.1168	12.1417	12.1622	0.0127308	0.0223997	0.0165044	0.0249672	0.930297	-0.211462	-0.0191965	-0.192266
B8ZXI1	Qtrtd1	10.5613	10.2439	10.3427	10.5632	10.4794	10.3946	9.69576	9.6434	9.73662	0.000222523	0.00141265	0.557525	0.000590552	0.000286012	0.0964277	0.787119	-0.690691
B9EJ80	Pdzd8	13.4083	13.4929	13.4431	13.3587	13.3136	13.3974	13.2323	13.2868	13.2991	0.00518172	0.0112654	0.0704068	0.00418779	0.094603	-0.0915107	0.0838598	-0.17537
B9EJ86	Osbpl8	15.4184	15.367	15.3025	15.1909	15.2731	15.2514	15.4546	15.4038	15.3463	0.020088	0.0324448	0.0599199	0.650998	0.0200824	-0.124183	-0.163103	0.0389196
B9EJR8	Dnaaf5	12.0947	12.1166	12.086	12.1764	12.2428	12.2225	12.1895	12.0586	12.0485	0.0487164	0.068631	0.0703523	0.999983	0.0698694	0.114789	0.115015	-0.000225215
B9EKI3	Tmf1	13.9413	13.9638	14.0158	13.9992	13.9602	14.0253	13.7695	13.7917	13.8216	0.000534955	0.00229615	0.718928	0.00130109	0.000709882	0.0212895	0.200616	-0.179326
C0HKD9	NA	13.5895	13.6062	13.533	13.6871	13.6863	13.5818	13.5059	13.5521	13.4945	0.0294769	0.0446432	0.17998	0.316213	0.0247944	0.0754874	0.134234	-0.0587463
C0HKG6	NA	12.7264	12.7894	12.6275	12.194	12.1681	12.1604	12.6587	12.6517	12.6049	2.59e-05	0.000509458	3.2e-05	0.241004	7.73e-05	-0.540223	-0.464229	-0.0759935
D0QMC3	Mndal	13.7923	13.6381	13.5777	14.5546	14.355	14.4175	13.8498	13.9277	13.9705	0.000152736	0.00117701	0.000135644	0.0415753	0.0011422	0.772997	0.526369	0.246627
D3YXK2	Safb	15.2851	15.2971	15.2478	15.3444	15.2976	15.2178	15.4326	15.3652	15.3553	0.0551793	0.0764169	0.963743	0.0675715	0.0938079	0.0098909	-0.0977669	0.107658
D3YZP9	Ccdc6	13.7263	13.7471	13.7744	13.8877	13.9463	13.9201	13.7699	13.7375	13.7047	0.000432701	0.00201416	0.000920675	0.872148	0.000635393	0.168777	0.180673	-0.0118958
D3Z2R5	Sepn1	10.0279	9.78804	10.0246	10.6014	10.492	10.6217	10.2789	10.2176	10.2778	0.000487202	0.00216849	0.000385195	0.013805	0.0133343	0.62485	0.313614	0.311236
D3Z4S3	Ptrhd1	11.8103	11.6994	11.7103	11.8812	11.795	11.8132	11.9063	11.9025	11.9236	0.00964453	0.0180138	0.105253	0.00786785	0.143648	0.0898142	-0.0809753	0.170789
D3Z6Q9	Bin2	14.0027	14.0474	13.8283	14.6053	14.5305	14.4462	13.8011	13.9836	13.8847	0.000359357	0.00182134	0.000895015	0.670015	0.000474942	0.56787	0.637572	-0.0697027
D3Z7P3	Gls	12.1868	12.0223	12.0421	12.6211	12.4599	12.3962	12.8942	12.7098	12.7835	0.00038685	0.00190317	0.00589909	0.000311727	0.0232549	0.408635	-0.303421	0.712056
D3Z7Q2	Smim20	10.465	10.3836	10.3806	10.2881	10.2576	10.1999	10.5023	10.3491	10.3971	0.0215281	0.0342806	0.0355816	0.990185	0.0303386	-0.161231	-0.167678	0.00644664
E0CYR6	Gm4477	11.3539	11.6273	11.0905	10.0459	10.0507	10.3628	11.1593	11.4316	11.6758	0.00102443	0.00349344	0.00203258	0.941453	0.00154116	-1.20412	-1.26909	0.0649698
E1U8D0	Soga1	8.41731	8.38109	8.4507	8.67278	8.4772	8.76204	8.75805	8.69059	11.2982	0.287295	0.322336	0.947642	0.295589	0.425411	0.220974	-0.944951	1.16592
E9PV24	Fga	15.5715	16.3001	15.7687	15.9988	16.0017	15.9601	15.7213	15.8192	15.9178	0.672276	0.696557	0.835277	0.942387	0.654267	0.106734	0.167384	-0.0606491
E9PVA8	Gcn1l1	17.499	17.5865	17.681	17.3194	17.3687	17.4005	17.5359	17.5284	17.5104	0.00791118	0.0154438	0.00744161	0.422502	0.0328431	-0.22597	-0.162021	-0.0639492
E9PVB5	Ttc17	11.2322	11.3699	11.3141	11.2577	11.4595	11.512	11.0482	11.1405	11.2661	0.0676703	0.0911371	0.502514	0.263691	0.0589216	0.104303	0.258119	-0.153816
E9PVX6	Mki67	12.2619	12.3575	12.291	12.9389	12.8512	13.118	12.1659	12.242	12.1569	7.13e-05	0.000783169	0.000215451	0.31249	8.69e-05	0.665852	0.781089	-0.115238
E9PW74	Gimd1	10.2015	10.1499	10.3188	10.1639	10.2977	10.2198	10.234	10.2419	10.2098	0.994804	0.995211	0.997192	0.994626	0.999584	0.0037333	-0.00143635	0.00516966
E9PXF8	Sbf2	12.3804	12.3468	12.5773	12.192	12.1968	12.2868	12.5245	12.7211	12.5525	0.0105762	0.0193676	0.0920379	0.186623	0.00872175	-0.209593	-0.374125	0.164532
E9PYK3	Parp4	14.6794	14.5171	14.734	14.5331	14.466	14.4677	14.7075	14.7815	14.714	0.016749	0.0278607	0.0896703	0.34347	0.0144787	-0.154557	-0.245402	0.0908459
E9PZJ8	Ascc3	15.5876	15.6098	15.6524	15.6763	15.6888	15.673	15.6414	15.6068	15.5605	0.0467475	0.0660982	0.100396	0.851401	0.0504647	0.0627548	0.0764322	-0.0136774
E9PZM4	Chd2	13.1545	12.9976	13.0418	13.2515	13.2755	13.2788	13.2917	13.2331	13.3865	0.00840866	0.0161609	0.0202716	0.00986184	0.79397	0.203988	-0.0351491	0.239138
E9PZQ0	Ryr1	11.7821	11.7784	11.9095	11.59	11.5303	11.5962	12.1448	11.9874	13.1691	0.0717063	0.0957474	0.703407	0.192631	0.0676712	-0.25118	-0.861595	0.610415
E9Q1P8	Irf2bp2	11.9902	11.9395	11.8755	12.0326	11.9559	11.9781	12.0268	11.9994	12.0929	0.101259	0.12906	0.422375	0.0874949	0.458544	0.0538184	-0.0508159	0.104634
E9Q2M9	Wdfy4	10.1807	10.0734	10.1108	10.6351	10.6044	10.6192	10.6216	10.6413	10.3928	0.000789779	0.00294025	0.000974936	0.00211956	0.624797	0.497924	0.0677038	0.43022
E9Q394	Akap13	14.5996	14.6196	14.6367	14.7427	14.6807	14.7801	14.5796	14.5888	14.5796	0.00233876	0.00628463	0.00905162	0.39024	0.00235605	0.115866	0.151822	-0.0359559
E9Q3C1	C2cd2	13.8976	13.8338	13.8325	13.3489	13.362	13.3685	14.1101	14.0367	14.0042	1.53e-06	0.000258	9.77e-06	0.0019122	1.46e-06	-0.494802	-0.690503	0.195701
E9Q3L2	Pi4ka	15.9077	16.0546	15.9438	15.6329	15.579	15.519	15.6782	15.6954	15.7344	0.000447897	0.00205456	0.000397677	0.00315856	0.0818126	-0.391762	-0.125716	-0.266046
E9Q3S4	Map3k19	13.0249	13.0441	13.0227	12.7974	12.7419	12.6836	12.636	12.7036	12.5432	0.000353994	0.00180788	0.00199193	0.000332137	0.112892	-0.289612	0.113336	-0.402948
E9Q414	Apob	17.7828	17.8286	17.7436	18.1876	18.2447	18.1692	17.9581	17.9125	17.915	2.49e-05	0.000504239	2.1e-05	0.00714367	0.000242579	0.415486	0.271982	0.143504
E9Q4F7	Ankrd11	10.4388	10.6273	10.5339	10.5488	10.6022	10.4605	10.6377	10.4281	10.4196	0.850652	0.863229	0.998734	0.885941	0.863963	0.00386527	0.0420537	-0.0381885
E9Q4N7	Arid1b	13.9862	14.0086	13.9696	14.066	14.0143	14.0871	14.1015	14.0703	14.0728	0.0121849	0.0216882	0.0456369	0.0115907	0.498384	0.0677036	-0.0257275	0.0934311
E9Q4Z2	Acacb	16.4798	16.4691	16.362	15.909	15.7495	16.1259	16.4481	16.5413	16.8597	0.00628557	0.0129568	0.0243695	0.448432	0.00609547	-0.508851	-0.688255	0.179404
E9Q555	Rnf213	16.8555	16.8354	17.0502	17.275	17.2704	17.5566	16.9092	16.9376	17.0185	0.00682315	0.013808	0.00898978	0.909803	0.0140144	0.4536	0.412242	0.0413576
E9Q557	Dsp	17.835	17.6282	17.5044	17.6447	17.5629	17.5682	17.7999	17.7022	17.6416	0.444483	0.478284	0.766342	0.797526	0.414971	-0.0639056	-0.122624	0.0587187
E9Q5C9	Nolc1	15.3563	15.5408	15.4598	15.0464	15.0367	15.0357	15.1141	15.0865	15.2543	0.00128803	0.00408636	0.00122791	0.00624658	0.235699	-0.412686	-0.112042	-0.300644
E9Q5F9	Setd2	13.6126	13.5682	13.5343	13.7967	13.7794	13.7255	13.5644	13.5863	13.5797	0.000431851	0.00201402	0.000702518	0.978589	0.000812802	0.195557	0.190392	0.00516496
E9Q5K4	Cyp2c44	16.2005	16.2158	15.8229	14.9908	15.1037	15.3612	15.6743	15.7692	15.5821	0.0020402	0.00569706	0.0016534	0.0703172	0.0259463	-0.92783	-0.523335	-0.404495
E9Q5K9	Ythdc1	13.5874	13.6195	13.4181	13.4867	13.5074	13.393	13.5202	13.5109	13.4853	0.455271	0.488818	0.426375	0.819492	0.756715	-0.0792756	-0.0431027	-0.0361729
E9Q634	Myo1e	15.6203	15.4948	15.59	15.7922	15.7524	15.764	15.6203	15.5751	15.5443	0.00267787	0.00688386	0.00389035	0.948006	0.00523221	0.201157	0.18958	0.0115777
E9Q649	Gcnt4	11.2051	11.0012	11.1043	10.5541	10.6717	10.7022	11.6061	11.3897	11.1682	0.00228987	0.00619403	0.0197743	0.119406	0.00192236	-0.460911	-0.74537	0.284459
E9Q6J5	Bod1l	13.3487	13.4542	13.3776	13.7606	13.6971	13.7767	13.3362	13.3677	13.3758	4.91e-05	0.000678192	0.000117263	0.608958	6.95e-05	0.351273	0.384878	-0.033605
E9Q735	Ube4a	14.0503	14.0876	14.15	13.7931	13.8224	13.7829	14.2906	14.1951	14.1847	7.88e-05	0.000823514	0.000539619	0.0337558	7.17e-05	-0.296482	-0.424011	0.12753
E9Q784	Zc3h13	11.7612	11.7832	11.7913	12.0427	12.0146	12.0389	11.9105	11.893	11.8062	0.000310982	0.00167814	0.00026367	0.0409777	0.00294025	0.253474	0.162172	0.0913022
E9Q7D5	Arhgef5	11.9961	12.0364	12.1261	12.4376	12.472	12.4882	11.977	11.994	11.9529	1.7e-05	0.00043848	5.55e-05	0.14358	2e-05	0.413093	0.491312	-0.0782184
E9Q7E2	Arid2	10.297	10.2397	10.4494	10.4897	10.5344	10.67	10.5718	10.34	10.5481	0.0968018	0.124199	0.0888512	0.264767	0.680978	0.236053	0.0780823	0.157971
E9Q7G0	Numa1	16.5493	16.4731	16.4257	16.6819	16.5862	16.5724	16.5932	16.5915	16.5637	0.0446783	0.0635887	0.0447902	0.11349	0.749687	0.13078	0.0306909	0.10009
E9Q8D0	Dnajc21	11.0343	11.0253	11.0581	10.9141	11.0488	10.9875	10.8575	10.756	10.8654	0.00681372	0.013794	0.455262	0.00659475	0.0262958	-0.0558075	0.157163	-0.21297
E9QAM5	Helz2	15.9488	15.9083	15.9865	15.7762	15.8207	15.7581	15.9518	15.9066	15.9534	0.00156448	0.00468579	0.00225757	0.919551	0.0031936	-0.162858	-0.152265	-0.0105925
E9QAT4	Sec16a	16.1768	16.2396	16.2779	16.1092	16.1305	16.1142	15.9891	16.0184	15.9819	0.00033776	0.00176047	0.0117568	0.000266813	0.00854497	-0.113491	0.121472	-0.234963
F6ZDS4	Tpr	17.0542	16.9859	16.924	16.9929	16.932	16.8941	16.9877	16.9778	16.9509	0.503506	0.535285	0.486214	0.917077	0.706142	-0.0483547	-0.0325048	-0.0158498
F7BJB9	Morc3	12.5929	12.4566	12.3498	12.9786	12.9889	12.9965	12.6479	12.6401	12.7603	0.000642002	0.00258207	0.000522081	0.0381237	0.00841253	0.521551	0.305218	0.216333
F7BWT7	Tspan15	12.4294	12.3669	12.3149	12.1001	12.0213	12.0487	12.1454	12.3809	12.1912	0.0100535	0.0186212	0.00836464	0.206969	0.0787837	-0.313669	-0.182469	-0.1312
F8VPQ2	Arid4a	11.4034	11.2917	11.33	11.4797	11.4351	11.4871	11.3459	11.3056	11.4481	0.0712972	0.0952878	0.0745854	0.853893	0.148757	0.125603	0.100798	0.0248045
F8VPU2	Farp1	14.8543	14.8265	14.8421	14.8812	14.816	14.901	14.9202	14.9747	14.8848	0.0744736	0.0987424	0.705359	0.0701937	0.198977	0.0251156	-0.0605052	0.0856208
F8VQB6	Myo10	12.5916	12.5627	12.4794	12.6929	12.7158	12.6919	12.3231	12.384	12.2741	0.000205276	0.00135449	0.0156296	0.00310885	0.00016585	0.155638	0.373169	-0.217531
G3X982	Aox3	18.5001	18.8238	18.5962	17.0529	17.1963	17.1718	17.6575	17.7929	17.82	1.3e-05	0.000397619	1e-05	0.00022282	0.00159764	-1.49969	-0.61647	-0.883222
G3X987	Gimap9	12.2103	12.0433	12.1112	12.1166	12.0969	12.0102	12.3617	12.2892	12.2193	0.023062	0.0363138	0.713562	0.0626069	0.0237212	-0.0470005	-0.215441	0.16844
G3X9J0	Sipa1l3	10.5892	10.5632	10.67	10.2654	10.3056	10.3268	10.4178	10.4678	10.4157	0.000268739	0.00156996	0.000215069	0.00464995	0.0156805	-0.30819	-0.134488	-0.173702
G3X9K3	Arfgef1	15.4098	15.4805	15.5369	15.4129	15.4551	15.459	15.3781	15.3964	15.3064	0.0627142	0.0852327	0.689348	0.0592287	0.173677	-0.0333986	0.0820149	-0.115414
G5E829	Atp2b1	15.1409	15.1079	15.119	15.2991	15.2768	15.2617	15.0836	15.1094	15.1412	0.000146618	0.00115781	0.000319787	0.816125	0.0002173	0.156659	0.167827	-0.0111681
G5E870	Trip12	15.1626	15.1948	15.2855	15.3859	15.3246	15.2944	15.2789	15.2163	15.2756	0.0638824	0.0866234	0.0572203	0.578629	0.21484	0.120609	0.0780317	0.042577
G5E897	Kdelc2	13.0921	13.1251	13.2214	12.95	12.8459	13.0084	12.9028	12.9532	12.9985	0.01503	0.0255569	0.0198385	0.028185	0.95067	-0.211427	-0.0167128	-0.194714
G5E8A8	Tekt5	8.34698	8.20009	8.61967	7.47021	7.58137	7.57834	8.0135	8.17164	7.93299	0.00118396	0.00386373	0.000967165	0.0594024	0.0140761	-0.845612	-0.49607	-0.349542
G5E8F4	Fpgt	9.92839	9.51162	9.74858	9.2756	9.27441	9.23723	9.60871	9.66018	9.49568	0.012075	0.0215336	0.0111068	0.433634	0.0509785	-0.467116	-0.325774	-0.141341
G5E8K5	Ank3	14.7357	14.6381	14.5866	14.968	14.8419	14.6884	14.6604	14.6499	14.571	0.0765427	0.10103	0.134367	0.940452	0.0876222	0.179327	0.205659	-0.0263318
G5E8P1	Brd1	9.5804	9.5343	9.62451	9.88419	9.94436	9.693	9.69483	9.5724	9.61673	0.0233277	0.0366771	0.0252224	0.786718	0.0567291	0.260779	0.212527	0.0482515
G5E8Q8	Adgrf5	11.9463	11.9164	11.8151	11.7528	11.7751	11.7584	11.9141	11.9983	12.0612	0.00880684	0.0167558	0.0766436	0.178809	0.00727101	-0.130483	-0.229101	0.0986176
O08528	Hk2	13.4553	13.2354	13.3522	14.1728	14.0199	13.9709	13.8202	13.6217	14.8306	0.0954954	0.122672	0.140092	0.120863	0.992664	0.706953	-0.0363031	0.743256
O08529	Capn2	15.7235	15.6682	15.6566	16.1135	16.0612	16.0979	15.882	15.8316	15.7978	2.42e-05	0.000501273	1.98e-05	0.00434292	0.000305584	0.408114	0.253761	0.154353
O08532	Cacna2d1	12.4763	12.6393	12.5944	12.9392	12.5504	12.8919	12.4544	12.6683	13.4303	0.56466	0.593596	0.690836	0.569289	0.974738	0.22383	-0.0571422	0.280972
O08539	Bin1	14.2969	14.1938	14.1181	14.3599	14.3471	14.3942	14.3427	14.2917	14.7514	0.198626	0.23373	0.447216	0.182185	0.745146	0.164111	-0.0948681	0.258979
O08547	Sec22b	14.3894	14.4282	14.6177	14.2916	14.2938	14.4215	14.3586	14.3569	14.3519	0.151495	0.183685	0.166166	0.242126	0.952185	-0.142828	-0.0201882	-0.12264
O08553	Dpysl2	16.0677	16.0573	16.0014	16.2153	15.9918	16.3283	16.0391	16.2387	16.1671	0.382957	0.41858	0.384497	0.540276	0.946637	0.136371	0.0301809	0.10619
O08573	Lgals9	16.233	16.1339	16.1725	16.0887	16.0839	16.2329	16.1472	16.2378	16.0021	0.758265	0.776775	0.818631	0.773584	0.996055	-0.0445881	0.00616162	-0.0507497
O08579	Emd	13.4143	13.3553	13.3801	13.6007	13.5566	13.6648	13.3721	13.3356	13.2675	0.000749964	0.00286847	0.00272358	0.350333	0.000800659	0.224145	0.282342	-0.0581969
O08580	Esrra	11.0775	11.0192	10.8868	10.635	10.5866	10.6718	11.1244	10.871	11.0607	0.00482443	0.0106976	0.00930133	0.951099	0.00682882	-0.363361	-0.387571	0.0242095
O08582	Gtpbp1	13.6247	13.646	13.6495	13.5469	13.5913	13.6082	13.6455	13.6177	13.5199	0.293147	0.328331	0.297051	0.443463	0.93628	-0.0579184	-0.0121887	-0.0457298
O08583	Alyref	14.7682	14.7762	14.8154	14.9109	14.7884	14.8358	14.8756	14.9123	14.8657	0.0688843	0.0925345	0.266031	0.0600241	0.506513	0.0584135	-0.0395166	0.0979301
O08585	Clta	14.7408	14.7124	14.6564	14.9253	14.9575	14.8804	14.5939	14.5771	14.4024	0.00132302	0.0041571	0.0203648	0.0458807	0.0010622	0.217865	0.396587	-0.178721
O08586	Pten	12.2592	12.2294	12.2781	12.3179	12.225	12.3176	12.3926	12.3648	12.8735	0.150793	0.182924	0.972145	0.171673	0.228452	0.0312359	-0.256782	0.288018
O08599	Stxbp1	13.954	14.0658	14.0441	13.899	13.9016	13.9516	13.9537	14.0723	14.0466	0.0780715	0.102697	0.112913	0.997487	0.103589	-0.103898	-0.106798	0.00290019
O08600	Endog	13.9745	13.7915	13.9922	13.639	13.6458	13.6036	14.557	14.4237	14.4195	3.86e-05	0.000602641	0.0101131	0.00037334	3.29e-05	-0.289964	-0.837269	0.547305
O08601	Mttp	18.3205	18.3294	18.4246	18.0164	18.1202	18.2539	18.4622	18.4214	18.3862	0.00933511	0.0175652	0.0292398	0.601925	0.00959289	-0.228022	-0.293105	0.0650835
O08605	Mknk1	11.4439	11.5407	11.5341	11.712	11.6514	11.5134	11.5528	11.4782	11.5889	0.20715	0.242246	0.199516	0.846691	0.391407	0.119388	0.0856707	0.0337175
O08609	Mlx	13.1982	13.1263	13.1867	12.6638	12.8024	12.7657	13.1728	13.0759	13.0498	0.000271953	0.00157883	0.000316077	0.378688	0.000861501	-0.426473	-0.355506	-0.0709668
O08638	Myh11	15.4026	16.5245	16.5327	15.9866	15.869	17.3959	16.0507	16.9661	15.9338	0.898411	0.906932	0.890771	0.955993	0.983153	0.263876	0.100279	0.163597
O08648	Map3k4	13.3074	13.38	13.3192	13.2995	13.3219	13.3692	13.4394	13.3352	13.4544	0.159026	0.191772	0.989978	0.224406	0.189331	-0.00533394	-0.0794473	0.0741134
O08663	Metap2	14.9924	14.9871	14.9642	15.1509	15.2059	15.1902	15.0464	14.9923	14.9724	0.000263001	0.00154518	0.000346392	0.628776	0.000666758	0.20111	0.178628	0.0224826
O08664	Bcl7c	11.2285	11.2609	11.3636	11.215	11.2076	11.1827	11.4676	11.3564	11.4644	0.00670227	0.0135962	0.241856	0.0425898	0.00576949	-0.0825479	-0.227696	0.145148
O08677	Kng1	14.642	15.0722	14.4248	14.4452	14.6415	14.7042	14.6074	14.7917	14.4707	0.810286	0.825231	0.809992	0.880011	0.988849	-0.115997	-0.0263019	-0.0896948
O08688	Capn5	12.3273	12.2029	12.2686	12.5412	12.5017	12.4863	12.5567	12.5598	12.3858	0.00839317	0.0161487	0.0123641	0.0146635	0.98654	0.243446	0.0089351	0.234511
O08692	Ngp	13.731	13.3809	14.5446	14.8141	14.7334	14.361	14.2132	14.2131	14.5741	0.138313	0.169747	0.123261	0.396924	0.632512	0.750663	0.302677	0.447986
O08705	Slc10a1	13.3749	13.429	13.1799	12.6766	12.8078	12.7188	13.0079	13.2024	13.0201	0.00139609	0.0043181	0.00113527	0.0608039	0.0173473	-0.593531	-0.342392	-0.251139
O08709	Prdx6	17.6661	17.6779	17.5779	16.8677	16.8493	16.91	17.5949	17.531	17.4083	1.58e-05	0.000425978	1.81e-05	0.114697	5.39e-05	-0.764946	-0.635719	-0.129227
O08715	Akap1	14.9766	14.9899	14.8798	14.5566	14.5786	14.6017	14.872	14.8229	14.8381	7.31e-05	0.000793109	6.84e-05	0.0419478	0.000446814	-0.369804	-0.265362	-0.104443
O08734	Bak1	12.4164	12.4145	12.6196	12.5181	12.4227	12.4235	12.9729	13.0042	12.9909	0.000210443	0.00136891	0.889617	0.000437032	0.000321428	-0.0287236	-0.534536	0.505813
O08738	Casp6	13.9292	13.6615	13.5782	13.752	13.6799	13.5138	13.9991	13.8877	13.774	0.193554	0.228568	0.80561	0.396097	0.18262	-0.0744088	-0.238358	0.163949
O08739	Ampd3	10.7224	10.7346	10.8812	11.5515	11.1862	11.2629	10.9106	10.9556	11.5881	0.0854632	0.111284	0.0783743	0.242263	0.665628	0.55416	0.182126	0.372033
O08740	Polr2j	12.8111	12.7292	12.9366	12.7801	12.7066	12.7518	13.0712	13.0658	13.1361	0.00189186	0.00538103	0.383193	0.00723622	0.00192735	-0.0794793	-0.34487	0.26539
O08749	Dld	16.2458	16.225	16.1628	15.8322	15.9716	15.9211	16.2465	16.1599	16.212	0.0006892	0.00269946	0.00114105	0.992734	0.00124909	-0.302901	-0.297828	-0.00507249
O08755	Onecut1	11.1231	11.2946	11.1942	10.52	10.4726	10.7247	11.0413	11.1297	11.1917	0.000529062	0.00228018	0.000661659	0.603321	0.00141759	-0.63153	-0.548395	-0.0831351
O08756	Hsd17b10	14.1837	14.0975	14.059	13.4195	13.568	13.3635	14.5916	14.1582	14.1087	0.00210351	0.0058273	0.00716175	0.469556	0.00223449	-0.66306	-0.83581	0.17275
O08759	Ube3a	15.3002	15.2941	15.4287	15.1113	15.1649	15.1537	15.4559	15.409	15.38	0.00171561	0.00499475	0.00813927	0.263883	0.00163407	-0.197689	-0.271638	0.0739495
O08784	Tcof1	14.8581	14.7909	14.7072	14.9612	14.8993	14.8432	14.8233	14.8099	14.8564	0.116315	0.145895	0.103917	0.629392	0.342391	0.115874	0.0714094	0.0444646
O08785	Clock	12.5193	12.4131	12.5055	12.3724	12.3628	12.4181	12.4072	12.45	12.3657	0.0906884	0.117277	0.0897651	0.201586	0.80674	-0.0948641	-0.023188	-0.0716761
O08788	Dctn1	15.6927	15.7456	15.73	15.8635	15.813	15.8777	15.5978	15.6053	15.5886	5.9e-05	0.000729785	0.00203816	0.00231731	4.62e-05	0.128654	0.254179	-0.125526
O08795	Prkcsh	15.8595	15.7844	15.9306	15.6267	15.6683	15.7125	15.637	15.6952	15.6303	0.0057459	0.0121608	0.0113304	0.00789617	0.936626	-0.188967	0.0150261	-0.203993
O08796	Eef2k	13.2718	13.1074	12.8958	12.6808	12.7946	12.6547	13.18	13.1685	13.1205	0.00732633	0.0145812	0.0177533	0.789055	0.00864512	-0.38161	-0.446294	0.0646846
O08800	Serpinb8	13.1283	13.0517	12.9147	14.1638	14.1776	14.2475	14.1795	14.0943	13.9788	6.76e-06	0.000346082	8.94e-06	1.67e-05	0.339618	1.16475	0.112091	1.05266
O08807	Prdx4	15.1281	15.06	15.1123	15.0731	15.0556	15.1563	15.0339	15.1076	15.0714	0.690038	0.712548	0.988243	0.698363	0.780028	-0.00513979	0.0240432	-0.029183
O08808	Diaph1	16.3647	16.3823	16.3941	16.563	16.5686	16.6013	16.3867	16.3976	16.3167	0.000196632	0.00133449	0.000422191	0.846057	0.000292998	0.197276	0.210643	-0.0133675
O08810	Eftud2	16.2402	16.1899	16.2215	16.3555	16.2774	16.2573	16.3454	16.2963	16.2966	0.0409127	0.0590416	0.0871226	0.0449912	0.860071	0.0795273	-0.016051	0.0955783
O08811	Ercc2	11.7652	11.7496	11.6765	11.8058	11.625	11.6556	11.7569	11.826	11.7678	0.324892	0.360587	0.798501	0.609818	0.301138	-0.0349971	-0.0881171	0.05312
O08832	Galnt4	13.4936	13.4628	13.3208	13.0262	13.1513	13.0456	12.9347	13.0733	12.9143	0.00127245	0.00406474	0.00482039	0.00131684	0.361383	-0.351336	0.100295	-0.451631
O08848	Trove2	10.6468	10.3762	10.5415	10.7968	10.674	10.621	10.7476	10.7758	10.6068	0.134279	0.165405	0.194428	0.161637	0.988382	0.175702	-0.0128417	0.188543
O08856	Ell	11.2724	11.333	11.195	11.5339	11.4394	11.4025	11.4734	11.3948	11.4274	0.0160831	0.0269053	0.0189005	0.0355421	0.853936	0.191826	0.026741	0.165085
O08908	Pik3r2	10.7971	10.721	10.6377	10.7411	10.7492	10.6851	10.5159	10.6604	10.479	0.0492888	0.0692647	0.993714	0.0759568	0.0663948	0.00653283	0.173385	-0.166852
O08912	Galnt1	13.6644	13.7042	13.6637	14.0167	13.9381	14.1234	13.464	13.6296	13.6193	0.000851472	0.00308192	0.00351017	0.282573	0.000863545	0.348635	0.455094	-0.10646
O08914	Faah	15.5877	15.5436	15.7155	15.0906	15.1447	15.2808	15.7051	15.7737	15.758	0.000275145	0.00158892	0.00116159	0.191164	0.000283229	-0.443527	-0.57352	0.129993
O08915	Aip	13.9876	13.9438	14.0738	14.0019	13.9689	13.975	14.5757	14.1809	14.3352	0.01416	0.0243825	0.978297	0.0248864	0.0197877	-0.0198258	-0.381989	0.362163
O08917	Flot1	15.222	14.8047	15.2923	14.8646	14.8475	14.747	15.004	15.0865	14.9537	0.164821	0.197979	0.15422	0.774764	0.36333	-0.286597	-0.195018	-0.0915794
O08966	Slc22a1	14.4037	14.731	14.575	13.4938	13.4551	13.7809	14.1984	14.2217	14.3065	0.000410771	0.00196129	0.000360556	0.0699467	0.00309124	-0.993328	-0.665586	-0.327742
O08967	Cyth3	12.0958	12.181	12.0591	12.6012	12.5416	12.473	12.1166	12.208	12.2496	0.000434441	0.00201465	0.000483356	0.356146	0.0014778	0.426598	0.34715	0.0794479
O08983	Hps1	9.18342	9.1086	9.18557	9.07794	8.92528	9.05211	9.21693	9.38844	9.33439	0.00797612	0.0155367	0.125254	0.094485	0.00648476	-0.140754	-0.294808	0.154055
O08992	Sdcbp	10.8034	10.9008	10.9417	11.2685	11.3277	11.5108	10.8129	11.0081	11.0289	0.00300809	0.00750563	0.00363368	0.734545	0.00763778	0.487003	0.419047	0.0679559
O08997	Atox1	13.77	13.8235	13.9431	13.8853	13.7593	13.8315	13.7578	13.8063	13.6622	0.282815	0.318167	0.943626	0.2899	0.423619	-0.020174	0.0832585	-0.103432
O09005	Degs1	11.5157	11.3533	11.3258	11.7621	11.7764	11.8754	11.4702	11.4043	11.3215	0.00124597	0.00400715	0.00212237	0.999979	0.00213347	0.406406	0.406	0.00040591
O09012	Pex5	15.3227	15.346	15.4318	14.8536	14.852	15.0521	15.5139	15.4116	15.4314	0.000396219	0.00191964	0.00120625	0.446194	0.000465799	-0.447633	-0.533083	0.0854501
O09043	Napsa	10.7816	10.8379	10.6129	10.4409	10.3183	10.0021	10.466	10.1874	10.2167	0.0226594	0.035818	0.0297476	0.0405401	0.963987	-0.490355	-0.0362635	-0.454091
O09044	Snap23	14.4483	14.4803	14.4582	14.5191	14.5422	14.5595	14.286	14.3619	14.3586	0.00038724	0.00190317	0.0379419	0.00416235	0.000322269	0.077937	0.204717	-0.12678
O09061	Psmb1	15.5371	15.5325	15.5149	15.1903	15.1196	15.1818	15.4812	15.5184	15.4564	9.81e-06	0.000363989	1.25e-05	0.253242	2.66e-05	-0.364279	-0.321426	-0.042853
O09106	Hdac1	14.7965	14.7575	14.7802	14.9914	14.9748	14.986	14.9475	14.8856	14.9425	9.91e-05	0.000937648	9.22e-05	0.000611115	0.0489378	0.206003	0.0588837	0.14712
O09110	Map2k3	14.3449	14.4589	14.495	14.1429	14.134	14.2127	14.4484	14.4015	14.483	0.00143911	0.0044221	0.00273653	0.967533	0.00220932	-0.269734	-0.281106	0.0113723
O09111	Ndufb11	14.2154	14.1131	14.1527	13.7534	13.795	13.7284	14.3372	14.1322	14.1786	0.000439248	0.00202883	0.00113934	0.630513	0.000562956	-0.401492	-0.457096	0.0556041
O09117	Sypl1	10.6758	10.441	10.3991	10.6114	10.6645	10.5049	10.6052	10.5184	10.3621	0.579205	0.607843	0.663898	0.994357	0.606581	0.088346	0.0983731	-0.0100271
O09131	Gsto1	15.6672	15.7226	15.5981	15.3337	15.3395	15.2153	16.3702	15.7	15.7776	0.0292501	0.0443461	0.180132	0.313261	0.0245884	-0.366435	-0.653098	0.286663
O09158	Cyp3a25	15.0508	14.9777	15.069	14.6052	14.8138	14.3849	15.2204	15.0924	14.7539	0.050483	0.0706454	0.0695216	0.997538	0.0756268	-0.431149	-0.420864	-0.0102853
O09159	Man2b1	15.3808	15.2382	15.2556	15.2267	15.125	15.0661	15.5603	15.4872	15.4453	0.00285725	0.00723325	0.0957985	0.0314677	0.0023349	-0.152243	-0.358297	0.206055
O09161	Casq2	10.8836	10.9428	10.9954	10.7963	10.8546	11.0108	11.9836	11.2622	15.6272	0.183055	0.217603	0.998715	0.239873	0.225886	-0.0533576	-2.07044	2.01708
O09164	Sod3	14.6263	14.9431	14.5767	14.7068	14.7408	14.8915	14.4196	14.8239	14.534	0.462503	0.49564	0.896831	0.684741	0.442918	0.0643579	0.187226	-0.122868
O09165	Casq1	11.3208	11.4351	11.5775	11.2497	11.3191	11.2361	12.7083	11.8097	16.413	0.150529	0.182634	0.987218	0.216355	0.178429	-0.17617	-2.37536	2.19919
O09167	Rpl21	15.8083	15.7566	15.9373	15.6093	15.5437	15.498	15.688	15.6413	15.5695	0.0072712	0.0145077	0.00676637	0.0317491	0.392325	-0.283741	-0.0825954	-0.201145
O09172	Gclm	15.2449	15.2085	15.2365	14.6786	14.7478	14.7832	15.7112	15.5511	15.5585	7.4e-06	0.000346534	0.00015804	0.000709244	5.42e-06	-0.493458	-0.870397	0.376939
O09173	Hgd	16.9373	16.914	17.0522	16.2357	16.2609	16.2981	17.0889	17.1229	17.0068	4.92e-06	0.000317253	1.39e-05	0.144897	5.83e-06	-0.702935	-0.807951	0.105016
O09174	Amacr	16.8221	16.8476	16.9329	16.4081	16.5533	16.558	16.7062	16.7191	16.637	0.00147894	0.00450678	0.00117812	0.0331435	0.0325208	-0.361124	-0.180983	-0.180141
O35071	Kif1c	12.9997	13.0053	13.0358	12.6959	12.7718	12.7404	12.9292	12.9682	12.8605	0.000411735	0.00196222	0.000357221	0.0626246	0.00330556	-0.27759	-0.18327	-0.09432
O35074	Ptgis	13.0985	13.2159	13.3552	14.0766	13.558	14.2364	13.4805	13.743	13.7151	0.023415	0.0367828	0.0197103	0.145568	0.303869	0.733805	0.310806	0.423
O35075	Dscr3	13.3915	13.3116	13.2494	13.2242	13.2613	13.1864	13.1473	13.1893	13.1167	0.020204	0.0326034	0.141443	0.0168598	0.263805	-0.0935104	0.0728709	-0.166381
O35083	Agpat1	11.2415	11.3927	11.5343	11.6077	11.488	11.6981	11.4204	11.4617	11.6435	0.202398	0.237446	0.181778	0.511547	0.672351	0.208439	0.089419	0.11902
O35099	Map3k5	14.666	14.6407	14.7108	14.8894	14.9843	14.9582	14.6505	14.6473	14.5442	0.000388459	0.00190317	0.00127461	0.376532	0.000440509	0.271485	0.32997	-0.0584854
O35114	Scarb2	15.3232	15.284	15.2362	14.9383	14.9764	14.8175	14.9303	14.9068	14.799	0.000582578	0.00241677	0.00128769	0.000823494	0.834776	-0.370407	0.0320494	-0.402456
O35127	Grcc10	12.0696	11.9456	12.001	11.8497	11.8316	11.9527	11.7674	11.8612	11.7959	0.0171706	0.0284435	0.0847135	0.0150456	0.376774	-0.127437	0.0697935	-0.19723
O35129	Phb2	15.9526	15.8621	15.7612	15.3808	15.5227	15.3855	16.325	16.0041	16.0353	0.00147499	0.00450238	0.013465	0.0931539	0.00123642	-0.428963	-0.69178	0.262817
O35130	Emg1	12.945	12.8508	12.9137	12.9185	12.9218	12.8572	12.955	12.895	12.8987	0.863629	0.87531	0.991843	0.916036	0.862875	-0.00396731	-0.0170385	0.0130712
O35134	Polr1a	13.4577	13.412	13.4102	13.6039	13.6188	13.5246	13.4797	13.4261	13.5359	0.0158929	0.0266418	0.0140084	0.38077	0.0771072	0.155828	0.101894	0.053934
O35143	Atpif1	13.5827	13.4896	13.4752	14.1093	14.0725	14.1265	13.9967	13.9173	13.7855	0.000167442	0.00124086	0.000143957	0.00149467	0.0314436	0.586903	0.202898	0.384005
O35144	Terf2	10.1405	10.1541	10.2115	10.3371	10.3534	10.3574	10.2558	10.2278	10.1795	0.00114556	0.00377941	0.00106303	0.188849	0.00619818	0.180638	0.128311	0.0523267
O35153	Bet1l	11.2929	11.823	11.5092	11.8495	11.6319	11.7695	11.2542	11.2987	11.204	0.0305972	0.0460746	0.349608	0.169821	0.0259526	0.2086	0.498016	-0.289416
O35166	Gosr2	11.9976	11.9498	11.947	11.8466	11.9092	11.9048	11.5424	11.6353	11.6283	7.01e-05	0.000779637	0.114373	7.39e-05	0.000291795	-0.0779479	0.28483	-0.362778
O35206	Col15a1	9.9688	10.3037	10.3662	12.3265	11.5883	11.9298	10.2724	10.8422	11.0669	0.0020981	0.0058189	0.00193147	0.234535	0.0110848	1.73524	1.22098	0.514257
O35207	Cdk2ap1	11.5646	11.6017	11.6455	11.8713	11.7753	11.9126	11.5551	11.7103	11.6468	0.00663063	0.0134815	0.00800345	0.810009	0.0156258	0.249157	0.215723	0.0334344
O35215	Ddt	16.444	16.6021	16.4277	15.7553	15.8617	15.7579	16.435	16.2199	16.0804	0.00119694	0.0038947	0.00102892	0.106757	0.00935195	-0.699637	-0.453467	-0.24617
O35218	Cpsf2	14.0798	14.0687	14.0431	14.0979	14.0476	14.06	14.0442	14.0641	14.0284	0.431549	0.466005	0.962479	0.5745	0.437461	0.00460015	0.0229167	-0.0183165
O35226	Psmd4	16.0335	16.0198	16.0096	15.9836	15.9871	15.9732	15.8354	15.8533	15.7564	0.000403197	0.00193282	0.325602	0.000442905	0.00141721	-0.0396722	0.166246	-0.205919
O35239	Ptpn9	12.8948	12.8903	12.7331	12.996	13.0019	12.9271	12.7242	12.7731	12.7245	0.00918407	0.017321	0.0751419	0.193358	0.00761868	0.135567	0.234381	-0.0988146
O35242	Nsmaf	10.8585	10.9207	10.7862	10.8009	11.254	11.0076	10.8284	10.8031	11.067	0.47043	0.503401	0.462638	0.939416	0.645084	0.165634	0.121303	0.0443311
O35245	Pkd2	11.9363	12.033	12.0888	11.9882	11.991	12.0171	12.1802	12.1536	12.0535	0.0742662	0.098592	0.907319	0.140046	0.0816575	-0.0206317	-0.130341	0.109709
O35250	Exoc7	14.8049	14.8233	14.8954	14.7998	14.7865	14.7272	14.8977	14.8687	14.9349	0.0219257	0.0348231	0.164379	0.248389	0.0182139	-0.0700329	-0.129247	0.0592137
O35286	Dhx15	16.0037	15.9871	16.0161	16.0365	16.0159	15.999	16.0908	16.0443	16.0442	0.0343256	0.0507422	0.673001	0.033447	0.0991574	0.014837	-0.042676	0.057513
O35295	Purb	14.687	14.6588	14.544	14.4696	14.3644	14.4203	14.503	14.5613	14.4943	0.0115611	0.0207794	0.00945229	0.121966	0.155574	-0.211824	-0.101453	-0.110371
O35309	Nmi	15.6045	15.5575	15.6372	15.5055	15.5289	15.5981	15.351	15.404	15.3445	0.00102384	0.00349344	0.290331	0.00102987	0.00426453	-0.0556269	0.177622	-0.233249
O35316	Slc6a6	11.7916	11.6271	11.4365	11.4362	11.4958	11.6481	12.0007	12.0157	11.9166	0.0097917	0.0182421	0.658122	0.0283799	0.0103687	-0.0917074	-0.45098	0.359272
O35326	Srsf5	14.7472	14.6532	14.6251	14.5996	14.6087	14.4181	14.661	14.6718	14.5638	0.196509	0.231733	0.184266	0.795038	0.40834	-0.133008	-0.0900384	-0.0429693
O35343	Kpna4	13.8239	13.8603	13.9306	13.8251	13.796	13.9013	14.5049	14.4126	14.6205	5.21e-05	0.000680878	0.871807	0.000107586	8.22e-05	-0.0307918	-0.671825	0.641034
O35344	Kpna3	13.4916	13.4258	13.7411	13.0634	13.0145	13.1144	13.8996	13.8488	13.8421	0.00021699	0.00138813	0.0026071	0.0226247	0.000179005	-0.488787	-0.799435	0.310647
O35345	Kpna6	13.521	13.5235	13.5384	13.4253	13.4497	13.4318	13.4233	13.359	13.3269	0.00187604	0.00534223	0.0212497	0.00153399	0.0779372	-0.0920543	0.065915	-0.157969
O35350	Capn1	15.909	15.9997	15.9356	15.8589	15.8036	15.9231	15.7821	15.8462	15.8877	0.098826	0.126464	0.199252	0.101192	0.858828	-0.0862155	0.0232435	-0.109459
O35368	Ifi203	9.68058	9.48638	9.65189	10.137	9.91261	10.0133	9.77867	9.92488	9.98645	0.00860353	0.0164482	0.00792594	0.0380717	0.394511	0.414684	0.124303	0.290381
O35372	Cnih1	11.265	11.0749	11.152	10.9368	10.9383	11.1109	10.8498	10.875	10.9944	0.0354715	0.0521422	0.139187	0.0316257	0.500615	-0.168642	0.0889091	-0.257551
O35381	Anp32a	16.2545	16.1519	16.0619	16.0378	15.9709	15.9036	16.2862	16.1785	16.1465	0.0260541	0.0402401	0.06632	0.755622	0.0273126	-0.185307	-0.232949	0.0476415
O35382	Exoc4	14.2907	14.2545	14.3172	14.1755	14.1146	14.2113	14.4199	14.4382	14.403	0.000361319	0.0018275	0.0134148	0.00843252	0.00028587	-0.1203	-0.253179	0.132879
O35386	Phyh	15.9096	15.7787	16.011	14.9954	15.0258	15.0567	16.0414	16.0425	16.0311	3.97e-06	0.000308159	1.14e-05	0.110505	4.57e-06	-0.873814	-1.01239	0.138576
O35387	Hax1	13.3154	13.2244	13.146	13.0917	13.2234	13.1392	13.2513	13.2516	13.2476	0.205735	0.240784	0.34853	0.907316	0.207987	-0.0771566	-0.0987011	0.0215445
O35405	Pld3	11.5242	11.5112	11.4654	11.9447	11.913	11.7895	11.551	11.312	11.3632	0.00134845	0.00420689	0.00446351	0.461854	0.00147203	0.382112	0.473662	-0.0915499
O35423	Agxt	16.8516	16.5535	16.7643	16.14	16.1878	16.0605	17.085	17.1444	16.8633	0.000388374	0.00190317	0.00316733	0.0591704	0.000336267	-0.593701	-0.901479	0.307778
O35425	Bok	10.2842	9.81381	9.86321	9.7833	9.69906	9.37467	9.80808	10.0191	9.89318	0.145439	0.177309	0.147493	0.881993	0.270304	-0.36806	-0.287772	-0.0802876
O35427	Crcp	9.8801	9.56309	10.0748	9.9044	9.81797	9.76405	10.2006	10.2323	10.4634	0.0268386	0.0412521	0.997025	0.0421626	0.0385691	-0.0105316	-0.469955	0.459423
O35435	Dhodh	13.9288	13.8875	13.8488	13.8829	13.9824	13.9218	14.105	13.8833	13.9066	0.534149	0.564837	0.811643	0.505616	0.848394	0.040667	-0.0359572	0.0766242
O35445	Rnf5	12.5231	12.5993	12.4302	12.1027	12.2493	12.3369	12.3165	12.2441	12.1617	0.0163831	0.0273316	0.0233791	0.0276151	0.988776	-0.287889	-0.0111284	-0.276761
O35448	Ppt2	11.0137	11.0428	10.9316	10.5255	10.5309	10.5114	11.2273	11.1874	11.3311	9.85e-06	0.000363989	0.000100704	0.00312677	7.93e-06	-0.473427	-0.725966	0.25254
O35450	Fkbpl	10.4251	10.3435	10.4089	10.3701	10.2863	10.3691	10.065	10.2669	10.1189	0.0130954	0.0229091	0.674415	0.0137078	0.037397	-0.0506757	0.191597	-0.242273
O35453	Hpn	13.5687	13.5914	13.6334	12.9586	13.0461	13.1063	13.495	13.386	13.4621	5.08e-05	0.000680455	4.86e-05	0.0410825	0.000287326	-0.560824	-0.410701	-0.150123
O35459	Ech1	16.2062	16.2736	16.2015	15.9389	16.1789	15.9361	16.014	15.8313	15.8228	0.0203422	0.03277	0.108555	0.0174984	0.351975	-0.209077	0.128634	-0.337711
O35465	Fkbp8	14.802	14.7838	14.6945	14.5842	14.6344	14.6868	14.5291	14.5459	14.5312	0.00256108	0.00666027	0.0328868	0.0020728	0.076666	-0.124952	0.099757	-0.224709
O35473	C1d	12.5871	12.4922	12.4074	12.8414	12.8522	12.6827	12.4607	12.3413	12.3614	0.00266729	0.00686823	0.0117649	0.326976	0.00256309	0.296548	0.404325	-0.107776
O35488	Slc27a2	17.591	17.7288	17.8754	17.2485	17.3986	17.3471	17.4189	17.4559	17.3651	0.00520632	0.0113089	0.0055263	0.0162287	0.583889	-0.4003	-0.0818446	-0.318455
O35490	Bhmt	19.1151	19.2643	19.4437	18.9237	18.9158	18.6464	18.7521	18.7928	18.5245	0.00883107	0.0167845	0.0296411	0.00886147	0.553388	-0.445734	0.138833	-0.584566
O35492	Clk3	8.85561	8.83787	8.83844	8.96652	8.97173	8.96454	8.85967	9.14414	8.97893	0.136996	0.1683	0.238559	0.144947	0.918846	0.123624	-0.0266532	0.150277
O35516	Notch2	13.8236	13.7447	13.7277	13.8307	13.8138	13.8183	13.7419	13.7139	13.6952	0.0233725	0.0367239	0.176934	0.247927	0.0194111	0.0555947	0.103958	-0.0483637
O35551	Rabep1	15.1365	15.0495	15.0661	14.9446	14.9735	15.0065	15.1518	15.062	15.0176	0.0685692	0.092195	0.0867809	0.984816	0.107294	-0.109167	-0.102237	-0.00692995
O35566	Cd151	12.7075	12.8083	12.6778	13.0809	13.0321	13.1466	12.5054	12.5318	12.4612	3.97e-05	0.000604214	0.000560306	0.00528811	3.22e-05	0.355311	0.587044	-0.231733
O35593	Psmd14	15.2859	15.3478	15.3224	15.2251	15.2265	15.2455	15.2264	15.2316	15.1614	0.0083074	0.0160004	0.0273753	0.0084206	0.563285	-0.086304	0.025933	-0.112237
O35598	Adam10	12.9694	12.9965	13.054	13.1273	13.1037	13.1041	13.0058	12.9822	12.9731	0.00320813	0.00788505	0.00865946	0.682048	0.00373501	0.105076	0.124685	-0.0196087
O35601	Fyb	13.2725	12.9177	12.8388	13.6048	13.4302	13.3926	12.8328	12.8888	12.9204	0.00665964	0.0135255	0.0212596	0.576632	0.00691358	0.466188	0.5952	-0.129012
O35604	Npc1	12.6352	12.5271	12.5851	12.628	12.5932	12.5312	12.7389	12.6037	12.5875	0.460526	0.493882	0.999428	0.51215	0.529187	0.00167973	-0.0592355	0.0609153
O35609	Scamp3	14.4703	14.623	14.751	14.7778	14.8036	14.7969	14.2578	14.2986	14.2451	0.000683281	0.00268645	0.0871807	0.00520679	0.00059452	0.178016	0.525648	-0.347632
O35613	Daxx	11.0549	11.0609	11.1792	11.6127	11.5106	11.5952	11.4189	11.4435	11.4647	8.87e-05	0.000878818	8.39e-05	0.000513738	0.0532783	0.47448	0.130441	0.344039
O35615	Zfpm1	10.8068	10.9117	10.7935	10.6978	10.8842	10.8576	10.7563	10.8336	10.9226	0.921522	0.928221	0.93502	0.999996	0.934021	-0.0241502	-0.0243439	0.000193645
O35621	Pmm1	10.5459	10.8058	10.5622	11.3719	11.143	11.281	10.4459	10.4338	10.3937	0.000194285	0.00132729	0.000964465	0.114051	0.000190534	0.627338	0.840853	-0.213516
O35623	Bet1	14.2795	14.5052	14.5163	14.3403	14.453	14.6575	14.0201	14.1343	14.1148	0.0167635	0.0278722	0.880256	0.0355331	0.0201372	0.0499406	0.393905	-0.343964
O35632	Hyal2	11.2353	11.2371	11.2378	10.9035	10.9324	10.913	11.2485	11.3129	11.3491	9.85e-06	0.000363989	3.42e-05	0.0824658	1.09e-05	-0.320477	-0.387214	0.0667371
O35638	Stag2	14.6043	14.5872	14.51	14.5583	14.5241	14.5531	14.5791	14.5986	14.5946	0.282153	0.31752	0.684779	0.650027	0.255872	-0.0219926	-0.045556	0.0235634
O35639	Anxa3	14.7553	14.6713	14.7141	15.6686	15.4113	15.3716	14.6499	14.7466	14.7743	0.000139457	0.00112176	0.000238852	0.992264	0.000257089	0.770258	0.760237	0.0100201
O35643	Ap1b1	16.0153	15.957	16.0844	15.7457	15.7812	15.7646	16.4811	16.2361	16.3062	0.000418917	0.00198434	0.0210518	0.00718945	0.000335121	-0.255035	-0.577294	0.322259
O35646	Capn6	11.3823	11.328	11.3644	13.0994	12.759	12.7408	11.9879	12.0418	12.0856	1.57e-05	0.000425978	1.2e-05	0.00113146	0.000386244	1.50818	0.827959	0.680221
O35648	Cetn3	11.4749	11.7845	11.5788	11.7595	11.7804	11.9544	11.3825	11.3042	11.4212	0.00788524	0.0154096	0.127797	0.0913263	0.0064142	0.21864	0.462079	-0.243439
O35654	Pold2	11.3071	11.042	11.2072	11.8046	11.7784	11.8217	11.5634	11.3434	11.3574	0.00111815	0.00370228	0.000933378	0.0760814	0.0108245	0.616109	0.380155	0.235954
O35657	Neu1	12.0057	11.9849	11.9218	11.6154	11.6564	11.4513	11.9178	11.8624	11.8193	0.00144184	0.00442862	0.00139257	0.26617	0.00662625	-0.396432	-0.292136	-0.104296
O35658	C1qbp	15.9813	15.9707	15.8559	15.6075	15.6427	15.6066	15.8772	15.7557	15.8508	0.00122591	0.00396089	0.00106639	0.12017	0.00891265	-0.317039	-0.20897	-0.108069
O35660	Gstm6	15.2612	14.798	14.7243	14.4754	14.4721	14.6922	15.1257	15.1729	14.943	0.0382997	0.0557307	0.118813	0.629454	0.0361549	-0.381209	-0.533926	0.152716
O35664	Ifnar2	10.8794	10.8193	10.6928	10.5912	10.6702	10.7361	10.5826	10.5143	10.7076	0.0883341	0.114616	0.247769	0.0810508	0.670403	-0.131329	0.0643269	-0.195655
O35678	Mgll	13.944	14.197	14.167	13.6289	13.8651	13.902	14.0222	13.8758	14.0927	0.0779607	0.102606	0.0703719	0.619129	0.241247	-0.304041	-0.198241	-0.1058
O35680	Mrps12	13.4949	13.4092	13.2822	13.2191	13.2877	13.1848	13.055	13.1201	12.947	0.00661865	0.0134721	0.121117	0.00537984	0.0767672	-0.164865	0.189858	-0.354723
O35682	Myadm	10.4119	10.3716	10.4747	11.7233	11.55	11.6487	10.5809	10.6337	10.548	7.64e-07	0.000258	1.09e-06	0.0406334	2.16e-06	1.22122	1.05313	0.16809
O35683	Ndufa1	11.5001	11.4066	11.482	11.2257	11.1508	11.2483	11.4594	11.4976	11.5088	0.000401008	0.00192736	0.000933755	0.761452	0.000552586	-0.25465	-0.28035	0.0257
O35685	Nudc	15.6362	15.688	15.7325	15.6636	15.6877	15.8236	15.5017	15.5409	15.6155	0.0424923	0.0610213	0.75566	0.107077	0.0429285	0.039407	0.172279	-0.132872
O35691	Pnn	15.0096	14.9597	15.0138	15.0728	15.0466	15.0456	15.1407	15.064	15.1138	0.0107061	0.0195344	0.102652	0.00877962	0.168761	0.0606275	-0.0511572	0.111785
O35704	Sptlc1	13.535	13.3413	13.5041	13.9155	13.826	13.8946	13.757	13.6205	13.6376	0.00189313	0.00538256	0.0015114	0.0379224	0.0413285	0.418597	0.207016	0.211581
O35710	Ccrn4l	9.87723	10.0628	9.99167	9.95115	9.8633	9.89473	9.9815	9.83216	9.7008	0.31047	0.346308	0.659141	0.283455	0.723076	-0.0741882	0.0649063	-0.139094
O35711	Ppfibp2	14.3898	14.4673	14.3806	14.3748	14.3594	14.4751	14.3845	14.3286	14.3285	0.287035	0.322125	0.969775	0.305466	0.402387	-0.00949806	0.0558743	-0.0653723
O35728	Cyp4a14	12.9508	13.6169	12.798	14.8384	15.5898	13.524	14.7633	12.8671	13.0435	0.176795	0.211016	0.16956	0.825532	0.354406	1.52882	1.09278	0.436043
O35730	Ring1	8.54209	8.73272	8.39158	8.28802	8.579	8.54531	8.61909	9.07743	8.99566	0.0781732	0.102794	0.859306	0.160497	0.0815703	-0.0846872	-0.426617	0.34193
O35737	Hnrnph1	14.7948	14.84	14.7394	14.9818	15.0412	14.9601	14.7441	14.7227	14.637	0.00100053	0.00343201	0.00607217	0.148549	0.000905663	0.202953	0.293094	-0.0901416
O35744	Chil3	13.8592	13.3523	14.6353	14.2535	14.2561	14.0148	14.011	14.3142	14.3204	0.689395	0.711983	0.772137	0.70218	0.991386	0.225847	-0.0404275	0.266275
O35841	Api5	15.1414	15.1491	15.1907	15.0915	15.0665	15.0601	15.6139	15.4491	15.5176	7.98e-05	0.000830354	0.169598	0.000296808	8.8e-05	-0.0876948	-0.454124	0.366429
O35855	Bcat2	13.0971	13.0453	12.9476	13.5874	13.3785	13.3963	13.2326	13.407	14.4237	0.180234	0.214702	0.41356	0.165641	0.742923	0.424081	-0.233649	0.657731
O35857	Timm44	15.3462	15.3424	15.2539	14.9716	15.0495	15.0408	15.2959	15.2525	15.2008	0.000661079	0.00264288	0.000688293	0.29507	0.00257906	-0.293552	-0.229075	-0.0644768
O35864	Cops5	14.3453	14.265	14.3251	14.2014	14.2095	14.1968	14.4057	14.3242	14.2684	0.0294615	0.0446297	0.064498	0.850907	0.0329707	-0.109273	-0.130216	0.0209423
O35874	Slc1a4	10.763	10.4474	10.6942	11.9773	11.8828	12.0559	11.107	11.2211	10.9002	7.57e-05	0.000811218	6.61e-05	0.0215948	0.00063164	1.33719	0.895933	0.441256
O35887	Calu	15.629	15.3923	15.6217	15.9279	15.9631	15.971	15.4785	15.6263	15.5165	0.00206558	0.00573955	0.00364073	0.994803	0.00333061	0.406356	0.413537	-0.00718129
O35892	Sp100	12.8738	12.764	12.7488	13.2386	13.1242	13.2661	12.8137	12.969	13.0856	0.00593965	0.0124845	0.00500395	0.192142	0.0445595	0.414127	0.253518	0.160609
O35900	Lsm2	13.7973	13.7393	13.7543	13.8037	13.7046	13.6798	13.7078	13.6683	13.6466	0.12701	0.157481	0.645293	0.113809	0.360089	-0.0342884	0.0551365	-0.0894249
O35930	Gp1ba	10.3084	10.9942	10.0391	10.7163	10.6567	10.4977	10.2812	10.5007	10.2778	0.567171	0.596066	0.762574	0.923445	0.548072	0.176338	0.270354	-0.0940159
O35943	Fxn	13.9724	13.9026	13.8096	13.5128	13.5175	13.4992	13.8905	13.8691	13.7916	0.000293183	0.00163861	0.000382539	0.62132	0.000751339	-0.385016	-0.340594	-0.0444224
O35945	Aldh1a7	16.209	16.2808	16.3245	15.9873	16.0237	16.085	16.3666	16.2413	16.064	0.0528234	0.073598	0.0554121	0.829146	0.117057	-0.239425	-0.191907	-0.0475183
O35954	Pitpnm1	10.3183	10.1401	10.1988	10.7504	10.6439	10.5858	10.5804	10.4943	10.4423	0.00164008	0.00483725	0.0014147	0.0121834	0.129997	0.440942	0.154345	0.286597
O35955	Psmb10	12.8163	12.7815	13.0135	12.799	12.6968	12.7796	12.7028	12.8155	12.9727	0.498669	0.53068	0.47749	0.899407	0.720911	-0.111977	-0.0718548	-0.0401225
O35963	Rab33b	11.2147	11.095	11.216	11.3801	11.2736	11.3689	10.6762	10.9206	10.7962	0.000745274	0.00285662	0.1305	0.00457099	0.000676532	0.165623	0.543186	-0.377562
O35969	Gamt	16.0195	15.8706	15.8925	15.5712	15.5953	15.6978	16.1788	16.1834	16.0748	0.00029058	0.00163055	0.0042188	0.0207542	0.000235233	-0.306087	-0.524209	0.218122
O35972	Mrpl23	12.2652	12.18	12.1903	12.0324	12.0053	11.9072	12.7754	12.5412	12.6336	0.000173026	0.00125812	0.0327298	0.00152723	0.00014899	-0.230215	-0.668438	0.438223
O35980	Nthl1	8.20339	7.92471	8.01245	7.74825	7.52429	7.88948	8.07946	7.99535	7.82078	0.0930692	0.11987	0.0915683	0.800713	0.208568	-0.326175	-0.244522	-0.0816526
O35988	Sdc4	12.8846	13.0007	12.9054	12.4115	12.3135	12.2951	12.5917	12.6367	12.5135	7.49e-05	0.000807782	6.07e-05	0.00113619	0.00767083	-0.590191	-0.240601	-0.349591
O54692	Zw10	15.1038	15.1435	15.2436	15.2097	15.2507	15.3245	15.0233	15.0077	14.972	0.00346478	0.00834822	0.157755	0.0269241	0.0029316	0.0979886	0.260647	-0.162659
O54724	Ptrf	14.6383	14.9945	14.724	14.5413	14.2776	15.0113	14.5287	14.9959	15.2851	0.510073	0.541717	0.793869	0.841757	0.481367	-0.175582	-0.326494	0.150911
O54734	Ddost	16.2671	16.2538	16.3092	16.0182	16.0978	16.0323	16.0006	16.0269	15.9083	0.000555077	0.00234116	0.0023924	0.000559701	0.229711	-0.227271	0.0708097	-0.298081
O54749	Cyp2j5	15.702	15.8445	15.724	14.8095	14.9077	14.8477	15.1012	15.1696	15.0829	4.02e-06	0.000308159	3.37e-06	2.78e-05	0.0037865	-0.90185	-0.262917	-0.638932
O54750	Cyp2j6	12.8362	12.8644	13.1553	12.8863	12.8223	12.8633	12.3723	12.4067	12.2556	0.00124036	0.00399351	0.590613	0.00146088	0.00352733	-0.0946656	0.512448	-0.607114
O54754	Aox1	15.5648	15.7819	15.5966	15.2153	15.3008	15.5156	15.6898	15.6627	15.8443	0.0206039	0.0331104	0.0568115	0.702979	0.0212276	-0.303896	-0.388381	0.0844846
O54774	Ap3d1	16.1316	16.1437	16.2379	16.2787	16.2496	16.3033	16.0512	16.1257	16.0822	0.00469869	0.0104744	0.0523531	0.113246	0.00382716	0.106111	0.190783	-0.084672
O54781	Srpk2	13.4515	13.4282	13.4346	13.43	13.4987	13.5885	13.3487	13.3551	13.3018	0.0153323	0.0259627	0.287461	0.0955457	0.0129947	0.0676711	0.170551	-0.10288
O54782	Man2b2	14.1321	14.2041	14.1049	14.2418	14.1696	14.1875	14.4718	14.2571	14.3556	0.0253346	0.0392775	0.663788	0.0250925	0.0742803	0.0525707	-0.161881	0.214452
O54784	Dapk3	7.60263	7.5968	8.12796	7.64533	8.12558	7.87586	8.16572	7.65276	8.09871	0.698269	0.72044	0.886436	0.675589	0.916743	0.106458	-0.0901413	0.196599
O54786	Dffa	11.9937	12.0516	12.0933	11.9437	11.8687	11.9141	11.9181	11.7893	11.9302	0.0260105	0.0401981	0.0608573	0.0284129	0.810848	-0.137332	0.0296378	-0.16697
O54790	Mafg	10.0372	9.9629	9.99779	9.90601	10.0344	9.9228	10.1094	10.1293	10.1081	0.0130433	0.0228343	0.499656	0.0489593	0.0123575	-0.0449178	-0.161206	0.116288
O54804	Chka	13.6616	13.3977	13.6786	13.5122	13.7708	13.8657	14.4957	14.0949	14.1671	0.00991406	0.018414	0.659294	0.0104962	0.0286994	0.136955	-0.536315	0.673269
O54818	Tpd52l1	12.254	12.1907	12.1765	11.7616	11.8181	11.7726	11.9691	12.2069	11.8852	0.00625463	0.012921	0.00511731	0.137101	0.0636766	-0.422961	-0.236344	-0.186617
O54824	Il16	13.9037	13.811	13.7819	14.0437	13.9115	13.9473	13.7072	13.8108	13.8666	0.0554742	0.0766947	0.12782	0.804166	0.0568505	0.135336	0.172649	-0.0373132
O54825	Bysl	12.6726	12.6938	12.8157	12.7548	12.8379	12.8639	12.6884	12.7253	12.824	0.298385	0.333791	0.303943	0.942085	0.444516	0.0914752	0.0729464	0.0185289
O54833	Csnk2a2	14.2364	14.6148	14.2177	14.3919	14.173	14.1053	14.3146	14.1828	14.194	0.557257	0.586653	0.597999	0.62815	0.998415	-0.132926	-0.00706258	-0.125863
O54834	Arhgap6	11.4582	11.5132	11.354	11.2685	11.2318	11.2436	11.5754	11.6101	11.5645	0.000522456	0.00226233	0.00743635	0.0304429	0.00042257	-0.193823	-0.335375	0.141553
O54865	Gucy1b3	14.4456	14.3259	14.3748	14.6705	14.4205	14.5548	14.9456	14.9681	15.0519	0.000353665	0.00180745	0.122124	0.000335287	0.00191439	0.166511	-0.439919	0.60643
O54879	Hmgb3	12.5413	12.4392	12.484	12.8576	12.8078	12.7881	12.9137	12.7427	12.7455	0.00154202	0.00464312	0.00229624	0.00302878	0.947446	0.329693	0.0172163	0.312477
O54885	Tyrobp	7.78649	7.75248	8.02845	9.36035	9.01557	9.08888	7.78477	8.15279	8.22111	0.000343288	0.00177792	0.000411575	0.466767	0.00101285	1.29913	1.10204	0.197081
O54890	Itgb3	13.1663	13.4648	12.9005	13.322	13.341	13.2908	13.0913	13.397	13.0732	0.635565	0.661225	0.667718	0.997824	0.70341	0.14074	0.130758	0.00998143
O54909	Rdh16	15.7443	15.7528	15.5558	14.9767	15.0566	15.1639	15.5553	15.4125	15.3182	0.00129688	0.00409296	0.00106009	0.0632124	0.0151951	-0.618553	-0.362905	-0.255648
O54916	Reps1	14.1923	14.1765	14.1419	14.0728	14.0281	14.0574	14.0332	14.0591	13.9848	0.00209024	0.00580148	0.00654515	0.00230352	0.534518	-0.117503	0.0270424	-0.144546
O54918	Bcl2l11	8.56402	8.81301	8.47533	8.68052	9.38839	8.52337	8.71501	8.69376	8.75948	0.596081	0.623237	0.570749	0.895337	0.821779	0.246639	0.141345	0.105295
O54931	Akap2	12.989	12.9762	13.0372	13.2842	13.2	13.3277	13.1805	13.1391	13.1293	0.000955116	0.00331949	0.000765701	0.0152948	0.036953	0.26984	0.120974	0.148866
O54941	Smarce1	13.5351	13.4924	13.4481	13.8607	13.8409	13.7938	13.3919	13.4639	13.5053	0.000101694	0.00095382	0.000252581	0.59517	0.000138411	0.339919	0.378083	-0.0381648
O54942	Cldn5	12.1431	12.0803	11.9152	11.5897	11.5826	11.5102	11.6705	11.9061	11.8173	0.00304397	0.00756334	0.00244223	0.0516143	0.0610771	-0.485357	-0.237144	-0.248213
O54946	Dnajb6	13.3563	13.3557	13.2469	12.9247	12.9425	12.951	13.1099	13.0306	13.0842	0.000120071	0.00103134	0.000101946	0.00118091	0.0214611	-0.380237	-0.135485	-0.244752
O54950	Prkag1	15.2978	15.0978	15.1348	15.064	15.1657	15.0857	16.0147	15.5799	15.5995	0.00531233	0.011478	0.846692	0.0119275	0.00670086	-0.0717089	-0.626255	0.554546
O54962	Banf1	14.1849	14.003	14.0375	14.5109	14.4157	14.3553	14.3677	14.3189	14.3938	0.00268233	0.00689018	0.00293079	0.00837519	0.550763	0.352154	0.0671792	0.284975
O54965	Rnf13	12.7079	12.7967	12.6848	12.6551	12.5441	12.6173	12.6706	12.6818	12.6649	0.0496198	0.0696616	0.0420122	0.363089	0.270393	-0.124302	-0.0669371	-0.0573651
O54967	Tnk2	8.67653	8.53105	8.59216	8.1661	8.14904	8.20123	8.30014	8.29139	8.65365	0.017767	0.0292193	0.014824	0.255253	0.126174	-0.427791	-0.24294	-0.184851
O54983	Crym	11.735	11.2521	11.4867	12.3189	12.1852	12.3707	12.6868	12.2467	12.1862	0.00459725	0.0103154	0.00971757	0.00609435	0.892182	0.800354	-0.0816371	0.881991
O54984	Asna1	13.9844	14.1093	14.0973	14.048	14.0466	14.1536	13.8389	13.9624	13.8925	0.0231595	0.0364594	0.930216	0.0445432	0.0287707	0.0190994	0.184819	-0.16572
O54988	Slk	14.8856	14.8924	14.8712	15.003	15.0302	15.0442	14.8569	14.9127	14.8632	0.000283996	0.00161646	0.000556159	0.951811	0.000451932	0.142702	0.148171	-0.00546888
O54992	Mapkapk5	9.22399	9.06506	8.99497	9.71724	9.69024	9.51163	9.06692	9.17578	9.20729	0.00115844	0.00381335	0.00154054	0.794282	0.00269642	0.545026	0.489707	0.0553193
O54998	Fkbp7	11.2757	11.1713	11.3928	12.686	12.3395	12.7129	11.3893	11.6373	11.2705	0.000180333	0.00127343	0.000234984	0.562405	0.00047138	1.2996	1.14713	0.152465
O55003	Bnip3	12.9095	13.1337	12.6597	12.7505	12.6575	12.3197	13.2053	12.9471	12.9994	0.0723752	0.0965003	0.207934	0.663689	0.066892	-0.32504	-0.47469	0.149651
O55013	Trappc3	14.7206	14.6603	14.6512	14.5003	14.4424	14.5505	14.5513	14.548	14.4868	0.0049256	0.0108597	0.00554231	0.0136239	0.675336	-0.179652	-0.0309949	-0.148657
O55022	Pgrmc1	16.33	16.3918	16.423	15.9168	15.9279	16.0216	16.3976	16.3528	16.4153	4.1e-05	0.000609276	7.73e-05	0.982107	7.04e-05	-0.426163	-0.433101	0.00693782
O55023	Impa1	14.8927	14.8725	14.906	14.7204	14.705	14.7876	14.8305	14.8109	14.7252	0.0118164	0.0211502	0.0104912	0.0582065	0.361557	-0.15272	-0.0511958	-0.101524
O55026	Entpd2	9.90425	10.231	10.1213	10.0436	9.76218	10.348	10.0639	11.0288	10.4385	0.263167	0.298948	0.991735	0.345966	0.299021	-0.0342499	-0.459136	0.424886
O55028	Bckdk	12.5659	12.5281	12.7791	12.2518	12.3503	12.4601	13.4207	13.0789	13.5081	0.000846602	0.00307186	0.188309	0.00433737	0.00080217	-0.270293	-0.981832	0.711539
O55029	Copb2	16.4902	16.489	16.5646	16.4905	16.4839	16.535	16.356	16.4347	16.3794	0.0123533	0.021919	0.927258	0.0159848	0.0243791	-0.0114835	0.113098	-0.124581
O55033	Nck2	11.1391	11.1299	11.0656	11.5287	11.555	11.4003	11.5331	11.4845	11.4273	0.000396602	0.00191964	0.000633157	0.000764817	0.963539	0.383105	0.0130229	0.370082
O55042	Snca	9.43736	10.3347	9.57131	10.2606	10.361	10.6669	10.0004	9.95007	10.072	0.100811	0.128601	0.091466	0.6583	0.285818	0.648412	0.42203	0.226382
O55047	Tlk2	9.76669	9.84504	9.92847	10.0932	9.98276	10.0903	9.8659	9.84408	9.84359	0.00801805	0.0155938	0.0122448	0.995399	0.0135178	0.208682	0.204227	0.00445513
O55057	Pde6d	9.16598	8.98626	9.0269	9.09425	8.92214	9.30591	8.98999	9.09974	8.90961	0.642499	0.667682	0.903872	0.853975	0.61791	0.0477225	0.107657	-0.0599342
O55060	Tpmt	15.3166	15.285	15.3934	14.9023	14.8452	14.831	15.403	15.3871	15.2064	0.00032419	0.00171531	0.000570661	0.999961	0.000567284	-0.472162	-0.472672	0.000509987
O55071	Cyp2b19	11.333	10.9485	11.5471	12.3284	12.9319	12.6591	12.3631	11.8957	11.0581	0.0277517	0.0424336	0.0242885	0.428088	0.125831	1.36363	0.867479	0.496148
O55091	Impact	10.0376	10.2288	9.87501	10.0591	10.2329	10.0857	9.94436	10.0411	10.0902	0.60216	0.628967	0.726897	0.974327	0.603718	0.0787424	0.100665	-0.0219223
O55098	Stk10	12.0137	11.8287	11.7817	12.6879	12.519	12.5115	11.9547	12.0268	11.9208	0.000225283	0.00142102	0.000282607	0.507405	0.000622825	0.698103	0.605373	0.0927304
O55101	Syngr2	12.8604	12.7612	12.8173	12.8192	12.8436	12.8276	12.5988	12.7249	12.6006	0.00729451	0.0145328	0.912606	0.0149045	0.0096002	0.0171527	0.188676	-0.171523
O55102	Bloc1s1	12.0553	12.0544	12.3243	12.1096	12.0653	12.1079	12.1462	12.1045	12.0776	0.8005	0.81617	0.792719	0.890346	0.978559	-0.0503731	-0.0151097	-0.0352634
O55106	Strn	13.9573	13.923	13.8811	14.0286	14.0247	14.0223	13.8213	13.8006	13.7983	8.21e-05	0.000845935	0.0036266	0.00237881	6.45e-05	0.104764	0.2185	-0.113736
O55111	Dsg2	15.4405	15.4722	15.3994	15.276	15.2562	15.3864	15.4413	15.4827	15.5727	0.0197685	0.0319921	0.0810923	0.466179	0.0179213	-0.131165	-0.192687	0.0615222
O55125	Nipsnap1	16.2021	16.1426	15.9956	15.5258	15.6286	15.6133	16.1007	16.0402	15.8354	0.0021899	0.00599837	0.00222645	0.397835	0.00831306	-0.524167	-0.402845	-0.121321
O55126	Gbas	14.1617	14.1214	14.004	14.0345	13.992	13.9297	14.1338	14.1225	15.3422	0.295055	0.330368	0.94211	0.440355	0.300836	-0.110285	-0.54744	0.437155
O55127	Cyp26a1	11.7263	11.7203	11.6654	11.9209	12.0907	12.1425	13.1795	13.2377	13.0031	5.09e-06	0.000317253	0.0121662	4.68e-06	2.57e-05	0.347384	-1.08873	1.43612
O55128	Sap18	13.0693	12.9463	13.0194	13.1419	13.0418	13.0172	13.2501	13.1808	13.2198	0.0102626	0.0189462	0.48996	0.00983479	0.0385449	0.0553068	-0.149926	0.205233
O55131	44081	15.1782	15.1585	14.9768	15.5648	15.4801	15.4365	14.9101	15.0763	15.1098	0.002276	0.00616561	0.00627889	0.649286	0.00266035	0.389266	0.461773	-0.0725072
O55135	Eif6	14.0173	13.9795	14.0111	14.3718	14.4707	14.3357	14.0596	14.006	14.0704	9.17e-05	0.000890965	0.000122293	0.535093	0.000235788	0.390059	0.347368	0.0426908
O55137	Acot1	14.4515	14.8389	14.0645	13.903	14.2297	13.8656	14.4854	13.9326	14.0341	0.256135	0.291773	0.240576	0.488299	0.820182	-0.452199	-0.151238	-0.300962
O55142	Rpl35a	15.9035	15.93	15.9129	15.6982	15.7123	15.6847	15.6609	15.6856	15.6007	4.83e-05	0.000669397	0.000174817	5.41e-05	0.151115	-0.217052	0.0493232	-0.266375
O55143	Atp2a2	17.1726	17.2743	17.3045	17.0614	17.2081	17.1489	16.9043	16.8643	17.841	0.916443	0.923739	0.909069	0.982644	0.968709	-0.111052	-0.0637792	-0.0472727
O55176	Pja1	11.0428	10.9263	10.8591	10.177	10.2293	10.5469	10.9271	10.8809	10.9101	0.00163374	0.00482241	0.0023918	0.935134	0.00326582	-0.624974	-0.588272	-0.0367028
O55186	Cd59a	10.8279	10.8093	10.5598	10.4056	10.5142	10.2425	10.1883	10.2817	10.0486	0.00651111	0.01329	0.0467352	0.0055082	0.207299	-0.344897	0.214568	-0.559464
O55187	Cbx4	9.61659	9.4362	9.83801	9.91706	9.72674	9.79377	9.85953	9.91585	9.69451	0.263504	0.299285	0.339316	0.304545	0.995448	0.18226	-0.0107723	0.193032
O55201	Supt5h	15.5413	15.5446	15.5091	15.7391	15.7254	15.6888	15.6033	15.5853	15.5453	0.000268478	0.00156996	0.000265697	0.144645	0.00127481	0.18611	0.139844	0.0462656
O55222	Ilk	15.6395	15.6657	15.5859	15.7763	15.7031	15.6929	15.5439	15.5914	15.5011	0.00729611	0.0145328	0.0875946	0.120322	0.00592649	0.0937792	0.178638	-0.084859
O55229	Chkb	13.5223	13.5388	13.5773	13.164	13.1411	13.1344	13.4986	13.4111	13.4231	1.52e-05	0.000424395	1.45e-05	0.0217366	8.2e-05	-0.399619	-0.297773	-0.101846
O55234	Psmb5	14.9473	14.9325	14.8595	14.6854	14.5646	14.5777	14.7753	14.7744	14.7009	0.00126993	0.00406022	0.00101515	0.0218163	0.0396874	-0.303893	-0.140958	-0.162935
O55236	Rngtt	12.2088	12.6383	12.1041	12.8816	12.5932	12.3625	12.2164	12.3079	12.1341	0.16905	0.202694	0.319751	0.862288	0.166793	0.295394	0.392945	-0.0975511
O55239	Nnmt	14.1497	14.0845	14.5916	14.2263	14.2089	13.8709	14.0968	14.1905	13.9128	0.483072	0.515726	0.605848	0.495962	0.977593	-0.173239	0.0353401	-0.208579
O55242	Sigmar1	13.348	13.3057	13.2402	13.1047	13.1948	13.2855	13.2434	13.5169	13.3854	0.150166	0.182314	0.46251	0.586393	0.132492	-0.102994	-0.186908	0.0839137
O70131	Ninj1	9.10924	9.08117	9.19627	8.91969	8.92396	8.82956	9.37078	9.30184	9.02984	0.0258988	0.0400592	0.0949775	0.53137	0.023842	-0.237825	-0.343082	0.105257
O70133	Dhx9	16.163	16.1535	16.1244	16.213	16.1905	16.1331	16.4194	16.3265	16.3738	0.00064605	0.00259551	0.58318	0.000790086	0.00178215	0.0318827	-0.194387	0.22627
O70145	Ncf2	13.652	13.3508	13.5809	14.4277	14.165	14.1406	13.6556	13.7071	13.87	0.00240152	0.00638089	0.00219529	0.23767	0.0128768	0.716575	0.500208	0.216367
O70152	Dpm1	13.8651	13.8279	13.9863	13.5438	13.5997	13.6748	14.0129	14.0513	14.0514	0.000412165	0.001963	0.00323202	0.0652344	0.000359067	-0.287016	-0.432416	0.1454
O70165	Fcn1	12.6333	12.8313	12.7566	12.2193	12.3654	12.3609	12.3316	12.5613	12.4083	0.00532866	0.0115029	0.00503639	0.0229542	0.381878	-0.425228	-0.118512	-0.306717
O70172	Pip4k2a	11.7717	11.7674	11.6659	12.1335	12.0608	12.0609	11.5702	11.7192	11.6	0.000256449	0.00152499	0.0011115	0.175308	0.000261842	0.350028	0.455246	-0.105218
O70194	Eif3d	15.7267	15.7912	15.8323	15.6677	15.7233	15.6696	15.5001	15.5812	15.5096	0.00118624	0.00386673	0.0801903	0.00099185	0.0112719	-0.0965284	0.15656	-0.253088
O70200	Aif1	13.9778	13.4349	13.4152	14.3698	14.1599	14.1456	12.9231	13.3786	13.4153	0.00871803	0.0166242	0.0561593	0.251313	0.00744433	0.615804	0.986094	-0.370291
O70209	Pdlim3	10.725	11.6835	11.7335	11.0017	10.8157	12.6973	11.7549	11.9448	12.1309	0.604004	0.630713	0.973752	0.604993	0.72956	0.12425	-0.438615	0.562865
O70228	Atp9a	11.8138	12.0892	12.0372	11.932	11.8493	12.0056	11.6243	11.6319	11.6355	0.008614	0.0164571	0.797571	0.0101126	0.0206717	-0.0511159	0.298378	-0.349494
O70230	Znf143	8.97281	8.84926	8.8241	9.20808	9.6659	9.24316	8.81304	8.84806	8.7144	0.00876808	0.016708	0.0216639	0.775608	0.0101153	0.490328	0.580549	-0.0902213
O70250	Pgam2	11.9171	12.0179	12.2702	11.8015	11.969	11.9955	13.4618	12.8021	17.2621	0.110366	0.139194	0.990949	0.161098	0.136754	-0.146394	-2.5867	2.44031
O70251	Eef1b	16.137	16.2439	16.2744	16.1046	16.1137	16.053	15.984	15.9569	15.884	0.00243332	0.00643048	0.0638605	0.00195658	0.0360765	-0.128037	0.148796	-0.276832
O70252	Hmox2	14.9972	14.7636	14.9552	14.8828	14.8209	14.8337	14.7352	14.7625	14.6587	0.0724663	0.0965692	0.657371	0.066769	0.210469	-0.0595066	0.127024	-0.186531
O70258	Sgce	9.35584	9.67511	9.49777	9.74953	9.72766	9.99876	9.42688	9.5908	9.27759	0.0460544	0.0652438	0.10442	0.81924	0.0484434	0.31574	0.39356	-0.0778205
O70274	Ptp4a2	13.4086	13.5055	13.4008	13.3529	13.402	13.4176	13.2028	13.2994	13.2596	0.00808266	0.015688	0.489003	0.00787395	0.0298749	-0.0474844	0.136881	-0.184365
O70281	Tpst1	12.3615	12.2504	12.4407	11.9537	11.8512	12.0086	12.7933	12.6023	12.6856	0.000160475	0.00121434	0.00340976	0.0085376	0.000127248	-0.413033	-0.755936	0.342903
O70293	Grk6	12.6953	12.7387	12.6834	12.77	12.7459	12.7618	12.7535	12.739	12.8303	0.101886	0.129769	0.207416	0.103472	0.851865	0.053429	-0.0150381	0.0684671
O70303	Cideb	12.9555	13.2322	13.0863	12.9688	13.0077	13.0769	13.3291	13.0682	13.1063	0.362803	0.39821	0.738497	0.721246	0.333998	-0.0735477	-0.150066	0.0765185
O70305	Atxn2	15.3805	15.4388	15.3849	15.2207	15.2381	15.2382	15.4306	15.4029	15.3497	0.000831254	0.00304102	0.0012869	0.958723	0.00161033	-0.169069	-0.162086	-0.00698284
O70309	Itgb5	13.2656	13.2069	13.1844	14.0303	13.9247	13.9457	13.398	13.3443	13.233	1.35e-05	0.000400794	1.63e-05	0.179346	4.05e-05	0.747945	0.641815	0.10613
O70310	Nmt1	16.0069	16.1225	16.1426	15.9521	15.9447	15.9416	15.7637	15.7656	15.7468	0.000238839	0.00146781	0.0144084	0.000191132	0.00415314	-0.14456	0.187422	-0.331982
O70311	Nmt2	12.9682	12.9452	12.7842	12.9005	12.9849	12.8826	13.2952	13.0168	13.0922	0.0643704	0.0871886	0.960643	0.0773437	0.10909	0.0234614	-0.212077	0.235539
O70318	Epb41l2	16.1734	16.162	16.1069	16.4986	16.352	16.4109	16.1881	16.257	16.1962	0.00163181	0.00481867	0.00162783	0.330374	0.0067099	0.27308	0.206711	0.0663694
O70325	Gpx4	13.7751	13.7943	13.6445	13.7879	13.7751	13.8232	13.5333	13.522	13.4477	0.00149244	0.00453472	0.467365	0.00494844	0.00162258	0.057445	0.294374	-0.236929
O70338	Rnaseh1	9.08762	9.27248	8.99254	9.26734	9.18554	9.25575	9.04494	9.17489	8.92522	0.19786	0.232978	0.448033	0.742049	0.181293	0.118663	0.187858	-0.0691946
O70348	Dxo	11.8694	11.7553	11.6814	12.1037	12.0351	11.9467	11.8188	11.7516	11.8017	0.00903581	0.0170999	0.0119779	0.930072	0.0178721	0.259851	0.237833	0.0220182
O70362	Gpld1	13.1478	13.422	13.1013	12.8347	13.0654	12.9909	12.8927	12.9924	12.7774	0.051928	0.0725294	0.124886	0.0525513	0.779941	-0.26004	0.0761681	-0.336208
O70370	Ctss	14.6651	14.5162	14.6096	15.8041	15.3982	15.3178	14.7604	14.9524	14.8304	0.00138312	0.00428593	0.00131037	0.234042	0.00681554	0.909722	0.658945	0.250777
O70378	Emc8	14.2344	14.2453	14.2073	14.0847	14.1667	14.104	13.8541	13.8866	13.827	2.07e-05	0.000478007	0.0133522	1.86e-05	0.000143624	-0.110543	0.262557	-0.3731
O70400	Pdlim1	15.8204	15.9253	15.9707	16.0901	15.9554	16.0643	15.7777	15.7981	15.8363	0.0115943	0.020834	0.0962064	0.200398	0.00958844	0.131133	0.232576	-0.101443
O70404	Vamp8	12.1596	12.3809	12.3514	12.2898	12.2436	12.3639	11.8956	12.124	11.9669	0.017059	0.0282866	0.999754	0.0266515	0.0260025	0.00177524	0.303588	-0.301813
O70421	Fzd1	11.4868	11.5804	11.3918	12.2273	12.0074	12.0509	11.4247	11.4998	11.3986	0.000207883	0.00136069	0.000454692	0.822524	0.000304985	0.608886	0.654201	-0.0453156
O70423	Aoc3	10.5231	12.0954	11.2214	10.877	10.6253	11.7448	11.2018	12.0753	11.1651	0.758112	0.776726	0.92528	0.922991	0.738208	-0.197614	-0.398398	0.200784
O70433	Fhl2	12.474	12.5069	12.6325	14.6876	14.3319	14.463	12.7131	12.9551	12.6355	7.07e-06	0.000346082	8.85e-06	0.223292	1.91e-05	1.95637	1.72629	0.23008
O70435	Psma3	16.2705	16.2303	16.1991	15.9971	15.963	15.9505	16.1255	16.0425	15.992	0.00117898	0.00385752	0.00105615	0.00739864	0.149204	-0.263069	-0.083114	-0.179955
O70439	Stx7	13.8337	13.8119	13.9094	14.141	14.1231	14.1375	14.019	13.9139	13.9374	0.000638089	0.00257197	0.000536145	0.0586492	0.00613681	0.282197	0.177138	0.105059
O70451	Slc16a7	11.8013	11.5876	11.5416	11.8011	11.9199	11.8245	11.849	11.7845	11.5341	0.230534	0.266244	0.211046	0.748394	0.50299	0.20502	0.125997	0.0790234
O70456	Sfn	13.1783	13.1584	13.317	13.6651	13.395	13.4941	13.201	13.3828	13.2579	0.0316047	0.0473201	0.0328646	0.765083	0.0790506	0.300166	0.23747	0.0626961
O70469	Dok2	9.14413	9.10465	9.16406	9.97238	9.90122	9.80003	9.07308	9.16767	9.18914	9.57e-06	0.000363989	1.66e-05	0.993471	1.74e-05	0.753596	0.747911	0.00568509
O70472	Tmem131	10.1112	10.1142	10.094	10.0388	10.2012	10.1615	10.007	10.034	9.90417	0.0540065	0.0750329	0.859955	0.113438	0.0580799	0.0273483	0.152087	-0.124739
O70475	Ugdh	16.3555	16.5597	16.5592	16.4409	16.2984	16.4908	17.1085	16.9354	17.1036	0.000605097	0.00247567	0.63542	0.00158738	0.000763213	-0.0814479	-0.639155	0.557708
O70479	Tnfaip1	12.3409	12.3865	12.2842	12.2746	12.3523	12.4352	12.3607	12.3728	12.2825	0.934949	0.940713	0.9414	0.999556	0.950654	0.0168014	0.0153674	0.00143394
O70480	Vamp4	10.232	10.1581	10.0592	10.6926	10.7936	10.6025	10.0363	10.0542	10.1929	0.000306526	0.00167214	0.000719327	0.740651	0.00042323	0.546489	0.601796	-0.0553067
O70481	Ubr1	13.947	13.946	13.8853	13.9778	13.967	13.966	13.9535	13.8479	13.8699	0.109113	0.13797	0.392637	0.525589	0.0950883	0.044151	0.0798368	-0.0356858
O70492	Snx3	14.353	14.3406	14.3856	14.3608	14.3236	14.3131	14.3418	14.3075	14.2486	0.168507	0.202076	0.607648	0.149374	0.490727	-0.0272478	0.0331916	-0.0604395
O70493	Snx12	13.356	13.2155	13.2825	13.4676	13.3914	13.4532	13.4009	13.4729	13.4633	0.0151574	0.0257521	0.0264828	0.0211438	0.979323	0.152733	-0.00827918	0.161013
O70494	Sp3	11.9209	11.799	11.7066	12.0748	11.9542	12.0355	11.9234	11.7753	11.8331	0.0425628	0.0611107	0.0469781	0.867322	0.089359	0.212671	0.177597	0.0350736
O70496	Clcn7	12.3166	12.3049	12.3537	12.4376	12.383	12.358	12.191	12.1574	12.1548	0.000256808	0.00152589	0.073366	0.00166227	0.000233877	0.0678185	0.225122	-0.157304
O70503	Hsd17b12	16.3187	16.4996	16.5601	15.8874	16.0713	16.2738	16.0346	16.1572	16.1828	0.0308344	0.04636	0.0366192	0.0606679	0.912001	-0.381947	-0.0473386	-0.334609
O70546	Kdm6a	12.5801	12.4696	12.4733	12.5749	12.5756	12.5789	12.5339	12.4784	12.3647	0.141772	0.173413	0.413015	0.622141	0.12597	0.0688026	0.117414	-0.0486111
O70551	Srpk1	12.4177	12.5445	12.5208	12.5396	12.6103	12.6518	12.4246	12.4453	12.3974	0.0169886	0.0282006	0.106286	0.29038	0.0143633	0.106227	0.178109	-0.0718818
O70566	Diaph2	14.3523	14.3263	14.4472	14.1893	14.2275	14.1586	14.2462	14.2518	14.2512	0.00456735	0.0102647	0.00411446	0.024192	0.281343	-0.18351	-0.0579486	-0.125562
O70570	Pigr	15.698	15.7111	15.6209	15.0384	15.1713	15.0745	15.9499	15.7057	15.6675	0.000345598	0.00178018	0.000986027	0.503306	0.000421824	-0.581942	-0.679586	0.0976441
O70572	Smpd2	13.7016	13.7251	13.9421	13.3774	13.3691	13.3684	13.4297	13.5081	13.4563	0.00161178	0.00478197	0.00166498	0.00602109	0.387151	-0.417973	-0.0930972	-0.324876
O70582	Alox12b	10.463	10.4302	10.5642	10.5024	10.5846	10.4622	10.1293	10.1386	10.1455	0.000243138	0.00148183	0.777255	0.000551669	0.000345826	0.0306098	0.378586	-0.347976
O70583	Mid1	9.39038	9.119	9.51171	9.78773	9.76958	9.84376	9.50392	9.46228	9.15723	0.0226508	0.0358122	0.0297253	0.963778	0.0405467	0.459994	0.42588	0.0341132
O70585	Dtnb	13.9872	13.9291	14.0587	14.0074	13.9762	14.0121	14.0524	14.1462	14.0663	0.0915596	0.118195	0.983488	0.112467	0.140448	0.00694075	-0.0897341	0.0966749
O70589	Cask	14.4546	14.5108	14.5252	14.083	14.06	14.044	14.4239	14.4528	14.3459	2.62e-05	0.000509458	2.8e-05	0.0768326	0.000106329	-0.434533	-0.345227	-0.089306
O70591	Pfdn2	13.9637	13.8807	13.8795	14.0704	14.1229	14.1064	13.904	13.9077	13.8866	0.000441964	0.00203778	0.000873197	0.94492	0.000688575	0.191901	0.200461	-0.00856041
O70622	Rtn2	10.0418	9.93188	9.95463	9.72583	9.94166	9.94214	10.2098	10.1793	11.2634	0.123738	0.154205	0.93317	0.21129	0.134447	-0.106225	-0.680965	0.574739
O88188	Ly86	9.37242	9.45639	9.34724	10.4815	10.346	10.1539	9.18131	9.31591	9.28894	3.86e-05	0.000602641	0.000105936	0.370409	5.01e-05	0.93513	1.06509	-0.129962
O88207	Col5a1	12.8833	12.8644	12.791	14.2276	13.4433	13.8527	13.4473	13.565	13.7541	0.00616667	0.0127824	0.00604203	0.0232309	0.464414	0.994937	0.252378	0.742559
O88271	Cfdp1	13.4473	13.4097	13.3487	13.6307	13.747	13.6917	13.3348	13.3553	13.3244	0.000164794	0.00123117	0.000567449	0.269963	0.000185869	0.287872	0.351609	-0.0637378
O88286	Wiz	9.4537	9.27772	9.44485	9.58558	9.66914	9.61597	9.83423	9.77772	9.91222	0.000899151	0.00318388	0.019579	0.00071419	0.0254232	0.231473	-0.217825	0.449298
O88291	Znf326	13.2235	13.2291	13.188	13.161	13.0989	13.1542	13.243	13.2168	13.2674	0.00908014	0.0171646	0.0358415	0.456426	0.00861791	-0.0755104	-0.10437	0.0288594
O88322	Nid2	14.5804	14.5225	14.4936	15.2822	15.0006	15.1286	14.6992	14.9269	14.7634	0.00149305	0.00453472	0.0012064	0.0563383	0.0202863	0.604952	0.340608	0.264344
O88327	Ctnnal1	8.9638	8.90652	8.9777	9.304	9.07935	9.24603	9.20217	9.063	9.13498	0.0196404	0.0318408	0.0183118	0.0725258	0.521566	0.260452	0.0764114	0.18404
O88342	Wdr1	16.2974	16.2186	16.1685	16.5375	16.4755	16.451	16.2009	16.241	16.1093	0.0016156	0.00478426	0.00435937	0.655121	0.00193825	0.259799	0.304248	-0.0444491
O88343	Slc4a4	14.316	14.4394	14.5196	14.2859	14.324	14.2183	14.608	14.3792	14.4383	0.0977664	0.125261	0.217152	0.803548	0.0960439	-0.148971	-0.199137	0.0501659
O88346	Tnnt1	7.11208	7.61143	7.16423	6.54903	6.87184	6.92992	7.53185	7.54243	11.344	0.214594	0.250036	0.879228	0.38084	0.211062	-0.512317	-2.02251	1.5102
O88351	Ikbkb	14.0766	14.0148	14.0812	14.1217	14.1091	14.1135	14.1295	14.0961	13.9699	0.414773	0.449471	0.437165	0.983195	0.526101	0.0572282	0.0495983	0.00762987
O88384	Vti1b	13.664	13.6736	13.6931	13.8673	13.839	13.8277	13.4956	13.5604	13.4252	0.000151671	0.00117397	0.00628545	0.00406381	0.000119481	0.167772	0.350964	-0.183192
O88396	Grpel2	7.92661	8.01804	7.60225	7.89476	8.25635	8.1624	8.03413	8.06934	7.88615	0.276853	0.312273	0.252896	0.586799	0.742805	0.255537	0.107964	0.147574
O88428	Papss2	16.2535	16.2505	16.2195	16.0928	16.1388	16.1267	16.672	16.4267	16.3446	0.0117963	0.0211195	0.358543	0.0585171	0.0104587	-0.121742	-0.361647	0.239905
O88441	Mtx2	15.0001	15.0193	14.8505	14.635	14.7153	14.6148	14.9707	14.8709	14.8259	0.00615124	0.0127767	0.00631559	0.547165	0.020384	-0.301613	-0.234143	-0.0674694
O88447	Klc1	13.5665	13.5891	13.5145	14.0821	14.0019	14.1274	13.5801	13.6767	13.6642	4.28e-05	0.000621101	5.04e-05	0.204985	0.000139712	0.513753	0.430109	0.0836434
O88448	Klc2	11.1156	11.1807	11.1588	11.2945	11.2729	11.2623	10.9053	10.9301	11.0232	0.000231849	0.00144419	0.0245825	0.00271101	0.000191757	0.124863	0.323676	-0.198812
O88451	Rdh7	17.1944	17.2293	17.0753	16.4527	16.5822	16.694	16.9853	16.9403	16.7792	0.00138258	0.00428593	0.00111118	0.0481713	0.0207956	-0.59002	-0.325286	-0.264735
O88455	Dhcr7	16.0727	15.9644	16.3251	15.7402	15.7775	15.9161	16.1661	16.1283	16.1356	0.0257222	0.0398196	0.0448701	0.97128	0.0339645	-0.309446	-0.332041	0.0225946
O88456	Capns1	13.8409	13.8163	13.8585	14.0571	13.9204	14.1011	13.8598	13.9254	13.8471	0.0205456	0.0330529	0.0214981	0.726429	0.0547045	0.187634	0.148762	0.0388722
O88487	Dync1i2	14.1146	14.1696	14.2607	14.3415	14.3128	14.3911	14.3529	14.2904	14.359	0.0152625	0.0258766	0.0198513	0.0291365	0.941665	0.166836	0.0143891	0.152447
O88491	Nsd1	12.7021	12.3758	12.0113	12.3271	12.3769	12.5164	12.7515	12.5485	12.1131	0.895306	0.90417	0.980137	0.88672	0.957784	0.0437119	-0.0642198	0.107932
O88492	Plin4	9.97428	10.5742	9.97516	10.0515	10.0446	10.1556	9.9998	10.1267	11.2924	0.583161	0.61147	0.968404	0.718525	0.581894	-0.0906335	-0.389059	0.298426
O88502	Pde8a	12.1943	11.7964	11.7868	11.9417	12.0841	11.7236	12.1253	11.7896	12.1551	0.789634	0.806099	0.998312	0.836668	0.80825	-0.00934838	-0.106854	0.0975053
O88508	Dnmt3a	11.2063	11.1927	11.2263	11.9975	11.9273	11.8798	11.0942	11.1948	11.1529	1.3e-06	0.000258	2.8e-06	0.305651	1.83e-06	0.726438	0.787587	-0.0611487
O88512	Ap1g2	8.29059	8.30466	8.05369	8.90884	8.92154	8.55823	8.24853	8.63488	8.44132	0.0219563	0.0348642	0.0188155	0.349996	0.118613	0.579889	0.354628	0.225262
O88520	Shoc2	13.8839	13.8347	13.8519	13.6763	13.6817	13.6667	13.9531	13.9268	13.9042	1.46e-05	0.000413707	9.27e-05	0.0131592	1.33e-05	-0.181944	-0.253121	0.0711771
O88522	Ikbkg	13.053	13.1762	13.09	13.2411	13.2575	13.2774	12.8405	12.8391	12.8645	3.89e-05	0.000602671	0.00719833	0.000453658	3.23e-05	0.152265	0.410631	-0.258365
O88531	Ppt1	13.5079	13.3649	13.3887	13.5466	13.3858	13.2295	13.4259	13.4293	13.3159	0.91838	0.925183	0.92593	0.938479	0.99933	-0.0332486	-0.00308284	-0.0301658
O88532	Zfr	15.1979	15.1845	15.1221	15.1794	15.2002	15.2264	15.2479	15.1464	15.1683	0.621594	0.647699	0.597005	0.835967	0.903559	0.0338578	0.0144808	0.0193771
O88533	Ddc	15.3311	15.7117	15.4944	14.724	14.6809	14.8048	15.0247	15.1134	15.1004	0.000637309	0.00257165	0.000510917	0.0103452	0.0289851	-0.775851	-0.342953	-0.432898
O88543	Cops3	14.5834	14.5738	14.6097	14.5437	14.5195	14.561	14.5298	14.524	14.4979	0.00938343	0.0176335	0.0489042	0.00829797	0.327444	-0.04755	0.0241874	-0.0717374
O88544	Cops4	15.2927	15.2937	15.3585	15.1184	15.0917	15.1635	15.2641	15.3382	15.2742	0.00165792	0.00487812	0.00210559	0.754225	0.00405142	-0.190428	-0.167628	-0.0228003
O88545	Cops6	14.2149	14.2044	14.188	14.1322	14.1411	14.1764	14.0689	14.0892	14.0245	0.00119765	0.00389528	0.0889411	0.00101049	0.0106057	-0.0525173	0.0890045	-0.141522
O88551	Cldn1	12.5793	12.447	12.4865	12.2803	12.3693	12.3711	12.5987	12.6785	12.6622	0.00148883	0.00452754	0.0248908	0.0443711	0.00119143	-0.164021	-0.306241	0.14222
O88552	Cldn2	11.8093	11.8077	11.8173	11.1756	11.0671	11.1087	11.4701	11.5186	11.4105	4.26e-06	0.000308159	3.02e-06	0.000192741	0.000180066	-0.694286	-0.349231	-0.345054
O88554	Parp2	11.5543	11.281	11.4625	11.7622	11.8066	11.9094	11.5703	11.6335	11.6749	0.00721542	0.0144269	0.00584925	0.106946	0.0968411	0.393476	0.199801	0.193675
O88559	Men1	9.6833	10.2113	9.83009	9.8812	9.54285	9.88309	9.98536	10.152	10.1772	0.206664	0.241755	0.694024	0.502226	0.186507	-0.139175	-0.335794	0.196619
O88569	Hnrnpa2b1	16.7346	16.7352	16.7795	16.6737	16.6208	16.6463	16.7788	16.8055	16.7791	0.000754932	0.0028726	0.00378747	0.188414	0.000721232	-0.102866	-0.140896	0.0380294
O88587	Comt	17.6146	17.6888	17.652	16.6303	16.71	17.003	17.2452	17.4085	17.5554	0.000880448	0.00313579	0.000821378	0.17291	0.00476562	-0.870669	-0.621903	-0.248766
O88597	Becn1	13.9625	13.9706	13.9371	13.901	13.8306	13.9609	13.7028	13.7745	13.7548	0.00280661	0.00712717	0.304507	0.00265037	0.0130707	-0.0592292	0.153452	-0.212681
O88622	Parg	13.7774	13.7194	13.6377	13.8129	13.8446	13.7629	13.8591	13.7713	13.7182	0.230461	0.266242	0.227171	0.398103	0.888073	0.0953037	0.0238919	0.0714118
O88630	Gosr1	12.9168	12.8128	13.1942	12.8927	12.9376	12.9236	13.323	13.2379	13.1498	0.0430995	0.0617003	0.848053	0.0934389	0.0466889	-0.0566135	-0.318919	0.262305
O88643	Pak1	9.34914	9.30447	9.31062	10.0154	9.72056	9.78518	9.68698	9.39364	9.5533	0.00633848	0.013038	0.00521112	0.148966	0.0601058	0.51897	0.295741	0.223228
O88653	Lamtor3	12.5866	12.5371	12.6415	12.8207	12.7417	12.7218	12.661	12.6777	12.707	0.00937366	0.0176197	0.00766695	0.0948392	0.154355	0.173003	0.0795232	0.0934797
O88662	Emp2	9.51731	9.44404	9.33846	9.95348	9.73863	9.90086	9.3654	9.61855	9.6101	0.00958048	0.0179259	0.00975961	0.590209	0.030563	0.431056	0.332979	0.0980774
O88665	Brd7	10.0642	10.1615	9.99364	10.2275	10.117	10.1538	10.0081	9.98938	9.9184	0.0288331	0.0438678	0.259122	0.213754	0.0240059	0.0929806	0.194132	-0.101151
O88668	Creg1	13.5799	13.6531	13.4938	13.1375	13.241	13.1692	13.7453	13.5495	13.6417	0.000760927	0.00288202	0.0021712	0.557901	0.000909063	-0.393039	-0.462947	0.0699084
O88685	Psmc3	16.4746	16.4234	16.5101	16.4222	16.4266	16.3968	16.5636	16.5275	16.5162	0.00822423	0.0158694	0.152547	0.081491	0.00673403	-0.054194	-0.120595	0.0664011
O88693	Ugcg	8.98511	8.77603	8.87922	9.2571	9.51827	9.56427	9.28396	9.07664	9.14663	0.00496443	0.0109224	0.00400502	0.073871	0.084834	0.566427	0.277471	0.288956
O88696	Clpp	15.7396	15.7372	15.7384	15.2396	15.2509	15.2616	15.5047	15.5068	15.4055	6.91e-06	0.000346082	4.99e-06	0.000182427	0.000506445	-0.487722	-0.221651	-0.266071
O88697	Stk16	12.3999	12.4712	12.4745	12.2773	12.339	12.3097	12.3036	12.3071	12.313	0.00185309	0.00530118	0.00317722	0.00308695	0.999437	-0.139821	0.000790261	-0.140611
O88712	Ctbp1	13.7757	13.7152	13.6995	13.9573	13.8207	13.8964	13.8008	13.8235	13.8187	0.0152623	0.0258766	0.0125407	0.145081	0.183685	0.16132	0.0771492	0.0841707
O88735	Map7	14.5034	14.561	14.5019	14.48	14.4928	14.5505	14.3972	14.4088	14.3939	0.00434428	0.00990294	0.827804	0.00546789	0.00997469	-0.0143176	0.107758	-0.122076
O88736	Hsd17b7	14.7134	14.8818	15.0897	14.3894	14.5796	14.7091	14.3355	14.3811	14.4675	0.0160974	0.0269231	0.0721276	0.0144214	0.41653	-0.335656	0.16465	-0.500306
O88738	Birc6	15.8368	15.8576	15.9241	15.9807	16.0654	16.0474	15.8231	15.7793	15.749	0.00111901	0.00370348	0.00927979	0.0950108	0.000953908	0.158332	0.247329	-0.0889978
O88746	Tom1	13.085	13.0169	13.0563	12.8776	12.8514	12.9053	13.2411	13.171	13.5102	0.00746501	0.014805	0.190475	0.0592513	0.0062262	-0.174659	-0.429332	0.254674
O88783	F5	14.3661	14.4664	14.3586	14.672	14.8304	14.7242	14.4457	14.4253	14.3392	0.00107369	0.00359888	0.00175331	0.992388	0.00193504	0.345162	0.338747	0.00641473
O88792	F11r	12.3225	12.2182	12.3152	12.313	12.2512	12.2632	12.3885	12.3567	12.271	0.347056	0.3827	0.972941	0.467884	0.364719	-0.00952027	-0.0629237	0.0534034
O88796	Rpp30	10.8214	10.7848	10.7783	10.9206	10.8051	10.7694	11.0483	10.9618	10.8991	0.0350052	0.0516014	0.770672	0.0362612	0.0865979	0.0369078	-0.138041	0.174949
O88811	Stam2	13.909	13.9266	13.9341	14.1631	14.0851	14.1191	13.9227	13.9008	13.878	0.000102335	0.000953854	0.000255588	0.587064	0.000138761	0.199217	0.221953	-0.0227361
O88822	Sc5d	13.0782	13.5416	13.3933	12.9702	13.2906	13.6362	12.8461	13.2303	13.3968	0.732889	0.752564	0.985099	0.734318	0.823538	-0.0386891	0.141295	-0.179984
O88829	St3gal5	11.7184	11.7329	11.884	12.1717	12.2634	12.1255	11.7687	11.7162	11.6542	0.000465787	0.00211157	0.0012861	0.561026	0.00057461	0.408401	0.473835	-0.065434
O88833	Cyp4a10	14.268	15.0268	14.4684	15.3623	15.9664	14.4719	14.5494	14.0012	13.8146	0.100745	0.128555	0.335904	0.568826	0.0886683	0.679129	1.14514	-0.466013
O88843	Cradd	7.80946	8.18019	8.21873	7.96682	7.93832	7.83818	8.99319	8.94848	8.96521	0.000162575	0.00122206	0.404113	0.000480817	0.000197729	-0.15502	-1.05452	0.899499
O88844	Idh1	18.3503	18.3672	18.2155	17.7721	17.7592	17.7718	18.0095	18.0217	17.988	3.15e-05	0.000550302	2.48e-05	0.000668674	0.00245472	-0.543278	-0.238696	-0.304582
O88845	Akap10	12.2595	12.4256	12.3631	12.4042	12.4114	12.4849	12.1425	12.1907	12.2052	0.00470498	0.0104834	0.255583	0.0269134	0.00416553	0.0841255	0.254002	-0.169877
O88848	Arl6	9.30004	9.26285	9.10993	9.52536	9.54994	9.45003	9.26693	9.2529	8.97904	0.0220582	0.0349958	0.0514904	0.814382	0.0244722	0.284175	0.342156	-0.0579811
O88851	Rbbp9	14.2155	14.108	14.2673	13.5842	13.5383	13.6376	14.3034	14.2082	14.1981	2.79e-05	0.00052129	6.1e-05	0.742788	4.23e-05	-0.61019	-0.649825	0.0396351
O88856	Tpst2	11.8753	11.6565	11.7132	11.8554	11.7852	11.816	11.63	11.7159	11.6717	0.123949	0.154364	0.503867	0.45895	0.107987	0.0705342	0.146344	-0.0758098
O88874	Ccnk	11.8175	11.8708	11.8321	11.9072	11.9494	11.9509	11.8729	11.8758	11.8875	0.00499151	0.0109683	0.00415275	0.156823	0.0426305	0.0957302	0.0571049	0.0386252
O88876	Dhrs3	13.0119	12.864	12.8797	12.7177	12.6596	12.8322	13.0197	12.9301	12.8067	0.0834827	0.109053	0.115137	0.999992	0.114568	-0.181991	-0.182284	0.000293744
O88879	Apaf1	12.7244	12.7332	12.5582	13.1492	13.0586	13.0464	12.8443	12.8319	12.8136	0.000766847	0.00290146	0.000638987	0.0595741	0.00777162	0.41281	0.254815	0.157995
O88888	Apba3	8.40195	8.66017	8.7015	8.59871	8.68568	8.65108	8.71679	8.67104	8.5958	0.676158	0.699434	0.783553	0.677223	0.980286	0.057285	-0.0160531	0.0733381
O88895	Hdac3	12.4216	12.426	12.4659	12.5166	12.4586	12.5714	12.5266	12.4346	12.4594	0.186462	0.221161	0.165825	0.617934	0.524023	0.0776849	0.0419771	0.0357078
O88907	Pias1	11.397	11.2587	11.3308	11.4491	11.3731	11.3928	11.4769	11.4583	11.4392	0.0413645	0.0596351	0.199154	0.0354582	0.40945	0.0761765	-0.0530803	0.129257
O88908	Soat2	14.9269	14.5948	14.4369	14.1421	14.1681	14.0659	15.1932	14.9109	14.7433	0.00614054	0.0127679	0.039083	0.236744	0.00529527	-0.527469	-0.823727	0.296258
O88939	Zbtb7a	10.9872	10.9862	10.8932	10.9405	11.0589	11.0441	10.5613	10.706	10.5149	0.000958806	0.00332616	0.62622	0.00259529	0.00117036	0.0589852	0.420422	-0.361436
O88947	F10	13.9932	14.332	14.5794	14.4764	14.6132	14.5558	13.423	13.6414	13.3137	0.0012803	0.00407388	0.348311	0.00495618	0.00131404	0.246914	1.08909	-0.84218
O88952	Lin7c	11.7077	11.8399	11.7957	11.7377	11.6138	11.6886	11.4652	11.4969	11.5004	0.0015797	0.00471024	0.134206	0.00137074	0.0113745	-0.101071	0.192564	-0.293636
O88958	Gnpda1	14.452	14.648	14.5135	14.5083	14.5107	14.4045	14.6267	14.5135	14.578	0.335509	0.370802	0.585474	0.841094	0.315579	-0.0633514	-0.0982505	0.034899
O88962	Cyp8b1	15.1962	15.6014	15.3344	13.9146	13.4794	13.3246	14.1847	14.4358	14.8055	0.000665189	0.00265126	0.000526873	0.0175185	0.017476	-1.80445	-0.902471	-0.901976
O88967	Yme1l1	14.9349	14.9517	14.9302	14.8837	14.9044	14.9193	14.8654	14.7813	14.9226	0.138576	0.170013	0.579608	0.122042	0.437113	-0.0364633	0.046051	-0.0825143
O88968	Tcn2	12.1188	12.0761	12.0799	11.8637	11.9784	12.0658	12.3089	12.2672	12.1939	0.00639755	0.0131312	0.154439	0.0588922	0.00527157	-0.122304	-0.287366	0.165062
O88974	Setdb1	11.3585	11.6185	11.4693	12.1502	12.1561	11.8824	11.5692	11.6874	11.6662	0.00298065	0.00746586	0.0028355	0.323376	0.0134427	0.580789	0.421974	0.158815
O88983	Stx8	13.3582	13.4055	13.4287	13.5483	13.5403	13.5449	13.2385	13.309	13.3017	0.000138335	0.00111641	0.00258795	0.00898907	0.000110352	0.147035	0.261467	-0.114432
O88986	Gcat	15.3792	15.3817	15.2639	14.6951	14.8712	14.8791	15.2222	15.2302	15.1262	0.000474393	0.00212695	0.000444381	0.130491	0.00263901	-0.526469	-0.377743	-0.148726
O88990	Actn3	12.0442	12.0767	12.1681	12.0264	12.2036	12.0549	13.1842	12.484	16.3642	0.156662	0.189138	0.999999	0.202718	0.202366	-0.0013507	-1.91581	1.91446
O89001	Cpd	13.2525	13.18	13.3583	13.7289	13.5787	13.562	13.2439	13.2459	13.1585	0.00145276	0.00445473	0.00353468	0.75474	0.00186027	0.359576	0.407122	-0.0475461
O89013	Leprot	10.2756	10.3198	10.1837	10.8948	10.7378	10.7971	9.9582	10.2911	9.9262	0.00108188	0.00361478	0.00521836	0.226358	0.00103726	0.550236	0.751419	-0.201184
O89016	Abcd4	12.5272	12.0615	12.0836	11.9115	12.2096	11.9141	12.199	11.8567	11.6893	0.326647	0.362207	0.545133	0.312286	0.872227	-0.21232	0.0967329	-0.309053
O89017	Lgmn	14.5958	14.3794	14.3854	14.6009	14.5243	14.4001	14.3922	14.5376	14.4303	0.757679	0.776438	0.794181	0.999998	0.793244	0.0548748	0.0550208	-0.000145953
O89020	Afm	14.1837	15.1326	14.0657	14.3586	14.5069	14.7616	14.0288	14.2339	14.0417	0.352315	0.387799	0.959394	0.490521	0.361826	0.0817154	0.44087	-0.359154
O89023	Tpp1	12.8778	12.8218	12.7062	12.6395	12.5333	12.475	13.2473	12.9406	13.0422	0.0039051	0.00913928	0.0778841	0.0578098	0.00314501	-0.252665	-0.527475	0.27481
O89026	Robo1	12.3165	12.2206	12.1866	12.9675	12.8942	12.744	12.7646	12.5391	12.777	0.00104082	0.00352247	0.00098092	0.00535168	0.199971	0.627393	0.175024	0.452369
O89032	Sh3pxd2a	10.4416	10.4555	10.7431	10.1922	10.1341	10.0804	10.7954	10.7758	10.7329	0.000906397	0.00320182	0.00721617	0.0922441	0.000779828	-0.411182	-0.632455	0.221273
O89050	Mkln1	12.2623	12.1922	12.3222	12.1949	12.3159	12.3266	12.2859	12.2999	12.1988	0.918263	0.925183	0.923432	0.998603	0.941503	0.0202312	0.0175695	0.00266178
O89051	Itm2b	13.7488	13.8543	13.8311	13.9212	14.0242	14.2299	13.7315	13.9226	13.7983	0.0567784	0.0782621	0.0774582	0.99755	0.0842773	0.247025	0.240961	0.00606435
O89053	Coro1a	14.7969	14.5371	14.6683	15.8163	15.6052	15.5059	15.0218	15.0231	15.0425	0.000163209	0.00122557	0.000136649	0.0225061	0.00175372	0.975059	0.613333	0.361726
O89079	Cope	15.693	15.657	15.7582	15.656	15.597	15.6623	15.5533	15.6452	15.5773	0.0642097	0.087003	0.269382	0.0554551	0.468728	-0.0643133	0.0465098	-0.110823
O89086	Rbm3	9.44388	9.50206	9.68727	10.6861	10.5929	10.1838	8.97188	9.2077	9.11766	0.000252281	0.00151447	0.001851	0.0570145	0.00022377	0.943187	1.38851	-0.445323
O89090	Sp1	13.0628	13.0363	13.0364	13.1722	13.1217	13.1216	12.987	13.0622	13.081	0.0234618	0.036848	0.0368906	0.997886	0.0342489	0.0933479	0.0950914	-0.00174348
O89103	Cd93	9.10135	9.28841	9.15393	10.5181	10.3617	10.6162	9.86762	9.95161	9.92178	8.83e-06	0.000354468	6.5e-06	0.000208323	0.00072574	1.31746	0.585019	0.732439
O89106	Fhit	12.5664	12.4772	12.5437	12.3819	12.4366	12.223	12.3535	12.4582	12.8038	0.297051	0.332451	0.372708	0.996876	0.341463	-0.181947	-0.191345	0.00939778
O89110	Casp8	15.3489	15.3562	15.4596	15.3413	15.3909	15.4268	15.8445	15.4196	15.5443	0.152931	0.185304	0.999834	0.200424	0.196088	-0.00189049	-0.216464	0.214574
O89112	Lancl1	13.879	13.8692	13.9519	13.5292	13.532	13.5423	13.9959	13.9879	13.9996	1.67e-06	0.000258	6.51e-06	0.0114674	1.74e-06	-0.365533	-0.459991	0.0944579
P00186	Cyp1a2	16.5773	16.7756	16.7778	15.1558	15.1447	15.6853	16.3404	16.4484	16.4145	0.000289744	0.00162931	0.000299852	0.202527	0.00120239	-1.3816	-1.07246	-0.30914
P00329	Adh1	18.651	18.5935	18.5128	18.2492	18.209	18.3182	19.1421	18.9582	18.8909	0.000184498	0.00128928	0.0107745	0.00351293	0.000146994	-0.326924	-0.738216	0.411292
P00375	Dhfr	15.7492	15.6399	15.6435	15.769	15.8627	15.9051	15.9283	15.8489	15.8248	0.0184547	0.0301784	0.0374189	0.0226151	0.905587	0.168076	-0.0217453	0.189821
P00397	Mtco1	12.4435	12.287	12.8043	11.7765	11.8087	12.0092	13.1045	13.1775	13.1335	0.000303032	0.00166204	0.00847881	0.00982844	0.000239051	-0.646782	-1.2737	0.62692
P00405	Mtco2	16.1582	16.1805	16.3478	15.6709	15.7026	15.7539	16.8991	16.8276	16.9474	3.43e-06	0.000306016	0.000316657	7.99e-05	2.49e-06	-0.51971	-1.18223	0.66252
P00416	mt-Co3	12.7159	13.2039	13.197	12.5675	12.4393	12.91	12.4334	13.1236	12.9675	0.330121	0.365617	0.302084	0.712066	0.700157	-0.399982	-0.202561	-0.19742
P00493	Hprt1	14.5691	14.6289	14.6387	14.5359	14.4016	14.5059	14.433	14.4804	14.3679	0.0176684	0.0291261	0.0662373	0.0164922	0.510301	-0.131098	0.0540339	-0.185132
P00520	Abl1	9.79155	9.63717	9.68969	9.76344	9.79107	9.65219	9.64277	9.7563	9.94013	0.710298	0.731503	0.939524	0.690863	0.870553	0.0294322	-0.0441643	0.0735966
P00687	Amy1	13.2526	13.3259	13.2097	13.1932	13.2335	13.212	13.1871	13.1477	13.0808	0.0487896	0.0687209	0.451284	0.0421761	0.213504	-0.0498799	0.0743487	-0.124229
P00688	Amy2	13.2115	16.431	13.0953	13.1986	13.2476	12.9041	13.302	13.2812	13.1751	0.440155	0.473834	0.465801	0.544641	0.987443	-1.12916	-0.135995	-0.993169
P00920	Ca2	13.5138	14.0336	13.7535	14.0935	14.1637	14.3676	13.9168	13.9522	14.1516	0.071606	0.0956483	0.0613665	0.324291	0.433365	0.441289	0.201406	0.239883
P01027	C3	18.0869	18.2313	17.9783	18.4223	18.4978	18.511	18.0769	18.0036	18.0258	0.00111967	0.003704	0.00304785	0.628577	0.00135516	0.378173	0.441571	-0.0633981
P01029	C4b	16.5151	16.417	16.7257	16.5122	16.5706	16.577	16.5289	16.4833	16.5921	0.96664	0.970207	0.999962	0.973319	0.971335	0.000664977	0.0185288	-0.0178638
P01592	Igj	11.6478	11.8622	11.3635	11.503	11.2958	11.4218	11.3699	11.6908	11.4669	0.403274	0.438437	0.374177	0.733022	0.780695	-0.217616	-0.10235	-0.115267
P01630	NA	9.78268	10.0535	9.65287	9.78038	10.1371	10.3451	11.0543	11.7231	11.1392	0.00175896	0.00508176	0.558507	0.00198819	0.00529209	0.257853	-1.21799	1.47584
P01631	NA	11.4008	12.1592	11.1207	11.5092	11.6715	11.9754	11.3498	11.6141	11.8015	0.853835	0.8661	0.858052	0.995035	0.900946	0.158426	0.130222	0.0282037
P01633	Igk-V19-17	10.1725	10.7662	9.80212	10.2595	9.98869	10.2188	9.186	10.1051	9.41115	0.161221	0.194132	0.958746	0.177735	0.251612	-0.0912999	0.588246	-0.679546
P01634	NA	11.788	11.7185	11.5241	11.5521	11.7326	12.3444	10.3151	10.8183	12.559	0.567596	0.596427	0.93995	0.742845	0.55357	0.199498	0.645575	-0.446078
P01635	NA	12.865	13.5928	12.6346	12.9698	13.1175	13.6773	12.1171	12.9052	12.5238	0.173844	0.207764	0.802483	0.363198	0.164632	0.224028	0.739466	-0.515439
P01636	NA	11.1922	12.0735	11.1575	12.5905	11.1796	11.8112	11.4651	11.9281	10.9539	0.643272	0.668391	0.707538	0.998413	0.677085	0.386006	0.411392	-0.0253855
P01638	NA	12.5931	11.3656	11.1866	11.7838	11.463	12.1199	10.9714	11.8881	11.1471	0.592392	0.620017	0.985633	0.697184	0.605318	0.0737768	0.453316	-0.379539
P01639	Gm5571	10.5476	11.0662	9.54653	11.0428	10.5277	10.612	9.92094	10.8344	10.344	0.675069	0.698662	0.733774	0.998841	0.707941	0.340738	0.361048	-0.0203099
P01647	NA	12.5925	13.3148	11.913	12.877	12.4573	12.918	12.3194	13.1706	12.3921	0.933076	0.939215	0.936785	0.998652	0.953026	0.14401	0.123429	0.0205803
P01648	NA	11.1828	12.1993	10.696	11.0307	10.3264	10.7001	10.1443	10.7533	10.1394	0.134083	0.165219	0.330611	0.12358	0.723238	-0.673631	0.340058	-1.01369
P01656	NA	10.5275	12.4228	10.9558	10.8455	10.1521	10.6797	10.2509	11.0559	10.1416	0.328626	0.364126	0.422766	0.361391	0.989527	-0.743	0.0762701	-0.81927
P01673	NA	11.3082	13.2766	11.7444	12.115	11.6527	11.5718	11.3415	12.0836	11.7254	0.744454	0.763586	0.817261	0.754092	0.992422	-0.329913	0.0629884	-0.392902
P01725	NA	9.29551	9.97905	8.91768	9.03254	9.42836	9.37793	8.98715	9.71839	8.93306	0.86485	0.876426	0.937571	0.855794	0.979369	-0.117805	0.0667421	-0.184547
P01747	NA	11.3528	11.3759	10.5309	10.803	10.4946	11.1694	10.7567	11.4462	10.2884	0.753652	0.772588	0.784733	0.79584	0.999763	-0.264182	-0.00808552	-0.256097
P06328	Ighv1-62-3	11.71	11.9867	11.4153	12.1154	11.6973	11.9438	11.4785	11.9426	11.7153	0.514995	0.546629	0.561814	0.99909	0.584202	0.214857	0.206737	0.00812046
P01786	NA	7.69365	8.27781	7.63141	7.03223	8.40151	8.47052	10.5535	10.273	9.83603	0.00318212	0.00783685	0.973158	0.00476813	0.00591586	0.100461	-2.25277	2.35323
P01799	NA	11.7287	12.082	11.401	12.1075	11.4882	12.5848	12.8646	13.0824	13.3238	0.0136929	0.0237588	0.604535	0.013701	0.0434093	0.322951	-1.03011	1.35306
P01804	NA	8.67617	9.77863	9.0929	9.56813	9.34182	11.3315	11.4099	11.4148	9.70435	0.160682	0.193546	0.489111	0.141932	0.587037	0.897914	-0.762548	1.66046
P01806	NA	10.6356	11.7247	10.4912	11.3401	11.6567	11.5978	10.1998	10.736	10.4535	0.0605575	0.0826489	0.295985	0.40411	0.0516294	0.581021	1.06842	-0.4874
P01831	Thy1	9.7542	10.6437	9.93681	10.2462	9.77644	9.71732	10.5839	10.3537	10.6665	0.142802	0.174339	0.755311	0.33119	0.133238	-0.198237	-0.621394	0.423157
P01837	NA	15.1272	16.0563	14.9776	15.5903	15.2896	15.7331	15.1457	15.7211	15.2352	0.855726	0.867898	0.893167	0.998029	0.866122	0.150636	0.170353	-0.0197176
P01843	NA	11.9486	12.1403	11.0664	11.1584	11.2223	11.5967	11.487	12.3145	11.6183	0.417699	0.452046	0.55275	0.967586	0.427646	-0.392632	-0.480794	0.0881615
P01845	Iglc3	7.83712	8.74575	7.63091	7.99168	8.37932	7.91103	8.70774	8.92542	8.40996	0.188346	0.223207	0.997337	0.22879	0.249407	0.0227523	-0.587027	0.60978
P01864	NA	12.9992	15.2153	13.4497	14.2196	13.7287	14.4665	12.8395	14.1387	13.0988	0.525577	0.556734	0.925719	0.718719	0.509389	0.250205	0.779257	-0.529052
P01867	Igh-3	13.7364	14.5678	13.188	13.6388	13.3156	13.9442	13.4928	15.0758	13.9988	0.588707	0.616405	0.925315	0.780909	0.56911	-0.197886	-0.556317	0.358431
P01868	Ighg1	13.0403	12.7608	12.7132	12.5174	12.608	13.5489	12.1337	13.4718	12.9633	0.991908	0.992448	0.991373	0.998995	0.996235	0.0533447	0.035182	0.0181627
P01872	Ighm	14.5158	16.0866	14.1141	15.8883	15.7845	15.9183	15.6547	15.6537	15.4041	0.222516	0.257957	0.211441	0.427112	0.830825	0.958226	0.292912	0.665314
P01878	NA	13.5692	13.5166	13.2877	13.1714	12.8208	13.0772	13.223	13.748	13.3547	0.0720537	0.0961589	0.0947744	0.995179	0.106781	-0.434692	-0.418778	-0.0159141
P01887	B2m	14.6627	14.7922	14.7388	14.5647	14.6103	14.8059	14.4634	14.6194	14.6702	0.295312	0.330555	0.695188	0.268511	0.661925	-0.0709709	0.0759294	-0.1469
P01898	H2-Q10	13.9919	14.1756	14.074	13.998	14.1545	14.4376	13.9802	13.9245	13.9065	0.157536	0.190161	0.597914	0.471826	0.139319	0.116217	0.259632	-0.143415
P01899	H2-D1	15.0108	14.8612	14.9803	14.9781	15.0347	15.188	15.0042	15.0299	15.1342	0.272678	0.307848	0.303936	0.363673	0.987351	0.116151	0.0108238	0.105327
P01901	H2-K1	15.3364	15.249	15.382	14.9062	15.0622	15.1781	15.2692	15.2996	15.4194	0.0213164	0.0340173	0.0341925	0.996002	0.0308939	-0.273686	-0.280588	0.00690188
P04231	H2-Eb1	10.0524	10.1001	10.1637	10.1621	10.2541	10.1423	9.89122	10.229	10.9931	0.622676	0.648735	0.951886	0.610158	0.778975	0.0807562	-0.184931	0.265688
P01942	Hba	15.23	16.4914	15.4163	16.2543	16.5875	16.7115	15.6581	15.4646	15.6732	0.0711841	0.0951713	0.125246	0.941977	0.0821852	0.805228	0.919134	-0.113906
P02088	Hbb-b1	15.1715	16.3316	15.5087	15.9651	16.2281	16.4694	15.6279	15.5456	15.792	0.198105	0.233169	0.257421	0.998649	0.242156	0.550274	0.565677	-0.0154032
P84244	H3f3a	12.1593	12.1439	12.0509	12.1339	12.0601	11.9786	11.8397	11.905	11.9165	0.00880283	0.0167535	0.489042	0.00852363	0.0327442	-0.0604761	0.170484	-0.23096
P02463	Col4a1	11.136	11.1637	11.0464	11.4924	11.1261	11.3133	10.9917	11.0723	11.1323	0.095039	0.122129	0.18952	0.866855	0.0983017	0.195257	0.245218	-0.0499611
P02468	Lamc1	15.5886	15.5893	15.5722	16.3003	15.9586	16.2205	15.6502	15.9125	16.1763	0.0237627	0.0372096	0.0199698	0.150119	0.299298	0.576416	0.246767	0.329649
P02469	Lamb1	13.7971	14.0546	13.8619	15.1357	14.9429	15.0447	14.1117	14.2872	14.6002	0.000554559	0.00234116	0.000463696	0.0507631	0.00559702	1.13656	0.708069	0.428494
P02798	Mt2	10.7391	10.5069	11.646	14.709	14.4788	12.5695	12.4445	11.5335	11.9188	0.0111697	0.0202094	0.00987588	0.346778	0.0566632	2.95511	1.95356	1.00155
P02802	Mt1	10.3947	10.3735	11.0706	14.0482	13.7608	11.8945	11.0115	10.3756	10.6445	0.00743164	0.0147428	0.0113019	0.993721	0.0126748	2.62157	2.55728	0.0642967
P03888	Mtnd1	12.7996	12.5269	13.1429	11.8316	12.0175	12.0222	14.7426	14.3321	14.551	2.18e-05	0.00048298	0.00750677	0.000198306	1.86e-05	-0.866041	-2.58479	1.71875
P03893	Mtnd2	12.535	12.7196	12.9747	12.0388	11.9082	12.2812	13.0593	13.2435	13.1919	0.00082523	0.00302935	0.00856523	0.0597291	0.000685262	-0.66705	-1.08884	0.421792
P03899	Mtnd3	10.561	10.5337	10.2622	10.1953	10.2323	10.2318	10.3332	10.4309	10.1854	0.134611	0.165739	0.119294	0.403668	0.609642	-0.232502	-0.096705	-0.135797
P03911	Mtnd4	14.0469	13.9903	13.9471	13.6777	13.7422	13.7202	13.619	13.77	13.7093	0.00102794	0.00349663	0.00201536	0.00156156	0.949993	-0.281374	0.0139661	-0.295341
P03921	Mtnd5	14.7275	14.5641	14.7907	14.2791	14.4262	14.387	15.4545	15.2122	15.3178	9.35e-05	0.000897942	0.0213873	0.000842905	8.06e-05	-0.329989	-0.964059	0.63407
P03953	Cfd	9.47537	10.4374	9.82973	9.1586	9.37311	9.34678	9.74576	9.87669	9.81481	0.0813236	0.106574	0.0885689	0.905624	0.152779	-0.621339	-0.519592	-0.101747
P03958	Ada	13.7842	13.9645	13.8653	13.654	13.6254	13.6304	13.8581	13.9036	13.832	0.0036112	0.008619	0.0055726	0.988379	0.0064319	-0.234761	-0.227991	-0.00676996
P03975	Iap	11.1854	11.1462	11.2415	11.8268	11.6643	11.7582	11.0844	11.2733	11.2544	0.000225614	0.00142102	0.000373555	0.979169	0.000425633	0.558708	0.54573	0.012977
P03987	NA	13.197	13.3427	12.3961	13.5564	13.1803	13.59	13.1436	14.3602	13.0522	0.451728	0.485582	0.564632	0.4718	0.98306	0.463644	-0.0763851	0.540029
P03995	Gfap	10.492	10.536	10.5573	10.5376	10.2589	10.3474	10.454	10.4995	10.3219	0.257094	0.292729	0.246213	0.461229	0.856347	-0.147111	-0.0438051	-0.103306
P04117	Fabp4	14.0054	14.3711	14.019	14.6036	14.3528	14.4421	13.9169	14.2017	14.3147	0.113606	0.142814	0.144132	0.996128	0.160396	0.334315	0.321734	0.0125812
P04184	Tk1	11.0365	10.7768	10.8447	11.4285	11.6212	12.1092	10.966	10.9299	11.0094	0.00623819	0.0128969	0.00810376	0.890754	0.0131916	0.833638	0.751214	0.0824248
P04186	Cfb	15.1015	15.6136	15.2402	15.4161	15.5179	15.6317	14.9373	15.0159	14.971	0.0189122	0.03081	0.357484	0.0988003	0.0163564	0.203451	0.54714	-0.343689
P04247	Mb	11.735	11.6167	11.7711	11.5018	11.7323	11.4837	13.8682	12.1249	17.9988	0.124362	0.15472	0.995064	0.17527	0.155374	-0.134977	-3.09136	2.95638
P04441	Cd74	13.6507	13.6407	13.7805	14.1839	13.8568	13.9622	13.7619	14.1138	14.1935	0.0944843	0.121501	0.143015	0.116704	0.986148	0.31033	-0.0221047	0.332434
P04627	Araf	14.269	14.1948	14.1601	14.1375	14.1437	14.1417	14.2608	14.1106	14.0839	0.436308	0.470176	0.451439	0.559481	0.976527	-0.0670427	-0.0108305	-0.0562122
P04919	Slc4a1	12.0293	13.2012	12.1262	13.1584	13.4914	13.654	12.4042	12.3661	12.6949	0.0459259	0.0650993	0.0622351	0.993783	0.0711126	0.982324	0.946177	0.0361473
P04925	Prnp	10.6208	10.7509	10.7534	10.9996	10.9307	11.1643	10.5087	10.767	10.5837	0.00947456	0.017773	0.0288312	0.622531	0.00984409	0.32315	0.411711	-0.0885611
P04939	Mup3	15.0957	15.1297	14.9196	13.2007	13.7524	14.0788	14.4497	14.7075	14.6319	0.00242626	0.00642093	0.00214396	0.19031	0.0151624	-1.37104	-0.919074	-0.451963
P04945	NA	10.1698	10.5245	10.17	10.2879	10.1914	10.549	10.5945	11.1234	11.1179	0.0261703	0.0403855	0.957269	0.0335799	0.0472649	0.0546568	-0.602489	0.657146
P05063	Aldoc	14.2688	13.7628	13.9717	13.3503	13.3112	13.3654	13.8971	14.1118	13.9424	0.00380745	0.00896215	0.00590159	0.990543	0.00672174	-0.658797	-0.641471	-0.0173267
P05064	Aldoa	15.7184	15.732	15.7746	16.1629	15.9859	16.0117	15.795	15.7355	16.9182	0.4547	0.488418	0.613762	0.453105	0.951244	0.311815	-0.0960521	0.407867
P05132	Prkaca	14.3721	14.3432	14.3669	14.2656	14.2496	14.3329	14.5828	14.3605	14.5312	0.0328519	0.0488885	0.435776	0.147552	0.0286303	-0.0780459	-0.208799	0.130753
P05201	Got1	17.1773	16.9331	16.968	16.6375	16.6472	16.3351	17.4499	17.283	17.2465	0.00147506	0.00450238	0.0136413	0.0915148	0.00123446	-0.486178	-0.786525	0.300346
P05202	Got2	17.6956	17.6798	17.5529	17.2293	17.3582	17.2344	18.4558	17.9378	17.9799	0.00319077	0.00785553	0.0959562	0.0363857	0.00259925	-0.368769	-0.850539	0.481769
P05208	Cela2a	8.23676	12.5129	8.67281	8.49452	8.61299	7.74275	8.00289	8.12051	7.72364	0.291883	0.327065	0.425156	0.302321	0.953672	-1.52409	0.334407	-1.8585
P05213	Tuba1b	10.1408	10.1214	10.2112	11.0713	11.107	10.9641	10.5787	10.6576	10.6254	3.72e-06	0.000308159	2.66e-06	0.000130814	0.000206496	0.889667	0.426929	0.462738
P05366	Saa1	10.0646	10.1759	12.5814	10.3933	10.3557	10.185	10.0282	9.90447	10.1018	0.425094	0.459643	0.640904	0.40839	0.898433	-0.629283	0.299832	-0.929115
P05480	Src	9.01736	8.65325	8.45536	9.1568	9.06889	8.9921	8.65254	8.94302	8.78807	0.126055	0.156508	0.125762	0.849621	0.252363	0.363939	0.278055	0.0858837
P05555	Itgam	13.2702	13.1179	13.3103	14.5914	14.3307	14.3181	13.5114	13.6705	13.6238	4.64e-05	0.000653052	4.14e-05	0.0192198	0.000350932	1.18055	0.811459	0.369093
P05622	Pdgfrb	14.8166	15.0317	14.6177	14.5673	14.4309	14.4139	14.7775	14.6575	14.5153	0.0743296	0.0986227	0.0635057	0.395366	0.368716	-0.351314	-0.17939	-0.171924
P05977	Myl1	12.5285	12.4752	12.4155	12.5402	12.705	12.5146	13.8318	12.8144	17.3326	0.169421	0.203073	0.994343	0.204304	0.231965	0.113533	-2.07302	2.18655
P06151	Ldha	17.4463	17.3211	17.5208	17.5394	17.6584	17.4946	18.0142	17.8549	17.8845	0.00147758	0.00450636	0.240485	0.00139969	0.00724226	0.134704	-0.353729	0.488433
P06327	Gm5629	12.3766	12.961	11.7102	12.7642	12.6233	12.7418	11.6767	12.4733	11.2605	0.170456	0.204147	0.678497	0.438985	0.153432	0.360498	0.906261	-0.545763
P06330	NA	14.2044	13.9096	12.9127	13.1711	13.0169	12.957	12.7525	13.6038	13.075	0.283061	0.318346	0.299781	0.401447	0.966292	-0.627242	-0.0954401	-0.531801
P06339	H2-T23	12.8435	12.6565	12.8929	12.8555	13.0473	13.1993	12.9179	12.8714	12.9063	0.141019	0.172637	0.124772	0.603552	0.424931	0.236386	0.135493	0.100892
P06467	Hbz	9.35107	9.59662	10.2078	7.57785	7.45125	7.29245	8.76774	9.02499	9.33003	0.000299417	0.00165084	0.000274223	0.0844165	0.00187538	-2.27796	-1.6004	-0.677562
P06537	Nr3c1	14.2785	14.2625	14.146	14.0299	13.9919	14.0303	14.2886	14.2566	14.29	0.000862076	0.00310948	0.00287625	0.423864	0.000950647	-0.211658	-0.261051	0.0493936
P06683	C9	13.4525	14.0009	13.981	13.6491	13.9351	14.2543	12.9572	13.0952	13.0436	0.00915529	0.0172764	0.799231	0.0219302	0.0107148	0.134717	0.914159	-0.779442
P06684	C5	15.7633	16.0722	16.0613	15.7402	15.9544	16.0094	15.3384	15.4966	15.5277	0.00904111	0.0171033	0.849847	0.0110335	0.0202132	-0.0642763	0.447125	-0.511401
P06728	Apoa4	13.5965	15.1108	14.2327	15.7108	16.0719	16.259	13.8484	14.3432	14.0434	0.0055105	0.0117883	0.0126227	0.831191	0.00684729	1.70055	1.93558	-0.23503
P06745	Gpi	16.2469	16.2332	16.1394	16.0764	16.0812	16.2489	16.2861	16.2227	16.2163	0.242759	0.278697	0.470684	0.815803	0.227986	-0.0710284	-0.106209	0.0351803
P06797	Ctsl	13.3978	13.3658	13.3825	14.1949	14.6058	14.4696	13.4443	13.3564	13.2636	8.99e-05	0.000878818	0.000172993	0.965491	0.000149405	1.04141	1.06869	-0.0272727
P06800	Ptprc	14.3551	13.8964	14.0786	14.9355	14.7409	14.6709	14.2587	14.4095	14.3693	0.00613651	0.0127679	0.00533607	0.25143	0.0372108	0.672383	0.436593	0.23579
P06801	Me1	16.561	17.0841	15.8083	16.2658	16.1052	16.6593	17.0191	16.7815	17.1606	0.223132	0.258549	0.912346	0.369931	0.225273	-0.141001	-0.643587	0.502586
P06802	Enpp1	14.9487	14.6455	14.7039	14.4907	14.4984	14.3725	14.803	14.7558	14.6553	0.0244086	0.0380638	0.0310359	0.948773	0.0450873	-0.312099	-0.284138	-0.0279611
P06909	Cfh	15.9187	16.5223	16.1921	16.4241	16.6252	16.6856	15.7593	15.9468	15.8407	0.012118	0.0215954	0.1389	0.144607	0.00990209	0.367229	0.729328	-0.362099
P07091	S100a4	11.6178	11.4953	11.6437	12.9083	12.649	12.7779	11.9146	12.2608	12.0912	0.00010382	0.000961481	8.34e-05	0.00848203	0.00173606	1.19283	0.689564	0.503262
P07214	Sparc	10.6682	10.5856	10.697	11.5734	11.3098	11.5565	11.1049	11.1396	10.9382	0.000292611	0.00163666	0.000230761	0.00929178	0.00844715	0.829672	0.418999	0.410673
P07309	Ttr	14.9679	15.4037	14.8151	14.9651	14.9221	15.2593	14.782	14.9275	14.7683	0.3706	0.406161	0.996692	0.41432	0.451185	-0.0134186	0.222876	-0.236295
P07310	Ckm	13.7831	13.778	13.6758	13.4629	13.5798	13.5325	15.1225	13.987	18.8246	0.154818	0.187182	0.981397	0.226871	0.179803	-0.220563	-2.45297	2.23241
P07356	Anxa2	15.6242	15.6569	15.7615	16.7166	16.5147	16.5954	15.8574	16.0286	15.864	4.08e-05	0.000608542	3.99e-05	0.0440946	0.000213916	0.927991	0.692229	0.235762
P07607	Tyms	11.6158	11.6088	11.6488	12.2194	12.2691	12.3018	11.6845	11.7383	11.6714	7.97e-07	0.000258	1.17e-06	0.0825992	2.06e-06	0.638968	0.565336	0.073632
P07724	Alb	17.4503	19.148	17.5556	18.2796	18.2364	18.7993	17.1116	17.7452	17.315	0.183295	0.217853	0.727753	0.430123	0.167399	0.38715	1.04786	-0.660709
P07742	Rrm1	14.3826	14.2757	14.3218	14.7368	14.8047	14.8893	14.5178	14.4135	14.3304	0.000543317	0.00231529	0.000594419	0.353636	0.00189732	0.483572	0.389688	0.0938845
P07758	Serpina1a	14.739	15.871	15.29	14.858	14.8227	15.4075	14.4615	14.8802	14.7937	0.270972	0.306194	0.698973	0.245639	0.617175	-0.270628	0.317589	-0.588217
P07759	Serpina3k	16.5552	17.6812	16.9389	15.8264	15.9146	16.5726	15.7613	16.3157	16.4579	0.0777852	0.102412	0.0957003	0.123067	0.978856	-0.953927	-0.0737673	-0.88016
P07901	Hsp90aa1	17.602	17.6628	17.7437	17.4746	17.5475	17.7055	17.5416	17.5018	17.5658	0.203565	0.238624	0.397008	0.194194	0.829704	-0.0936364	0.0394504	-0.133087
P08003	Pdia4	18.4414	18.3055	18.4589	18.309	18.3936	18.3409	18.0269	18.1172	18.1246	0.00190754	0.00541515	0.572993	0.0021614	0.00567428	-0.0540979	0.258259	-0.312357
P08030	Aprt	14.5297	14.5817	14.7908	14.9116	14.886	14.9168	14.6806	14.5807	14.9256	0.105961	0.134331	0.0961769	0.664251	0.29603	0.27074	0.175862	0.0948771
P08032	Spta1	10.5159	11.171	10.5393	11.1628	11.4337	11.6183	10.9016	10.874	10.9958	0.0451616	0.064168	0.0432262	0.674843	0.12954	0.6629	0.481146	0.181754
P08043	Zfp2	8.33085	8.2685	8.0548	8.5242	8.64812	8.5992	8.48399	8.1611	7.79974	0.0946912	0.121746	0.170764	0.919596	0.10349	0.372455	0.442228	-0.0697726
P08071	Ltf	15.075	14.6157	15.6292	15.6819	15.6077	15.3626	15.3186	15.3897	15.6314	0.285829	0.320966	0.284995	0.450061	0.918566	0.4441	0.104167	0.339933
P08101	Fcgr2	14.7235	14.4569	14.4106	14.2401	14.2271	14.1919	14.3218	14.5094	14.282	0.0537444	0.0747395	0.0454546	0.31107	0.342032	-0.310651	-0.151371	-0.15928
P08103	Hck	13.2855	12.8951	13.024	13.4825	13.2841	13.3564	12.9041	13.0768	12.9869	0.0313168	0.0469465	0.0775024	0.772046	0.0327497	0.30611	0.385029	-0.0789192
P08113	Hsp90b1	18.447	18.4016	18.6191	18.4464	18.4971	18.478	18.4115	18.3716	18.4295	0.350357	0.38576	0.96111	0.360871	0.486263	-0.015385	0.0696127	-0.0849977
P08121	Col3a1	11.3359	11.4528	11.3168	13.2216	12.6675	12.9446	12.5278	12.3696	12.3075	0.000104624	0.000964067	9e-05	0.000951965	0.0225961	1.57606	0.542919	1.03314
P08122	Col4a2	14.0921	14.1178	13.9744	14.5699	14.0402	14.1948	13.9708	14.0963	14.1407	0.31516	0.351112	0.363515	0.998274	0.387631	0.206821	0.199001	0.00782036
P08207	S100a10	13.0671	13.2763	13.4033	14.2605	14.007	14.4827	13.1986	13.6545	13.5291	0.00301125	0.0075092	0.00316551	0.496927	0.0101742	1.00117	0.789317	0.211853
P08226	Apoe	14.8865	14.9317	14.7318	14.751	14.9885	14.956	14.7847	14.7755	14.7284	0.297777	0.333162	0.82024	0.551027	0.278432	0.0485278	0.135663	-0.0871347
P08228	Sod1	16.429	16.4834	16.2899	15.7312	15.7687	15.7659	16.0635	16.0439	15.9849	5.05e-05	0.000680455	4.02e-05	0.000926415	0.004329	-0.645445	-0.275455	-0.36999
P08249	Mdh2	17.6091	17.6135	17.5478	17.3653	17.4544	17.3891	17.6994	17.5542	17.63	0.00468815	0.0104618	0.0127938	0.684876	0.00532489	-0.187197	-0.224953	0.0377569
P08556	Nras	9.88287	9.79881	9.91956	9.91892	10.0194	9.87188	10.0116	9.78324	9.84133	0.613517	0.639919	0.625036	0.985837	0.716354	0.0696411	0.0579786	0.0116625
P08607	C4bpa	13.7991	13.9718	13.9095	14.2506	14.5217	14.4349	13.5607	13.8895	13.5847	0.00205433	0.00572343	0.0109253	0.230851	0.00188907	0.508932	0.724094	-0.215162
P08680	Alas2	12.9344	12.9312	12.8725	11.9828	12.193	12.2913	12.8658	12.893	12.8054	0.000125477	0.00105435	0.000181422	0.753618	0.000284097	-0.756957	-0.698993	-0.0579637
P08752	Gnai2	15.4267	15.4439	15.4519	15.8537	15.6525	15.8129	15.4125	15.5716	15.4525	0.00379654	0.00894508	0.00481896	0.827617	0.00870713	0.332211	0.294205	0.0380059
P08775	Polr2a	14.9508	14.8955	14.863	15.0068	14.9763	14.9339	15.0051	15.0172	14.9961	0.0250772	0.038936	0.100588	0.0226076	0.483742	0.0692903	-0.0337341	0.103024
P08905	Lyz2	12.1877	11.6589	12.0393	12.9537	12.6977	12.6944	12.0583	12.296	12.3474	0.0065311	0.0133235	0.00579199	0.292838	0.0354358	0.819983	0.548019	0.271964
P09055	Itgb1	15.6763	15.6813	15.5941	15.9312	15.8607	15.8648	15.4563	15.5836	15.5481	0.000467371	0.00211744	0.00372632	0.0675357	0.000405385	0.234993	0.356231	-0.121238
P09103	P4hb	18.7412	18.7865	18.8912	18.8169	18.8268	18.82	18.5402	18.5623	18.4444	0.000993	0.00341413	0.946051	0.00195797	0.00150356	0.0149244	0.305608	-0.290684
P09242	Alpl	11.0028	10.9189	11.0798	11.9132	12.0365	11.8738	11.5239	11.5534	11.4167	2.1e-05	0.000478007	1.61e-05	0.00062166	0.0011639	0.940647	0.443165	0.497482
P09405	Ncl	17.4255	17.3958	17.3982	17.5944	17.4845	17.443	17.2814	17.275	17.2354	0.00246796	0.0064849	0.0952924	0.0260317	0.00202617	0.100791	0.243351	-0.142559
P09411	Pgk1	17.9343	17.9789	17.9084	17.6675	17.6178	17.618	18.0294	17.8626	17.9003	0.000911452	0.00321812	0.00144276	0.976033	0.00171356	-0.306071	-0.296288	-0.00978281
P09470	Ace	9.93484	10.193	10.1695	10.5535	10.1992	10.5356	10.1521	10.5738	10.4443	0.142583	0.174144	0.160788	0.221981	0.964884	0.330365	0.0393598	0.291005
P09528	Fth1	16.8443	16.5694	16.8918	17.6132	17.2478	17.0212	16.7925	16.8044	16.6833	0.028748	0.0437656	0.0443299	0.998584	0.0416755	0.525559	0.533976	-0.00841671
P09542	Myl3	12.5907	12.0753	12.493	12.0073	12.0231	11.8359	12.9759	12.1079	16.4389	0.269207	0.304593	0.918438	0.428274	0.269562	-0.430931	-1.88545	1.45452
P09581	Csf1r	14.359	13.9694	14.0688	14.477	14.3453	14.407	14.0775	14.1907	14.0877	0.054157	0.0752135	0.0842307	0.990577	0.0713778	0.277351	0.291071	-0.0137201
P09602	Hmgn2	14.5625	14.5108	14.4708	15.3984	15.1521	15.0971	14.8074	14.7297	14.7206	0.000392112	0.0019084	0.000340356	0.061031	0.00314948	0.701168	0.463293	0.237875
P09671	Sod2	15.6465	15.572	15.4576	14.8785	15.1163	14.9848	15.6845	15.4929	15.4735	0.0011483	0.00378676	0.00189028	0.995234	0.00204505	-0.565522	-0.557093	-0.00842835
P09803	Cdh1	14.728	14.7232	14.8616	15.2014	15.1858	15.1938	14.6375	14.7026	14.6894	3.15e-05	0.000550302	0.000113439	0.127484	3.54e-05	0.422741	0.517179	-0.0944383
P09813	Apoa2	12.6106	13.3521	12.4644	12.2712	12.3644	12.3886	12.6653	12.6232	12.6696	0.191237	0.226122	0.178037	0.777755	0.410613	-0.467612	-0.311257	-0.156355
P09925	Surf1	13.815	13.6945	13.6292	13.3763	13.4619	13.4312	13.6918	13.6331	13.5822	0.00485925	0.0107521	0.00467158	0.400424	0.020004	-0.289773	-0.212536	-0.0772361
P0C0A3	Chmp6	12.8041	12.8218	12.7704	12.9945	13.0381	13.0583	12.6991	12.8458	12.7065	0.00145114	0.00445184	0.00438023	0.544343	0.00164916	0.231538	0.279866	-0.0483286
Q3THW5	H2afv	14.0885	14.1274	14.1025	14.1282	14.0495	14.0965	14.2481	14.2446	14.2541	0.000515357	0.00223819	0.772326	0.00119806	0.000705674	-0.0146794	-0.157484	0.142805
P0C605	Prkg1	13.0286	13.1186	13.0033	13.5545	13.1693	13.3104	13.1711	13.2284	13.1517	0.0632903	0.0858756	0.0540644	0.415602	0.300377	0.294552	0.16097	0.133582
P0C7L0	Wipf3	11.6126	11.6294	11.5823	11.6392	11.6834	11.5479	11.7558	11.5205	11.4809	0.890115	0.8993	0.978803	0.955944	0.881074	0.0154177	0.0378213	-0.0224036
P0C7N9	Psmg4	11.2229	11.141	11.0588	11.3251	11.3248	11.3233	10.711	10.6897	10.7241	1.2e-05	0.000386885	0.00841473	8.52e-05	1.05e-05	0.183488	0.616113	-0.432625
P0C7T6	Atxn1l	11.8418	12.005	11.7578	11.8459	11.9023	11.8852	12.0592	11.9725	11.854	0.462801	0.495887	0.991653	0.493031	0.558544	0.00960011	-0.0841223	0.0937224
P0C872	Jmjd7	12.3254	12.2577	12.1626	12.1508	12.3345	12.2615	12.0601	12.0818	12.0681	0.0342623	0.0506792	0.999979	0.0507904	0.05041	0.000356476	0.178904	-0.178547
P0C8B4	NA	8.74359	8.73495	8.62486	8.49825	8.48132	8.49259	8.43612	8.16221	8.46507	0.0178616	0.0293531	0.104678	0.0152102	0.313643	-0.210412	0.136255	-0.346667
P0C8K7	Smim1	8.9133	8.95028	8.6695	8.73738	9.0578	8.90371	9.04058	8.9787	8.89436	0.546242	0.575966	0.872633	0.519234	0.798499	0.055272	-0.0715818	0.126854
P0CG14	Chtf8	11.409	11.7474	11.3586	11.3989	11.3897	11.4538	11.5209	11.4991	11.5022	0.602054	0.628945	0.660802	0.99969	0.647339	-0.0908819	-0.09328	0.00239807
P0DN34	NA	13.1457	13.0457	13.1421	12.8427	12.8282	12.7494	13.1311	13.0217	12.9281	0.0056588	0.0120178	0.00536459	0.39465	0.0239392	-0.304343	-0.220163	-0.0841805
P0DN91	NA	12.3368	11.4912	12.1364	11.3019	11.4158	11.9142	11.6914	12.4234	12.5174	0.209552	0.244705	0.433395	0.791737	0.195659	-0.444173	-0.666805	0.222633
P0DOV1	NA	10.8162	10.6931	10.7756	11.0774	10.9213	11.0108	10.839	10.9412	10.7402	0.0289325	0.0439736	0.0261845	0.509587	0.110937	0.24149	0.162986	0.0785035
P0DOV2	NA	14.226	13.9928	14.0095	14.9139	14.7392	14.7754	14.1827	14.2423	14.2634	0.000186216	0.00129628	0.000198371	0.199687	0.000730336	0.733343	0.580011	0.153332
P0DP28	NA	16.3118	16.3331	16.2867	16.3193	16.2384	16.2875	16.2551	16.277	16.2706	0.235833	0.271679	0.461103	0.221514	0.813807	-0.0288138	0.0141423	-0.0429561
P0DPE0	NA	12.0747	12.1549	12.111	12.1721	12.3177	12.2562	11.8734	11.7774	11.7775	0.000237521	0.00146215	0.0645135	0.0016079	0.000214367	0.135127	0.439247	-0.304119
P10107	Anxa1	14.0554	13.9131	14.2401	15.5943	15.2819	15.4704	14.4146	14.6395	14.6867	0.000107247	0.000972018	8.97e-05	0.016439	0.00117873	1.37937	0.868624	0.510743
P10126	Eef1a1	18.5975	18.7482	18.7675	18.4817	18.4829	18.5286	18.6838	18.6553	18.617	0.0126178	0.0222542	0.0123648	0.557272	0.0429164	-0.20665	-0.154291	-0.0523581
P10404	Fv4	12.2545	12.117	12.3522	12.9621	12.8806	13.0729	12.3346	12.4138	12.1769	0.000369481	0.00185473	0.000509162	0.754133	0.000863181	0.73065	0.663443	0.0672074
P10493	Nid1	14.3664	14.3384	14.3302	15.3863	15.0764	15.2268	14.4953	14.7141	14.8781	0.000811753	0.00299594	0.000669261	0.0539594	0.00901099	0.884798	0.533979	0.350819
P10518	Alad	16.4248	16.3353	16.3195	15.7158	15.8061	15.7657	16.6205	16.4039	16.4073	8.98e-05	0.000878818	0.000290696	0.26944	0.000105339	-0.597368	-0.714721	0.117353
P10605	Ctsb	15.8707	15.8596	15.7381	16.2725	16.2113	16.213	15.9502	15.9489	15.7367	0.00210136	0.00582575	0.00256669	0.714809	0.00538744	0.409473	0.353647	0.0558262
P10630	Eif4a2	13.9207	14.133	14.1994	13.3327	13.3859	13.5258	14.8799	14.6689	14.8537	2.66e-05	0.000509498	0.00126278	0.000877234	2.06e-05	-0.669581	-1.38605	0.716465
P10637	Mapt	13.5279	13.709	13.5001	12.9915	13.1331	13.1436	13.3561	13.404	13.6987	0.0094993	0.0178057	0.0103026	0.692833	0.0262338	-0.489568	-0.396874	-0.0926942
P10639	Txn	14.3237	14.3364	14.3925	13.9167	13.9203	14.0158	14.3877	14.3125	14.429	8.91e-05	0.000878818	0.000191554	0.821879	0.000134818	-0.399918	-0.425474	0.0255551
P10648	Gsta2	10.7598	11.3569	10.5829	11.2069	11.3679	11.3551	12.0582	11.4338	10.9878	0.244146	0.28007	0.454873	0.23207	0.839288	0.410117	-0.183299	0.593416
P10649	Gstm1	17.7396	17.6798	17.281	17.7932	17.7454	17.9114	18.2733	17.9008	17.815	0.11049	0.139303	0.365042	0.0971358	0.569091	0.249898	-0.179673	0.429571
P10711	Tcea1	14.4677	14.4544	14.4005	14.8119	14.9205	14.7872	14.4254	14.3806	14.4051	5.2e-05	0.000680455	0.000123064	0.627762	7.39e-05	0.398985	0.43618	-0.0371958
P10810	Cd14	11.4611	10.9199	10.9934	11.8427	11.8177	11.6888	11.2724	11.3544	11.306	0.00996287	0.0184859	0.00938123	0.453642	0.0398326	0.658263	0.472137	0.186127
P10833	Rras	13.6384	13.5851	13.5886	13.7565	13.7153	13.8019	13.5439	13.6014	13.5431	0.00129659	0.00409296	0.00466473	0.397117	0.00136837	0.153899	0.195124	-0.0412243
P10852	Slc3a2	14.7599	14.5905	14.7079	15.6382	15.5104	15.4789	14.954	14.8736	14.8364	2.56e-05	0.000509396	2.57e-05	0.0441653	0.000122265	0.856395	0.654508	0.201888
Q8CGP1	Hist1h2bk	17.4762	17.492	17.3262	17.6947	17.528	17.4757	17.664	17.594	17.5692	0.111245	0.14011	0.233086	0.110404	0.83077	0.134668	-0.0429102	0.177578
P10922	H1f0	15.9909	15.8767	15.8177	15.3421	15.1174	15.1773	15.5922	15.6512	15.5948	0.000212463	0.00137595	0.000172063	0.0167116	0.00311632	-0.682812	-0.400435	-0.282378
P10923	Spp1	9.43712	9.49908	9.68073	10.454	10.1841	10.2955	9.3137	9.58758	9.45897	0.000398704	0.00192257	0.000955815	0.724107	0.000538737	0.77222	0.857782	-0.0855616
P11031	Sub1	14.3992	14.3271	14.3344	14.7087	14.685	14.6301	14.5211	14.4644	14.4846	0.000118368	0.0010215	9.5e-05	0.00911722	0.0020123	0.321077	0.1846	0.136477
P11087	Col1a1	14.754	14.8058	14.5245	16.4026	15.3134	15.5969	15.525	15.5401	15.7815	0.0182153	0.0298429	0.0211612	0.0403197	0.851467	1.0762	0.155408	0.920795
P11103	Parp1	15.3164	15.2207	15.2647	15.6252	15.5857	15.5707	15.4457	15.3834	15.3578	0.000209776	0.0013682	0.000172414	0.020939	0.00261569	0.326606	0.198247	0.128359
P11152	Lpl	11.3911	11.4787	11.5503	12.8357	13.4554	12.9961	11.7143	11.658	11.7692	0.000102487	0.000953854	0.000124542	0.348096	0.00030809	1.62234	1.38191	0.240437
P11157	Rrm2	10.2352	10.3003	10.608	11.3686	11.8982	13.0764	9.76232	10.4489	10.1031	0.00870225	0.0166041	0.0202738	0.819804	0.0103861	1.73323	2.00962	-0.276392
P11247	Mpo	12.3935	12.0012	12.6486	12.968	12.9652	12.7217	12.6221	12.8215	13.0911	0.0656884	0.0887119	0.0819226	0.105538	0.978411	0.537218	0.0400605	0.497158
P11276	Fn1	17.2053	17.2474	17.2141	18.5214	18.456	18.4824	17.6543	17.7017	17.533	3.85e-07	0.000231521	5.23e-07	0.000253529	3.1e-06	1.26433	0.856907	0.407421
P11352	Gpx1	15.261	15.3944	15.3837	14.5781	14.7224	14.6048	15.5986	15.3511	15.3678	0.000124767	0.00105199	0.00032633	0.534105	0.000163688	-0.711269	-0.804053	0.0927841
P11404	Fabp3	11.7308	11.7874	11.7159	11.5618	11.6682	11.7099	12.6508	11.9797	16.2601	0.201215	0.236209	0.995518	0.267982	0.239763	-0.0980639	-1.98356	1.88549
P11438	Lamp1	12.4268	12.4596	12.5343	12.6735	12.6401	12.6415	12.2435	12.3772	12.3028	0.000543512	0.00231529	0.0126398	0.0175176	0.000430496	0.17813	0.34383	-0.1657
P11440	Cdk1	9.84851	9.8846	10.2202	11.6831	11.8527	12.1022	10.1435	9.9562	9.65882	5.42e-05	0.000694306	0.00010732	0.931732	8.85e-05	1.8949	1.95984	-0.064945
P11499	Hsp90ab1	18.5643	18.6063	18.6143	18.3774	18.4486	18.5455	18.3715	18.4045	18.4222	0.0105283	0.0193155	0.0441234	0.00975984	0.431316	-0.137798	0.0577771	-0.195576
P11531	Dmd	14.0817	14.1213	14.1122	14.0042	13.9798	14.0384	14.1331	14.1274	14.1311	0.000812626	0.00299594	0.0029497	0.356707	0.000865915	-0.0976133	-0.12309	0.0254769
P11588	Mup1	13.3279	14.3494	14.5071	10.8367	10.7619	10.7574	10.4445	11.7704	11.9391	0.00118939	0.00387528	0.00132584	0.00379262	0.483927	-3.27615	-0.599353	-2.67679
P11610	Cd1d2	13.9147	13.7241	13.6727	13.4331	13.5107	13.474	13.7776	13.9466	13.8296	0.00533013	0.0115029	0.0171818	0.560309	0.00557193	-0.297875	-0.378626	0.0807502
P11672	Lcn2	11.967	11.4613	12.6499	12.999	13.0762	12.5824	12.3068	12.3577	12.535	0.0860246	0.111916	0.0745821	0.49838	0.333941	0.859826	0.486094	0.373732
P11680	Cfp	10.577	11.275	10.1865	11.231	11.2896	11.6783	10.1938	10.5021	10.4225	0.032191	0.0480607	0.108837	0.57929	0.0299417	0.720077	1.0268	-0.306719
P11688	Itga5	14.2851	14.3143	14.298	14.4085	14.467	14.5144	14.5284	14.4403	14.4442	0.00433467	0.00988918	0.0079945	0.00640927	0.973893	0.16416	-0.00768036	0.17184
P11714	Cyp2d9	15.2301	15.0931	15.0033	14.2049	14.2082	14.4185	15.7985	15.4308	15.7242	8.41e-05	0.000856608	0.00113751	0.00992211	6.88e-05	-0.831633	-1.37395	0.542317
P11725	Otc	17.0779	17.21	17.0629	16.5174	16.6284	16.6186	17.1366	17.0929	16.9383	0.000470473	0.00212126	0.000611562	0.666095	0.00118892	-0.528797	-0.467797	-0.0610002
P11835	Itgb2	14.4578	14.1302	14.3542	15.3391	15.1336	15.0807	14.3662	14.4541	14.4909	0.000355893	0.00181419	0.000436663	0.517432	0.00100454	0.870433	0.747449	0.122984
P11859	Agt	12.6255	12.8243	12.8433	13.1134	13.1606	12.9838	13.0414	12.98	12.8437	0.0262662	0.040508	0.0223371	0.145899	0.345361	0.321537	0.130912	0.190625
P11862	Gas2	14.2334	14.0679	14.175	14.2768	14.3743	14.4609	15.6773	15.2228	15.2545	0.000199153	0.00134381	0.319534	0.000228548	0.000655916	0.211953	-1.01421	1.22616
P11881	Itpr1	15.2195	15.2425	15.1409	15.0784	15.0407	15.0788	15.2602	15.2278	15.2589	0.00168863	0.00494727	0.00761243	0.285779	0.00163364	-0.135029	-0.182978	0.047949
P11928	Oas1a	13.277	13.1164	13.3793	14.1884	14.1835	14.7153	13.4114	13.5751	13.5981	0.00128386	0.00407992	0.00127701	0.298212	0.00543173	1.10482	0.834202	0.27062
P11930	Nudt19	14.9859	14.7977	14.9558	14.7687	14.9017	14.8066	15.3704	15.2505	15.1726	0.0023569	0.00630797	0.507205	0.00770543	0.00253634	-0.0874771	-0.438852	0.351375
P11983	Tcp1	16.2873	16.3626	16.3268	16.1731	16.2179	16.2587	16.2336	16.2202	16.1985	0.012548	0.0221574	0.0193421	0.0200417	0.999458	-0.108995	-0.000882875	-0.108112
P12023	App	11.439	11.4768	11.3318	12.3979	12.2956	12.1927	11.4103	11.5364	11.5246	2.35e-05	0.000492045	3.34e-05	0.552789	5.59e-05	0.87959	0.80495	0.0746405
P12025	Mdk	8.30741	8.13042	7.71455	9.54346	8.81881	9.24492	8.25503	8.35281	8.17157	0.00503069	0.0110351	0.00556563	0.649996	0.0143709	1.1516	0.942589	0.209011
P12246	Apcs	12.236	12.2423	12.428	12.7946	13.4135	12.8929	12.2327	12.2269	12.2524	0.00517083	0.0112484	0.0104926	0.919736	0.00700569	0.731549	0.796335	-0.0647854
P12265	Gusb	15.5997	15.4859	15.4348	15.5062	15.4796	15.3776	15.7207	15.7396	15.6686	0.00725852	0.0145012	0.6202	0.0219079	0.00768069	-0.05232	-0.255168	0.202848
P12367	Prkar2a	16.0008	15.9706	15.9953	15.6591	15.6997	15.7024	15.956	15.9179	15.9175	5.01e-06	0.000317253	5.09e-06	0.0339196	1.93e-05	-0.301853	-0.243411	-0.0584421
P12382	Pfkl	15.2325	15.529	15.1494	15.3647	14.9199	14.8838	15.3153	15.2437	15.2374	0.315122	0.351112	0.331814	0.968854	0.436454	-0.247469	-0.20933	-0.0381384
P12710	Fabp1	18.0955	18.4348	17.9541	17.1615	17.3437	17.5754	17.8912	17.6235	17.6312	0.00904305	0.0171033	0.00743061	0.0840266	0.167551	-0.801286	-0.355091	-0.446195
P12787	Cox5a	14.7649	14.7049	14.7903	14.297	14.3141	14.2629	14.811	14.8565	14.9618	2.48e-05	0.000504239	0.000103382	0.068291	2.62e-05	-0.462055	-0.585085	0.12303
P12791	Cyp2b10	12.6743	12.3668	12.6006	14.3751	14.9319	14.5627	14.1747	13.6918	12.6394	0.00606194	0.0126726	0.00492756	0.118514	0.0699357	2.076	1.12127	0.95473
P12815	Pdcd6	12.6828	12.5352	12.817	12.1429	12.0704	12.2595	12.8962	12.9181	12.8637	0.000272443	0.00158043	0.00165573	0.0857339	0.000251632	-0.520743	-0.735066	0.214322
P12970	Rpl7a	15.2224	15.3052	15.2822	15.0966	15.0173	15.0046	15.1766	15.1263	15.0969	0.0021197	0.00585889	0.00174607	0.0218723	0.092134	-0.230409	-0.0937285	-0.13668
P13020	Gsn	14.0186	14.9548	14.2621	15.4477	15.1928	15.5024	14.3112	14.7151	14.4559	0.0176733	0.0291277	0.0229354	0.94697	0.0332067	0.969126	0.886882	0.0822447
P13412	Tnni2	12.4321	12.2877	12.0679	12.7758	12.2769	12.1512	13.0889	12.2993	17.1305	0.298551	0.333926	0.99307	0.336293	0.383111	0.138737	-1.77161	1.91035
P13439	Umps	15.0759	14.9423	15.0208	15.1291	15.0455	15.2475	15.0735	15.2695	15.2091	0.134263	0.165405	0.274279	0.131824	0.83423	0.127692	-0.043307	0.170999
P13516	Scd1	14.4249	14.248	13.868	14.2404	13.8965	14.6995	14.6818	14.8574	14.6137	0.135332	0.166507	0.912555	0.142313	0.239026	0.0985226	-0.438842	0.537365
P13541	Myh3	9.07823	9.27772	9.15509	9.03951	9.41635	8.97107	9.7141	9.06657	12.8247	0.319114	0.354818	0.999525	0.38568	0.372938	-0.0280378	-1.39282	1.36478
P13542	Myh8	11.847	11.6183	11.7214	11.4876	11.5831	11.4374	12.6106	11.9644	15.9978	0.176973	0.211194	0.973535	0.262034	0.198981	-0.226215	-2.02155	1.79534
P13595	Ncam1	10.6392	11.1622	11.019	13.0725	12.4136	12.9003	11.2166	11.7618	11.2338	0.000797448	0.0029608	0.000786741	0.235579	0.0035844	1.85536	1.39142	0.463936
P13597	Icam1	14.4078	13.8291	14.4481	14.1508	14.1287	14.0069	14.1901	14.1032	14.2562	0.743481	0.762694	0.730082	0.962578	0.86828	-0.132882	-0.0877078	-0.045174
P13634	Ca1	10.5075	11.3776	10.4436	11.2282	11.5543	11.6846	10.674	10.4843	10.7874	0.0478906	0.0675843	0.0954647	0.893167	0.0537467	0.712845	0.840498	-0.127653
P13707	Gpd1	17.7486	18.0661	17.8932	17.4099	17.465	17.467	17.7041	17.6252	17.6263	0.00363966	0.0086616	0.00295041	0.0447363	0.0926409	-0.455322	-0.204529	-0.250793
P13745	Gsta1	15.0945	15.6533	15.0829	16.9257	16.8078	16.7551	16.8104	15.9142	15.7171	0.00797233	0.0155343	0.00654823	0.0751573	0.159704	1.5526	0.682287	0.870311
P13808	Slc4a2	12.8041	12.8408	12.9832	12.8094	12.8677	12.924	12.6932	12.7365	12.7242	0.0428833	0.0614148	0.984602	0.0563848	0.0695465	-0.00893491	0.149087	-0.158022
P13864	Dnmt1	13.9363	13.8469	13.8961	14.5486	14.5493	14.7735	14.0822	13.8767	13.9606	0.000191697	0.00131205	0.000254383	0.60934	0.00048572	0.730727	0.650629	0.0800976
P14069	S100a6	11.3849	11.7649	12.1428	12.9966	12.4212	13.0442	11.6476	12.2309	12.0713	0.0209171	0.0335258	0.0218772	0.727798	0.0555817	1.05647	0.837393	0.219072
P14094	Atp1b1	15.5728	15.5548	15.4986	15.2668	15.3142	15.2321	15.2757	15.3471	15.4771	0.00726788	0.0145077	0.0063166	0.0431405	0.267372	-0.271036	-0.0956151	-0.17542
P14106	C1qb	10.3963	10.5863	10.3456	11.2982	11.3196	11.1039	10.6202	10.463	10.4546	0.000241826	0.00147799	0.000338215	0.74397	0.000561934	0.797847	0.727974	0.0698731
P14115	Rpl27a	14.0231	14.1409	14.1299	13.7966	13.8573	13.7224	13.8925	13.8227	13.8628	0.00150303	0.00455327	0.00156131	0.00556525	0.388071	-0.305859	-0.0672039	-0.238655
P14131	Rps16	15.9621	16.0217	15.9625	15.8391	15.8601	15.7544	15.6425	15.6783	15.5602	0.00046891	0.00212126	0.0187484	0.000372598	0.00942365	-0.164178	0.190893	-0.355071
P14148	Rpl7	16.4525	16.4311	16.6433	16.261	16.2489	16.2348	16.5898	16.5847	16.5507	0.00259381	0.0067317	0.00851938	0.509281	0.00277542	-0.260772	-0.326847	0.0660742
P14152	Mdh1	18.4545	18.6111	18.3304	17.8718	17.856	17.8144	17.9619	17.9698	17.8556	0.000316563	0.00169449	0.000396833	0.000864593	0.547063	-0.617957	-0.0817096	-0.536248
P14206	Rpsa	16.1243	16.199	16.2429	16.0786	16.0998	16.0432	16.0527	16.0131	16.0473	0.00889615	0.0168864	0.0300477	0.00890268	0.549557	-0.114899	0.0361382	-0.151037
P14211	Calr	18.045	18.1465	18.3066	18.013	18.036	18.1105	17.7575	17.8912	17.8864	0.0146072	0.0249651	0.358642	0.0128	0.0741416	-0.112866	0.208158	-0.321024
P14234	Fgr	11.9504	11.5062	11.6776	12.0886	11.8855	11.7831	11.6736	11.7204	12.0816	0.498574	0.530656	0.470095	0.780587	0.842919	0.207645	0.0938709	0.113774
P14246	Slc2a2	14.4722	14.4526	14.0733	13.7553	13.9485	13.8048	14.2049	14.0299	13.7787	0.0457681	0.0649258	0.0411775	0.163024	0.551533	-0.496557	-0.16835	-0.328207
P14429	H2-Q7	12.3463	11.9836	12.2134	12.1211	12.0721	12.2585	12.2577	12.4817	12.6783	0.110193	0.139	0.974018	0.171555	0.129778	-0.0305016	-0.321971	0.29147
P14430	H2-Q8	9.08093	9.17913	9.32317	10.236	10.8773	10.8069	9.26096	9.50214	9.32216	0.000438721	0.00202883	0.00057009	0.657807	0.0011128	1.44565	1.2783	0.167347
P14438	H2-Aa	11.9283	11.96	11.9591	12.3321	12.1003	12.1305	12.0082	12.2386	12.1881	0.0587501	0.0806016	0.0631823	0.121239	0.867264	0.238507	0.0426142	0.195893
P14483	H2-Ab1	11.862	12.0447	12.0042	12.3721	11.936	12.0708	11.7886	12.0413	12.1289	0.518637	0.550097	0.54775	0.993022	0.610042	0.155975	0.14	0.0159742
P14576	Srp54	16.5471	16.5874	16.7038	16.3667	16.4215	16.3693	16.3277	16.3138	16.2393	0.00127429	0.00406757	0.00679856	0.00118402	0.199974	-0.226936	0.0921988	-0.319135
P14602	Hspb1	13.1576	13.0589	13.2163	14.3826	14.5977	15.0777	13.0066	13.4286	13.9654	0.00372483	0.00881287	0.00392802	0.529802	0.0122258	1.54174	1.21913	0.322608
P14685	Psmd3	16.6358	16.6558	16.6465	16.5718	16.5505	16.5535	16.5401	16.5735	16.565	0.000287531	0.00162308	0.000491227	0.00052068	0.996099	-0.0874292	-0.000917957	-0.0865112
P14733	Lmnb1	15.9722	15.8244	15.7424	16.2338	16.0987	16.0347	16.0739	16.01	16.0272	0.0255017	0.0395115	0.0234136	0.0947556	0.523986	0.27604	0.0853628	0.190677
P14824	Anxa6	18.1144	18.0641	17.9882	18.023	17.9631	17.9828	18.1079	18.0821	17.9623	0.390107	0.425698	0.429201	0.99481	0.476756	-0.0659439	-0.0611383	-0.00480565
P14847	Crp	13.8484	13.7836	13.7766	13.4062	13.5126	13.718	13.5746	13.7535	13.6981	0.070981	0.094917	0.060538	0.379336	0.367883	-0.257263	-0.12981	-0.127454
P14869	Rplp0	16.2533	16.2547	16.4101	16.0206	16.0409	15.999	16.2258	16.2134	16.16	0.00246903	0.0064849	0.0020909	0.135198	0.0198169	-0.285834	-0.179521	-0.106313
P14901	Hmox1	13.7926	13.7473	13.6231	14.7609	14.5861	14.3527	13.6744	13.8368	13.8011	0.000469694	0.00212126	0.000701226	0.899208	0.000975196	0.845584	0.795759	0.0498253
P15089	Cpa3	11.0494	12.127	11.8485	10.9222	11.1118	12.1797	11.5275	13.039	12.639	0.255551	0.291242	0.879794	0.440635	0.248662	-0.270429	-0.997275	0.726846
P15105	Glul	17.404	17.4789	17.5137	14.6731	14.8023	14.5157	16.3459	16.1273	16.3551	3.09e-07	0.000231521	4.04e-07	3.85e-05	6.05e-06	-2.80183	-1.6124	-1.18943
P15116	Cdh2	14.4389	14.4364	14.416	14.2371	14.2149	14.1712	14.2171	14.2936	14.2736	0.000286163	0.00162159	0.000286971	0.00130041	0.163722	-0.222687	-0.0536733	-0.169013
P15208	Insr	15.0149	14.8469	14.887	14.6742	14.7612	14.5911	15.2408	15.0128	15.1169	0.00383182	0.00900729	0.050924	0.0867094	0.00309542	-0.240753	-0.447991	0.207238
P15261	Ifngr1	10.038	10.0201	10.0074	10.2249	10.2877	10.2664	9.98817	9.85855	9.91413	0.000183666	0.0012876	0.00119709	0.0608744	0.000167654	0.23777	0.339345	-0.101574
P15306	Thbd	11.714	11.896	11.818	12.7079	12.8875	12.9721	11.7721	11.8221	11.7751	1.36e-05	0.000400794	2.59e-05	0.96606	2.32e-05	1.04651	1.06607	-0.0195577
P15307	Rel	11.8829	11.7803	11.7634	12.1661	12.1754	12.1186	11.8999	11.8418	11.8062	0.000269241	0.00157054	0.000349904	0.603269	0.000696725	0.344542	0.304124	0.0404188
P15327	Bpgm	12.4798	13.028	12.6005	12.9127	13.0562	13.2395	12.5918	12.5749	12.7776	0.0836724	0.109282	0.14534	0.941872	0.0952484	0.366727	0.421375	-0.0546479
P15331	Prph	11.7893	12.8514	12.3103	11.7715	11.9083	12.6952	12.4859	13.372	12.6142	0.287613	0.322626	0.888807	0.47805	0.279723	-0.191948	-0.699024	0.507076
P15379	Cd44	11.404	11.1769	11.3416	12.0721	12.1278	12.0179	11.7334	11.5046	11.4425	0.000534513	0.00229559	0.000469356	0.082178	0.00394338	0.765116	0.512471	0.252645
P15508	Sptb	12.9763	13.4968	12.9998	13.3738	13.5395	13.6956	13.0949	13.1125	14.0381	0.47895	0.511698	0.462656	0.682601	0.91499	0.378665	0.121113	0.257552
P15532	Nme1	16.6322	16.6713	16.7677	16.4775	16.4543	16.4931	16.7787	16.6519	16.626	0.00900825	0.0170595	0.0136548	0.995102	0.0151417	-0.215424	-0.210564	-0.00485985
P15533	Trim30a	10.3929	10.1796	10.251	10.7155	10.4536	10.9036	10.2846	10.4642	10.4196	0.0394524	0.0572718	0.0376604	0.653692	0.117478	0.416364	0.301445	0.114919
P15535	B4galt1	13.0639	12.8195	13.1603	13.0802	13.0922	13.0315	12.8876	12.9144	12.8391	0.160276	0.193121	0.814926	0.331433	0.153594	0.0533769	0.187625	-0.134248
P15626	Gstm2	15.7581	15.715	15.677	15.1836	15.2909	15.3897	16.4466	16.0503	16.1461	0.000486773	0.0021679	0.0192426	0.00976003	0.00038683	-0.428626	-0.926245	0.497619
P15655	Fgf2	9.66353	9.58638	9.51728	10.2941	10.4156	10.4442	9.4545	9.54791	9.56045	9.66e-06	0.000363989	2.25e-05	0.507034	1.37e-05	0.795583	0.863692	-0.0681087
P15864	Hist1h1c	14.1374	14.2041	14.081	14.7376	14.3415	14.2917	14.2813	14.2778	14.2269	0.0959464	0.123187	0.0852325	0.59623	0.305198	0.316081	0.194888	0.121193
P15920	Atp6v0a2	12.4293	12.6234	12.4818	12.5772	12.6394	12.732	12.6418	12.4841	12.4638	0.219855	0.255275	0.239252	0.96789	0.321923	0.138029	0.119608	0.0184208
P16015	Ca3	17.2602	17.694	17.1165	15.8521	15.928	15.95	16.6941	16.9337	17.1383	0.000499471	0.00219385	0.000455769	0.109635	0.00308037	-1.44687	-1.01199	-0.434887
P16045	Lgals1	14.3587	14.6435	14.4152	15.5915	15.3694	15.557	15.0769	15.1571	15.08	9.6e-05	0.000913677	7.9e-05	0.00122302	0.0119838	1.0335	0.401291	0.632213
P16054	Prkce	11.13	11.1431	10.9488	11.0284	11.0617	11.0669	10.9536	11.0399	10.8747	0.235215	0.271053	0.941588	0.244288	0.36408	-0.0216175	0.0962865	-0.117904
P16056	Met	13.4951	13.4784	13.496	12.7008	12.6876	12.6076	13.267	13.2128	13.1201	3.58e-06	0.000306016	2.78e-06	0.00119925	3.84e-05	-0.824468	-0.534625	-0.289843
P16110	Lgals3	12.5544	12.4953	12.5963	15.1241	14.789	14.7112	13.0772	13.2804	12.9909	4.27e-06	0.000308159	3.89e-06	0.01015	2.18e-05	2.32613	1.75859	0.567537
P16125	Ldhb	13.6586	13.6761	13.5702	13.6	13.3307	13.6051	14.134	13.6585	16.4873	0.239145	0.27515	0.984005	0.328972	0.267649	-0.123024	-1.24797	1.12495
P16254	Srp14	14.5618	14.6681	14.7201	14.3846	14.3918	14.4402	14.3567	14.4032	14.2747	0.00217967	0.00597739	0.00715332	0.00234867	0.49955	-0.244477	0.0606817	-0.305159
P16294	F9	13.6554	13.6498	13.7874	12.8995	13.1119	13.1885	13.5349	13.6766	13.563	0.000744141	0.00285377	0.000857431	0.486345	0.00228124	-0.630848	-0.524832	-0.106016
P16301	Lcat	13.2601	13.3479	13.3733	13.3042	13.3733	13.2683	13.2686	13.1941	13.1531	0.0739855	0.0982549	0.965367	0.0886449	0.122454	-0.0118364	0.11002	-0.121856
P16330	Cnp	13.5707	13.3455	13.3772	13.4195	13.3827	13.5263	13.5289	13.6677	13.3936	0.545582	0.575352	0.991358	0.569927	0.640192	0.0117181	-0.087243	0.0989611
P16331	Pah	16.6498	16.6763	16.6722	16.0855	16.1076	16.0558	16.8142	16.7578	16.599	3.99e-05	0.000604214	9.64e-05	0.571186	5.61e-05	-0.58309	-0.640692	0.0576018
P16332	Mut	17.4332	17.3461	17.236	16.7215	16.8051	16.6614	17.2317	17.1702	16.9991	0.000800912	0.00297113	0.000699262	0.0984315	0.00591397	-0.609067	-0.40433	-0.204737
P16406	Enpep	15.7463	15.6668	15.4166	15.3862	15.5363	15.5281	15.9879	15.9185	15.8361	0.0112865	0.0203956	0.445187	0.046324	0.0104909	-0.126382	-0.430638	0.304256
P16460	Ass1	18.852	18.9256	18.9106	18.6277	18.6015	18.4766	19.138	19.0811	18.8366	0.00506858	0.0110884	0.0213209	0.391314	0.00483322	-0.327441	-0.449954	0.122513
P16546	Sptan1	18.8918	18.8935	18.8894	18.8589	18.8768	18.8941	18.8669	18.9147	18.7648	0.539436	0.569771	0.915038	0.519594	0.745133	-0.0149848	0.0277657	-0.0427505
P16675	Ctsa	14.6938	14.4079	14.4682	14.3979	14.2606	14.2016	14.8635	14.7845	14.851	0.00237578	0.00633772	0.0796569	0.0287256	0.00193044	-0.236582	-0.546278	0.309696
P16858	Gapdh	18.5983	18.6304	18.482	18.4857	18.4652	18.504	18.4668	18.4769	18.3675	0.0773052	0.1019	0.248776	0.0692155	0.597795	-0.0852329	0.0479211	-0.133154
P16882	Ghr	13.1598	12.9584	12.7259	12.5013	12.6086	12.4325	13.2018	12.933	12.9339	0.017334	0.0286649	0.0388963	0.843056	0.0200622	-0.433931	-0.508774	0.0748434
P16951	Atf2	9.93471	9.85319	10.0828	9.89015	9.79785	9.96413	10.2503	10.2219	10.1723	0.0074913	0.0148371	0.580677	0.023931	0.00772802	-0.0728663	-0.330811	0.257944
P17012	Zfx	10.9251	10.4508	10.617	10.946	11.0455	10.715	10.959	10.733	10.6221	0.391859	0.427356	0.363561	0.790471	0.70874	0.237876	0.1308	0.107076
P17047	Lamp2	14.6723	14.6449	14.7694	14.4867	14.4788	14.5077	14.9986	14.9878	14.8795	0.000137733	0.00111409	0.00868183	0.0026415	0.000109729	-0.204462	-0.464228	0.259767
P17095	Hmga1	14.2489	14.014	14.1591	14.2206	14.2085	14.1701	14.4955	14.3781	14.3261	0.0236378	0.0370639	0.69455	0.0239769	0.0660551	0.0590546	-0.200154	0.259208
P17156	Hspa2	13.7262	13.5253	13.3349	13.5686	13.3757	13.4404	13.3888	13.5264	13.4734	0.784927	0.801628	0.814402	0.820768	0.999917	-0.0672494	-0.00133208	-0.0659173
P17182	Eno1	17.6679	17.7271	17.4935	17.4295	17.417	17.4305	17.6104	17.5173	17.4948	0.0515098	0.0719863	0.0439668	0.407431	0.250022	-0.203816	-0.115143	-0.0886733
P17225	Ptbp1	14.4726	14.3818	14.6702	14.4893	14.4226	14.3271	15.6922	15.1861	15.374	0.000787507	0.00293785	0.794199	0.00181643	0.00106903	-0.0952343	-1.00448	0.909247
P17426	Ap2a1	16.0535	16.0805	16.164	15.9542	15.9495	16.0084	16.3847	16.2984	16.3083	0.000240914	0.0014744	0.0353039	0.00228019	0.000204672	-0.128634	-0.359792	0.231158
P17427	Ap2a2	16.0871	16.0761	16.1494	15.8048	15.819	15.8155	16.189	16.1372	16.1075	3.51e-05	0.00057731	9.61e-05	0.361081	4.54e-05	-0.291095	-0.33147	0.0403752
P17439	Gba	13.595	13.6645	13.6768	13.478	13.4578	13.4299	13.2508	13.2225	13.2343	9.58e-06	0.000363989	0.000608085	7.04e-06	0.000275832	-0.190212	0.219341	-0.409553
P17563	Selenbp1	16.4973	16.3024	16.333	15.8536	15.6003	15.599	16.6811	16.642	16.5155	0.000158254	0.00120687	0.000790149	0.102566	0.00015535	-0.693271	-0.928551	0.23528
P17665	Cox7c	13.5892	13.5521	13.5022	13.1162	13.1706	13.0593	13.4315	13.3561	13.1783	0.00245808	0.0064703	0.00197042	0.040641	0.0570555	-0.432454	-0.206589	-0.225866
P17710	Hk1	14.6849	14.676	14.7005	15.1933	15.0816	15.1722	14.6485	14.8216	14.7961	0.000242937	0.00148183	0.000294358	0.445332	0.000712903	0.461904	0.393633	0.0682716
P17717	Ugt2b17	16.8771	17.0978	17.0776	16.1991	16.3404	16.5969	17.2984	17.1243	17.3393	0.00100965	0.00345842	0.0049639	0.214382	0.000964184	-0.638679	-0.875226	0.236547
P17742	Ppia	16.6322	16.7115	16.505	16.6408	16.5892	16.5737	16.5313	16.4789	16.3548	0.0974258	0.124911	0.972924	0.115758	0.153997	-0.0150226	0.146274	-0.161296
P17751	Tpi1	16.9673	16.8647	16.9053	16.6538	16.6103	16.6972	16.9223	16.9305	16.9019	0.000277855	0.00159794	0.000520354	0.982759	0.000460422	-0.258655	-0.26445	0.00579561
P17879	Hspa1b	16.1164	16.1077	16.3724	15.7079	15.7339	15.9425	15.7625	15.7878	15.9679	0.0175549	0.0289509	0.0217079	0.0353584	0.910269	-0.40402	-0.0446174	-0.359403
P17918	Pcna	13.6057	13.4781	13.5823	14.7994	14.9839	15.3166	13.6701	13.6556	13.5332	4.8e-05	0.000667007	7.63e-05	0.880709	9.85e-05	1.47795	1.41367	0.0642816
P18052	Ptpra	13.9422	13.9683	13.8184	14.0745	13.9585	13.9082	13.8706	13.888	13.848	0.211342	0.246638	0.462358	0.756417	0.194357	0.0707785	0.111554	-0.040776
P18181	Cd48	10.7697	10.4661	10.5458	11.4655	11.3358	11.3605	10.7131	10.8528	10.8256	0.000265541	0.00155637	0.000259387	0.130929	0.00131562	0.793408	0.590131	0.203277
P18242	Ctsd	15.7458	15.6986	15.6488	16.7891	16.5124	16.4376	16.4071	16.3758	16.3447	0.000171197	0.00124729	0.000174887	0.000754309	0.144161	0.881942	0.203805	0.678137
P18293	Npr1	12.1636	12.1596	11.9723	11.7701	11.7526	11.9152	12.109	12.0716	12.1099	0.00808098	0.015688	0.012777	0.999656	0.0131268	-0.285881	-0.2842	-0.00168079
P18406	Cyr61	11.0985	11.3058	11.7337	12.8275	13.5904	13.1348	11.2709	11.2547	11.2098	0.000302916	0.00166204	0.000657273	0.842486	0.000442787	1.80491	1.93915	-0.134248
P18528	NA	13.3589	13.1301	12.3364	12.589	12.2193	13.0298	10.1983	13.3772	12.2156	0.496772	0.528858	0.916614	0.479773	0.699638	-0.329088	0.682343	-1.01143
P18531	Ighv3-6	8.77461	8.75147	8.60818	8.34767	8.28113	8.48741	8.48001	8.62621	7.95255	0.159791	0.192631	0.221012	0.193282	0.993746	-0.339352	0.0191437	-0.358495
P18572	Bsg	14.9847	15.1233	15.0326	15.1197	15.2517	15.2058	15.4161	15.2652	15.434	0.00633971	0.013038	0.131951	0.00517491	0.0670806	0.145559	-0.179307	0.324866
P18581	Slc7a2	13.137	13.1371	13.2798	13.132	13.3092	12.9673	13.5198	13.6075	13.2558	0.0796442	0.104578	0.920655	0.145427	0.0884548	-0.0484884	-0.324834	0.276346
P18608	Hmgn1	12.8802	12.8052	12.7693	13.082	13.0845	13.1218	12.8593	12.8313	12.7857	0.000252618	0.00151447	0.000414615	0.975064	0.000479534	0.277883	0.270677	0.00720577
P18653	Rps6ka1	14.5217	14.4641	14.427	14.7281	14.6724	14.7179	14.6048	14.5716	14.4891	0.00251032	0.00656104	0.00215323	0.153016	0.0184625	0.235168	0.150951	0.084217
P18654	Rps6ka3	13.6355	13.4785	13.5316	14.2857	14.1772	14.2122	13.7382	13.7595	13.7241	1.78e-05	0.000443561	1.62e-05	0.0146157	0.000114251	0.676494	0.484429	0.192065
P18760	Cfl1	17.3267	17.2834	17.1771	17.8194	17.7501	17.7011	17.083	17.156	16.9612	0.000110722	0.000988314	0.000670033	0.0544198	0.000103433	0.494508	0.690172	-0.195664
P18826	Phka1	14.1806	14.2764	14.0987	13.4518	13.5364	13.492	13.8098	13.7903	13.9972	0.000210671	0.00136917	0.000166801	0.00983718	0.00467389	-0.691861	-0.372416	-0.319445
P18828	Sdc1	12.9573	12.854	12.8175	13.1059	12.9484	13.0289	12.7738	13.0766	12.8686	0.271535	0.306651	0.277881	0.939471	0.413115	0.151484	0.12145	0.0300341
P19096	Fasn	19.0794	18.9275	18.6949	18.4839	18.4529	18.9564	19.3048	19.3198	19.2321	0.0194173	0.031528	0.295691	0.121393	0.0163802	-0.269521	-0.654474	0.384953
P19137	Lama1	9.51067	9.38891	9.62242	10.4185	10.3025	10.4974	9.83181	9.85903	9.92949	6.59e-05	0.0007621	5.33e-05	0.00691754	0.001005	0.898801	0.532693	0.366109
P19157	Gstp1	16.4858	16.3938	16.7427	15.3662	15.3931	15.5421	17.4066	17.1393	17.3832	1.26e-05	0.000392106	0.000213742	0.00157531	9.71e-06	-1.10693	-1.87591	0.768976
P19221	F2	15.3502	15.6913	15.8228	15.6319	15.8104	15.8203	15.1281	15.2253	15.093	0.00787048	0.0153848	0.589333	0.0248971	0.00813036	0.132749	0.605402	-0.472653
P19253	Rpl13a	15.4779	15.4813	15.548	15.2902	15.3318	15.2445	15.3593	15.3472	15.2724	0.00205792	0.00572691	0.00232099	0.00614279	0.574083	-0.21354	-0.0374229	-0.176118
P19258	Mpv17	12.5218	12.3044	12.2994	12.1885	12.2376	12.2184	12.7516	12.5951	12.5816	0.00370709	0.00877656	0.165125	0.0282533	0.00314156	-0.160359	-0.427947	0.267587
P19324	Serpinh1	14.1793	14.247	14.3512	16.0626	15.7553	16.0883	14.7239	14.9556	14.8471	1.35e-05	0.000400794	1.12e-05	0.00456726	0.000130017	1.70958	1.12653	0.583057
P19426	Nelfe	12.767	12.5457	12.4842	12.8	12.8074	12.6992	12.7577	12.6729	12.5371	0.249678	0.285391	0.234253	0.815937	0.481546	0.169912	0.11299	0.0569219
P19536	Cox5b	15.2441	15.3635	15.2384	14.8769	14.9399	14.8794	15.1857	15.1118	15.0353	0.000921274	0.00324034	0.000738943	0.0366361	0.0146158	-0.383247	-0.21218	-0.171067
P19639	Gstm3	17.2697	17.1121	17.043	17.5956	17.6784	17.9291	18.6526	18.0441	18.0115	0.0042481	0.00974938	0.0534456	0.00343956	0.0956252	0.592763	-0.501718	1.09448
P19783	Cox4i1	16.1763	16.329	16.1882	15.8309	15.8358	15.9033	16.0145	16.0929	16.0136	0.000832528	0.00304102	0.000660588	0.0193099	0.0227646	-0.374473	-0.183681	-0.190792
P19973	Lsp1	11.8988	12.0635	12.0736	13.1629	12.9063	12.8681	12.3375	12.4682	12.4179	0.000148818	0.0011669	0.000120703	0.0132053	0.00217597	0.967083	0.571209	0.395874
P20029	Hspa5	18.4228	18.4809	18.5305	18.5437	18.538	18.4583	17.9896	18.0583	18.024	2.12e-05	0.000478007	0.638052	4.83e-05	3.12e-05	0.0352977	0.489413	-0.454115
P20060	Hexb	14.8241	14.5962	14.6477	14.9411	14.7717	14.6885	14.7204	14.7737	14.6684	0.463067	0.4961	0.452449	0.930151	0.648194	0.111101	0.0795821	0.0315184
P20108	Prdx3	15.6747	15.5647	15.6389	15.2307	15.3311	15.235	16.1749	15.8987	15.9386	0.000280255	0.00160546	0.00957089	0.00763727	0.000221068	-0.360509	-0.738512	0.378003
P20152	Vim	16.8699	17.0561	17.0629	18.0066	17.6502	18.0253	17.0096	17.4248	17.1402	0.00230306	0.00621599	0.00239866	0.446193	0.00816696	0.897717	0.702495	0.195221
P20357	Map2	10.6127	10.5182	10.3835	10.9865	10.9843	10.7642	10.7247	10.5603	10.4454	0.0172647	0.0285697	0.0189894	0.778918	0.0425782	0.406902	0.334902	0.0720002
P20444	Prkca	12.5156	12.6595	12.4666	13.0529	12.9716	13.024	12.657	12.5932	12.4587	0.000854367	0.00308935	0.00130058	0.945555	0.00168634	0.468921	0.44653	0.0223903
P20491	Fcer1g	10.6505	10.6688	10.6978	11.3322	11.1261	11.2212	10.5356	10.8368	10.7866	0.00157283	0.00470046	0.00216204	0.86458	0.00342524	0.554145	0.506812	0.0473335
P20801	Tnnc2	11.6366	11.6565	11.6996	11.4284	11.5032	11.2584	13.0176	11.8815	16.6926	0.153613	0.186008	0.972509	0.231981	0.174711	-0.267553	-2.4672	2.19965
P20852	Cyp2a5	16.4628	17.0231	16.3427	14.2975	14.6436	15.3352	15.871	15.7843	15.8398	0.00259848	0.00674081	0.00212685	0.0936451	0.0282754	-1.85081	-1.07294	-0.777868
P20918	Plg	16.137	16.4803	16.4531	16.9657	17.6093	17.5129	16.0841	16.251	16.0736	0.00152541	0.00460822	0.00473058	0.523749	0.00170825	1.00581	1.22641	-0.220604
P21107	Tpm3	15.3383	15.266	15.2111	15.5307	15.4813	15.4177	15.3264	15.2693	16.2621	0.468309	0.50135	0.73346	0.44198	0.856695	0.204746	-0.142694	0.34744
P21126	Ubl4a	12.2543	12.3669	12.3602	12.3006	12.3145	12.401	12.1113	12.1268	11.9825	0.00441523	0.0100109	0.975255	0.00811351	0.00654034	0.011581	0.265171	-0.25359
P21180	C2	13.09	13.3719	13.2261	12.9774	12.9495	13.1977	12.5134	12.6729	12.6978	0.00308402	0.00764396	0.244327	0.00278491	0.0169494	-0.187776	0.413508	-0.601284
P21271	Myo5b	14.0634	14.0533	14.032	14.1511	14.0589	14.1887	13.9577	13.9585	13.9857	0.00737551	0.0146552	0.101138	0.105375	0.00597993	0.0833209	0.165572	-0.0822507
P21278	Gna11	13.4823	13.5263	13.5159	13.3853	13.419	13.4236	13.4056	13.3656	13.3398	0.00172538	0.00501336	0.00865362	0.00161785	0.241531	-0.0988589	0.038996	-0.137855
P21279	Gnaq	14.2564	14.2886	14.3508	14.1143	14.1814	14.1503	14.5252	14.4951	14.5451	5.06e-05	0.000680455	0.00593508	0.00074845	4.1e-05	-0.149922	-0.373125	0.223203
P21300	Akr1b7	9.31112	8.84541	9.21512	9.68967	10.0392	9.29055	9.88779	9.45828	9.27097	0.166464	0.199888	0.164802	0.313801	0.865274	0.549246	0.134115	0.415131
P21440	Abcb4	15.8216	15.9738	16.0245	16.1052	16.2191	16.1935	15.7336	15.7197	15.5687	0.00133227	0.00417863	0.0401336	0.023174	0.00106464	0.232674	0.498622	-0.265949
P21447	Abcb1a	14.837	14.9713	14.9897	14.7706	14.8619	15.0343	15.0574	15.0858	15.0779	0.10577	0.134135	0.832839	0.221867	0.105519	-0.0437063	-0.184788	0.141081
P21460	Cst3	12.7126	12.6777	12.5931	13.028	13.062	13.2112	12.6235	12.6395	12.6833	0.0002988	0.00164868	0.000568002	0.973781	0.000487403	0.439257	0.451627	-0.01237
P21550	Eno3	13.5758	13.6175	13.4333	13.2824	13.3475	13.3091	13.9807	13.3834	17.2493	0.302878	0.338456	0.970577	0.420149	0.321125	-0.229192	-1.55813	1.32894
P21570	Ang	12.6081	12.4611	12.6384	12.3513	12.5577	12.5121	12.4124	12.3473	12.4293	0.126102	0.156541	0.423011	0.110496	0.553225	-0.0955115	0.0773651	-0.172877
P21614	Gc	16.6436	16.9207	16.6185	16.9551	17.09	17.1963	16.4622	16.5803	16.464	0.00383573	0.00900851	0.0318205	0.149943	0.00321312	0.352901	0.57834	-0.22544
P21619	Lmnb2	15.362	15.3718	15.1762	14.7615	14.7673	14.7265	15.0026	14.9599	14.8565	0.0003716	0.00186409	0.000321975	0.00302629	0.0579671	-0.551574	-0.187908	-0.363666
P21812	Mcpt4	8.09328	11.3026	10.2541	7.9808	8.08441	11.0365	9.07696	12.2277	11.6414	0.41857	0.452788	0.815935	0.716941	0.390683	-0.849431	-1.94813	1.0987
P21844	Cma1	8.88754	10.877	10.3296	8.8549	9.07847	10.9838	9.44439	12.0575	11.5426	0.409047	0.443926	0.916976	0.602773	0.398285	-0.392341	-1.37575	0.983413
P21956	Mfge8	11.8894	11.9937	12.0816	13.632	13.8149	13.8792	12.1631	12.4229	11.9879	1.56e-05	0.000425978	2.04e-05	0.320707	4.17e-05	1.78711	1.58408	0.203029
P21958	Tap1	13.5415	13.5407	13.8031	13.478	13.5591	13.6511	13.3794	13.5324	13.721	0.75456	0.773411	0.840067	0.755283	0.985973	-0.0657161	0.0184536	-0.0841697
P21981	Tgm2	16.7294	16.6131	16.773	17.4859	17.2124	17.5217	16.9816	17.0476	17.0896	0.000836625	0.00304922	0.000664952	0.0258236	0.017261	0.701499	0.367061	0.334438
P22315	Fech	15.6721	15.4978	15.4711	14.9411	14.9263	14.9955	15.5992	15.5443	15.4224	0.000213722	0.00138045	0.000336513	0.931065	0.00042762	-0.592671	-0.567677	-0.0249943
P22361	Hnf1a	11.9511	12.0057	12.0122	11.5369	11.7231	11.687	12.592	12.2543	12.4712	0.000484114	0.00215998	0.0262061	0.00747905	0.000389491	-0.340693	-0.790153	0.44946
P22366	Myd88	13.9959	13.8982	14.0401	13.9252	13.9235	13.8831	14.2225	14.0951	14.1487	0.00503966	0.0110463	0.382189	0.0215595	0.00478269	-0.0674955	-0.244831	0.177335
P22437	Ptgs1	14.5898	14.2957	14.4369	14.268	14.1565	14.2768	14.1704	14.2457	14.2473	0.0552256	0.0764662	0.0874735	0.0714694	0.98603	-0.207016	0.01263	-0.219646
P22518	Clk1	8.89085	8.752	8.91891	8.86967	9.00439	8.92237	8.76697	8.50558	8.71317	0.0439861	0.0627616	0.64138	0.133519	0.0414135	0.078225	0.270237	-0.192012
P22599	Serpina1b	14.1593	15.2573	14.6982	14.5364	14.5655	14.9486	14.3542	14.4916	14.4662	0.601811	0.62878	0.996831	0.633546	0.676625	-0.0214556	0.246155	-0.267611
P22682	Cbl	10.1404	9.91233	10.0482	10.5025	10.4075	10.572	10.442	10.2841	10.5872	0.00633366	0.0130366	0.00783847	0.0143971	0.83767	0.460357	0.0562301	0.404127
P22892	Ap1g1	15.1101	15.1285	15.1773	15.0631	15.0715	15.0728	15.1469	15.1472	15.1108	0.0190569	0.0309976	0.0262486	0.980218	0.0328643	-0.0695039	-0.0658276	-0.00367628
P22893	Zfp36	6.19189	6.21002	7.66438	6.36861	6.76034	6.86913	5.03313	5.89267	5.31271	0.0543673	0.075477	0.998686	0.0752487	0.0800348	-0.022739	1.25319	-1.27593
P22907	Hmbs	13.779	13.8244	13.8502	13.6506	13.7086	13.6889	13.7216	13.6946	13.6658	0.00330545	0.00806485	0.00450358	0.00691368	0.900586	-0.135135	-0.0112634	-0.123872
P23116	Eif3a	17.6275	17.6494	17.7409	17.5385	17.569	17.5229	17.4679	17.4956	17.4504	0.00222948	0.00607318	0.0167201	0.00191034	0.143118	-0.12914	0.0721464	-0.201286
P23198	Cbx3	15.1928	15.0526	15.1178	15.6317	15.5538	15.5142	15.3411	15.3427	15.3157	0.000169616	0.00124458	0.000133722	0.00705654	0.00440556	0.445502	0.233396	0.212106
P23249	Mov10	15.5942	15.4041	15.5256	15.3996	15.4106	15.3623	15.6368	15.6353	15.5707	0.0125332	0.0221418	0.126178	0.166265	0.0102658	-0.117136	-0.223413	0.106276
P23298	Prkch	9.35752	9.25936	9.27412	9.43882	9.25113	9.24803	9.35252	9.14367	9.45115	0.977205	0.979465	0.984706	0.978108	0.999388	0.0156632	-0.00311871	0.0187819
P23359	Bmp7	12.0902	11.9596	12.0864	11.2519	11.2521	11.2378	12.1658	12.0653	11.8819	6.41e-05	0.000753387	0.00011171	0.994377	0.000118095	-0.798145	-0.790409	-0.00773614
P23475	Xrcc6	14.7002	14.5576	14.5912	14.8658	14.8169	14.6913	14.9206	14.8472	14.7383	0.044386	0.0632462	0.102303	0.0464883	0.81014	0.174952	-0.0440695	0.219022
P23492	Pnp	16.6329	16.5519	16.6334	16.228	16.2631	16.2843	16.6841	16.5866	16.5702	0.00014218	0.00113706	0.00026847	0.979576	0.000238007	-0.347616	-0.35515	0.00753475
P23506	Pcmt1	14.0937	13.9537	14.0383	13.9301	13.9403	14.0634	14.3314	14.3298	14.4208	0.000787484	0.00293785	0.639742	0.00208433	0.000979996	-0.0506608	-0.382738	0.332078
P23589	Ca5a	14.6526	14.6847	14.5689	13.7169	13.8084	13.7741	14.479	14.3585	14.2809	1.68e-05	0.00043517	1.49e-05	0.010284	0.000122272	-0.868926	-0.606347	-0.262579
P23591	Tsta3	14.6561	14.5295	14.6349	14.2976	14.2719	14.2939	14.7269	14.6262	14.5822	0.000549178	0.00233009	0.00133902	0.717039	0.000726993	-0.319027	-0.357267	0.0382394
P23708	Nfya	10.4283	10.5796	10.4407	10.8206	10.8673	10.9156	10.3659	10.4883	10.5733	0.00163882	0.00483548	0.00291476	0.993856	0.0026536	0.384988	0.392073	-0.00708417
P23780	Glb1	13.1724	12.9225	12.9513	12.9351	12.9988	12.8967	13.3679	13.2964	13.2272	0.00807962	0.015688	0.637251	0.0239333	0.00856903	-0.0718815	-0.353643	0.281761
P23881	Tcea3	13.221	13.2587	13.2362	13.1802	13.1781	13.258	13.6161	13.4293	13.4708	0.00216144	0.00594072	0.803882	0.00504903	0.00279121	-0.0331783	-0.299976	0.266797
P23927	Cryab	10.9476	10.934	10.876	11.392	11.3494	11.5048	11.8994	11.2526	15.2452	0.235666	0.27153	0.878233	0.2302	0.412949	0.49618	-1.38366	1.87984
P23950	Zfp36l1	11.475	11.6557	11.7261	11.8476	11.6205	11.6264	11.5267	11.5138	11.5557	0.240015	0.275978	0.653384	0.603796	0.215786	0.0792289	0.166091	-0.086862
P23953	Ces1c	15.7451	16.3412	15.6586	15.4114	15.5129	15.8022	15.9342	16.0145	16.0636	0.161518	0.194457	0.286567	0.899919	0.165213	-0.339488	-0.428609	0.0891202
P24063	Itgal	13.9437	13.7121	13.7745	14.1482	14.0844	14.0882	13.6652	13.7037	13.7774	0.00225571	0.00613098	0.00896643	0.37188	0.00225387	0.29681	0.391465	-0.0946551
P24270	Cat	17.7722	17.8503	17.8358	17.1735	17.195	17.2787	17.8658	17.9179	17.7757	1.61e-05	0.000425978	3.42e-05	0.763771	2.48e-05	-0.603701	-0.63742	0.0337187
P24369	Ppib	16.187	16.1939	16.268	16.116	16.1823	16.1381	15.8613	15.9369	15.846	0.000174254	0.00126081	0.187893	0.000184766	0.000693472	-0.0708353	0.264046	-0.334881
P24452	Capg	13.3163	12.9905	13.1281	14.8508	14.5106	14.454	13.5576	13.6753	13.6222	8.41e-05	0.000856608	7.41e-05	0.025331	0.000671082	1.46017	0.986777	0.473388
P24456	Cyp2d10	16.9191	16.9144	16.8382	15.9495	16.0871	16.2559	17.2552	16.9536	17.0417	0.000186668	0.00129696	0.000685435	0.236737	0.000204264	-0.793067	-0.986011	0.192943
P24472	Gsta4	15.5807	15.623	15.5391	15.3132	15.3804	15.385	16.1152	15.7014	15.5512	0.059464	0.0813531	0.324687	0.36216	0.0504552	-0.221416	-0.429752	0.208335
P24527	Lta4h	16.6794	16.6718	16.6695	16.2874	16.2158	16.3282	16.5668	16.5624	16.5153	3.29e-05	0.000560032	2.91e-05	0.0139639	0.000258404	-0.396425	-0.271045	-0.12538
P24547	Impdh2	15.1539	15.1081	15.1193	15.2852	15.3721	15.3244	14.9367	14.8945	14.879	1.43e-05	0.000408534	0.000804404	0.000435961	1.07e-05	0.200098	0.423817	-0.223718
P24549	Aldh1a1	18.5454	18.9194	18.6941	18.0634	17.9825	18.0824	18.5988	18.3869	18.3155	0.00321938	0.00789421	0.00263717	0.105209	0.034032	-0.676817	-0.390891	-0.285926
P24638	Acp2	12.9847	13.1198	12.9492	13.3613	13.2523	13.1458	12.8184	12.9084	12.77	0.0037882	0.00893116	0.0436839	0.101005	0.00308146	0.235224	0.420851	-0.185626
P24668	M6pr	14.4103	14.3729	14.4117	14.5903	14.5616	14.6175	14.3022	14.3251	14.2503	5.75e-05	0.000716872	0.000585622	0.0121881	4.87e-05	0.191511	0.297252	-0.105741
P24721	Asgr2	13.4371	13.4633	13.4776	12.8838	12.9764	12.9361	13.2459	13.241	13.0944	9.57e-05	0.000913637	7.51e-05	0.00322784	0.00347847	-0.527221	-0.261676	-0.265546
P24788	Cdk11b	13.7599	13.7214	13.719	13.8945	13.8723	13.8642	13.7952	13.7545	13.7518	0.000415285	0.00197146	0.000420817	0.208528	0.00179451	0.143544	0.109814	0.0337291
P25085	Il1rn	12.0576	11.76	12.2318	13.9801	13.8055	13.3613	12.3692	12.6121	12.1709	0.000505371	0.0022092	0.000529752	0.276072	0.00196818	1.69913	1.33153	0.3676
P25118	Tnfrsf1a	10.569	10.3397	10.4372	10.5446	10.7293	10.6599	10.26	10.1643	10.2358	0.00356667	0.00854047	0.08333	0.0479317	0.00287973	0.195969	0.424571	-0.228602
P25206	Mcm3	13.6802	13.6539	13.9672	15.6682	15.7848	15.8868	14.0566	14.0912	13.9554	2.19e-06	0.00027366	2.55e-06	0.0886254	5.98e-06	2.01285	1.74556	0.267287
P25322	Ccnd1	11.8035	11.7873	12.1991	13.3879	13.782	13.757	12.0377	12.0733	12.1189	5.2e-05	0.000680455	7.38e-05	0.625351	0.000123211	1.71227	1.56563	0.14664
P31362	Pou2f3	10.85	10.887	10.6643	11.0413	10.9042	10.8213	10.9299	10.8327	11.0512	0.334544	0.370014	0.437716	0.361777	0.984429	0.121835	-0.0156427	0.137477
P25444	Rps2	16.9716	16.9592	17.035	16.8092	16.8274	16.7187	16.7941	16.7967	16.7037	0.00310075	0.00767766	0.0066572	0.00416138	0.880492	-0.203502	0.0202818	-0.223784
P25446	Fas	10.3503	10.1912	10.3574	10.0413	10.41	10.1213	10.0924	10.2154	10.3785	0.681493	0.704615	0.665135	0.835118	0.948752	-0.108754	-0.0378779	-0.0708763
P25688	Uox	17.1658	17.0851	16.9973	16.7681	17.0339	17.0851	17.1021	17.1997	16.9672	0.445549	0.47929	0.524061	0.997588	0.489514	-0.120361	-0.127318	0.00695762
P25785	Timp2	10.0618	10.4522	10.285	11.8609	11.6477	11.8803	10.3186	10.7556	10.4097	0.00012698	0.00106212	0.000153814	0.366799	0.000381514	1.52999	1.30165	0.228339
P25799	Nfkb1	13.4223	13.3852	13.4143	13.6766	13.7501	13.6616	13.4539	13.4463	13.3978	8.64e-05	0.000869407	0.000121604	0.657465	0.000204973	0.288846	0.263446	0.0253997
P25911	Lyn	14.4743	14.3757	14.3716	14.2672	14.2091	14.2073	14.3309	14.3073	14.3828	0.00761254	0.0150286	0.00650423	0.239832	0.0498283	-0.179352	-0.112469	-0.0668825
P25916	Bmi1	11.8143	11.7542	11.8618	11.7264	11.6982	11.6065	11.7131	11.6951	11.7539	0.0464806	0.0657714	0.0422112	0.158638	0.57444	-0.133067	-0.043665	-0.0894022
P25976	Ubtf	14.4999	14.4571	14.3151	14.645	14.6727	14.4552	14.441	14.4035	14.4157	0.0935804	0.120465	0.131971	0.99838	0.123141	0.166936	0.170874	-0.0039388
P26039	Tln1	17.9914	18.0116	17.936	18.2944	18.1484	18.1711	17.9235	17.988	17.9153	0.00236505	0.00631828	0.00616147	0.703673	0.0028474	0.224965	0.262356	-0.0373908
P26040	Ezr	14.3802	13.8989	14.161	15.0806	14.5753	15.0253	14.2339	14.2365	14.5034	0.017173	0.0284435	0.0171873	0.633428	0.0524553	0.747053	0.569165	0.177888
P26041	Msn	17.1695	17.0128	17.0397	17.6019	17.4433	17.4549	17.0311	17.1436	17.1031	0.000836326	0.00304922	0.00128708	0.954166	0.00163106	0.425988	0.407419	0.0185698
P26043	Rdx	17.366	17.4916	17.3819	16.7953	16.8076	16.7285	17.2054	17.2065	17.1105	2.66e-05	0.000509498	2.18e-05	0.00486816	0.000327679	-0.636062	-0.397046	-0.239016
P26149	Hsd3b2	9.83534	9.95324	9.79885	8.69009	9.09164	9.00327	9.6295	9.86544	9.55107	0.000872066	0.00312565	0.000954083	0.411139	0.00296004	-0.934146	-0.753675	-0.180471
P26150	Hsd3b3	15.5138	15.4683	15.4689	14.6791	14.7935	14.8613	15.1855	15.2974	15.0685	0.000173949	0.00126081	0.000139801	0.0125251	0.00285598	-0.705705	-0.405836	-0.299869
P26151	Fcgr1	10.2656	10.0181	10.2318	10.6791	10.6279	10.8148	10.5078	10.489	10.5566	0.0014975	0.00454448	0.00128617	0.0115214	0.119365	0.535447	0.18943	0.346016
P26187	Mgmt	11.2724	11.4165	11.2949	11.4716	11.52	11.7063	11.4165	11.4505	11.2912	0.0551796	0.0764169	0.0546492	0.75467	0.137924	0.238067	0.179898	0.0581694
P26231	Ctnna1	16.9258	16.8973	16.9266	16.9417	16.8657	16.8448	16.8238	16.8509	16.7448	0.0554297	0.0766654	0.661543	0.0519806	0.161675	-0.0325259	0.0775588	-0.110085
P26262	Klkb1	14.6366	15.1083	14.4724	13.8759	13.9618	14.0214	14.4718	14.6568	14.3603	0.0105943	0.0193833	0.00966595	0.401812	0.0471592	-0.786055	-0.543218	-0.242837
P26350	Ptma	16.1431	16.1119	16.0643	16.8881	16.7452	16.7842	16.0921	16.1772	16.2065	1.16e-05	0.000386885	1.68e-05	0.560911	2.67e-05	0.699402	0.64724	0.0521621
P26361	Cftr	11.9277	11.9556	12.0498	11.4874	11.5721	11.5556	12.0958	11.9741	12.0099	8.62e-05	0.000869407	0.000214147	0.583711	0.000117734	-0.439321	-0.488192	0.0488717
P26369	U2af2	14.6148	14.5172	14.6355	14.7025	14.6385	14.6367	14.8722	14.8451	14.8456	0.000741627	0.00284567	0.197923	0.000714867	0.00361275	0.0700693	-0.195078	0.265147
P26443	Glud1	18.8224	18.8751	18.7911	18.6628	18.6891	18.6668	19.0014	18.7821	18.7597	0.0726364	0.0966905	0.122221	0.959764	0.0862302	-0.156614	-0.174798	0.0181848
P26450	Pik3r1	14.5809	14.5264	14.5524	14.4483	14.4381	14.4293	14.602	14.5445	14.506	0.00768328	0.0151236	0.0117668	0.995535	0.012965	-0.114666	-0.112275	-0.00239083
P26516	Psmd7	14.2953	14.2458	14.2931	14.04	14.1556	14.0679	14.3888	14.3133	14.3321	0.00101877	0.00348114	0.00472771	0.23832	0.000989489	-0.19024	-0.256922	0.0666816
P26618	Pdgfra	9.46318	9.26776	9.37793	10.0846	9.83675	9.63051	9.14759	9.33762	9.45288	0.0147242	0.0251184	0.0297528	0.911167	0.0184577	0.480995	0.537924	-0.0569294
P26638	Sars	15.0926	15.0964	15.1746	15.1473	15.1739	15.0962	15.114	15.0789	15.0929	0.394315	0.429651	0.8248	0.678064	0.368373	0.0179438	0.0438661	-0.0259222
P26645	Marcks	13.0475	12.8614	12.8979	13.3671	13.2229	13.2982	13.1279	13.3436	13.1981	0.00784298	0.0153556	0.00833566	0.0232088	0.637121	0.36049	0.0728679	0.287622
P26883	Fkbp1a	11.8942	11.845	11.8397	12.0504	11.9983	12.0856	11.8199	11.8209	11.8579	0.000444517	0.00204673	0.00117258	0.610992	0.00056379	0.185143	0.21186	-0.0267169
P26928	Mst1	12.3775	12.4838	12.6627	12.331	12.3077	12.5525	12.2574	12.3504	12.4208	0.318124	0.353824	0.548066	0.301822	0.856242	-0.110951	0.0542124	-0.165163
P27005	S100a8	13.7737	13.0467	14.9363	14.8654	14.6064	14.3267	14.7479	14.8863	15.4131	0.162365	0.195317	0.410451	0.146978	0.693852	0.680606	-0.416294	1.0969
P27046	Man2a1	16.3779	16.2397	16.5844	16.4009	16.4341	16.4891	16.4077	16.4061	16.3539	0.820533	0.834973	0.885341	0.990257	0.821032	0.0406806	0.0521043	-0.0114237
P27048	Snrpb	13.705	13.6771	13.5442	13.7534	13.7959	13.7029	13.5632	13.5565	13.4946	0.0146186	0.0249703	0.149832	0.168699	0.0119891	0.108629	0.212655	-0.104026
P27546	Map4	16.0037	15.9249	15.913	16.4207	16.3194	16.5049	16.0611	16.1178	16.0605	0.00027556	0.00158892	0.000257622	0.0953722	0.00159417	0.467774	0.33517	0.132604
P27577	Ets1	10.0248	10.2602	9.9005	10.5005	10.4529	10.3558	10.267	10.2416	10.2821	0.019935	0.0322188	0.0165149	0.15742	0.232421	0.374583	0.17287	0.201712
P27600	Gna12	11.4526	11.4322	11.4237	11.3489	11.3166	11.286	11.5396	11.3375	11.2872	0.261321	0.296984	0.239167	0.751298	0.55358	-0.11899	-0.0709523	-0.0480379
P27601	Gna13	14.54	14.4585	14.5039	14.3718	14.2848	14.3071	14.5733	14.5584	14.5134	0.000941855	0.00328754	0.00343212	0.365037	0.000998067	-0.179536	-0.227162	0.0476262
P27612	Plaa	15.9024	15.8624	15.9955	15.7456	15.8018	15.7626	16.2325	16.1116	16.2977	0.000637783	0.00257197	0.0840216	0.00487627	0.000555114	-0.150136	-0.443963	0.293827
P27641	Xrcc5	14.0914	13.9341	14.0145	14.1969	14.1238	14.0384	14.3594	14.2187	14.2084	0.0257628	0.0398682	0.311666	0.0216927	0.157737	0.106354	-0.142487	0.248842
P27656	Lipc	11.8491	12.0173	12.0261	11.6059	12.2478	12.2258	13.6138	12.6303	12.6764	0.0326427	0.0486462	0.97891	0.043127	0.0549374	0.0623461	-0.946963	1.00931
P27659	Rpl3	16.8535	16.8784	16.9482	16.6732	16.6967	16.6374	16.6892	16.6821	16.579	0.00150286	0.00455327	0.00320052	0.00210404	0.884255	-0.224258	0.0189655	-0.243223
P27661	H2afx	13.4405	13.3943	13.2853	14.053	13.9558	13.9326	14.0509	13.9806	13.9519	3.72e-05	0.000588995	7.16e-05	6.27e-05	0.963571	0.607128	-0.0140052	0.621133
P27773	Pdia3	17.7974	17.9572	17.9832	17.839	17.8826	18.0305	17.4599	17.6802	17.594	0.0110443	0.0200172	0.998266	0.0180022	0.0169072	0.00477003	0.33929	-0.33452
P27786	Cyp17a1	11.7037	11.8664	12.4238	12.5859	13.176	12.6743	12.6229	12.5491	12.6877	0.0309804	0.0465467	0.0310414	0.0848652	0.7069	0.81409	0.192164	0.621926
P27808	Mgat1	12.9841	12.7914	13.1727	13.0019	12.8918	13.0542	13.4893	13.4754	13.6142	0.00288488	0.00728812	1	0.0048113	0.00480862	-6.09e-05	-0.54367	0.543609
P27870	Vav1	13.8535	13.6696	13.522	14.4475	14.2577	14.1553	13.6173	13.6804	13.8804	0.00466	0.0104116	0.0064443	0.932071	0.00928566	0.605136	0.560815	0.0443208
P28028	Braf	11.5679	11.7539	11.4272	11.406	11.5155	11.529	11.3972	11.4246	11.4161	0.205269	0.240324	0.50213	0.185105	0.690743	-0.0994823	0.0708914	-0.170374
P28033	Cebpb	11.9716	12.1765	11.9688	12.0467	12.2801	12.1213	11.8623	11.8073	12.0993	0.192237	0.227195	0.590847	0.562565	0.170763	0.110428	0.226388	-0.11596
P28063	Psmb8	13.9097	13.8595	14.0013	13.6672	13.6523	13.8341	13.5178	13.6736	13.6954	0.0187038	0.0305246	0.0722306	0.0172658	0.495821	-0.20562	0.0889221	-0.294542
P28076	Psmb9	11.874	11.8569	12.0196	11.6858	11.7631	11.8639	11.6282	11.565	11.7135	0.0188287	0.0306943	0.167964	0.0155279	0.203402	-0.145874	0.135408	-0.281282
P28230	Gjb1	14.5475	14.527	14.6242	14.012	14.0021	13.8657	14.4909	14.4782	14.4487	2.62e-05	0.000509458	3.13e-05	0.190802	8.28e-05	-0.606319	-0.51268	-0.0936392
P28271	Aco1	17.8105	17.8165	17.7541	17.2174	17.2321	17.2466	17.7405	17.619	17.5506	6.67e-05	0.000766057	6.27e-05	0.0411659	0.000401752	-0.561674	-0.404671	-0.157002
P28293	Ctsg	10.2369	9.60902	10.3543	10.7589	10.9735	10.583	10.3164	10.7164	10.759	0.0592451	0.0811292	0.0584565	0.14709	0.756785	0.70507	0.174537	0.530533
P28352	Apex1	14.692	14.6906	14.7554	14.7733	14.6841	14.6463	14.8652	14.9038	14.9652	0.00433594	0.00988918	0.96136	0.008214	0.00626967	-0.011426	-0.210173	0.198748
P28474	Adh5	17.4484	17.3485	17.2733	16.6619	16.6369	16.6432	17.2901	17.1534	17.0211	0.000225335	0.00142102	0.000210288	0.0835962	0.0013266	-0.709394	-0.507535	-0.201859
P28571	Slc6a9	12.2627	12.1913	12.112	12.2489	12.3299	12.1686	12.2495	12.3282	12.239	0.377588	0.413265	0.568783	0.368461	0.914228	0.0604365	-0.0231177	0.0835542
P28650	Adssl1	15.6193	15.2413	15.2427	14.7126	14.7241	14.5477	15.5016	15.3516	15.8038	0.00289429	0.00730603	0.00962576	0.506234	0.00306733	-0.706299	-0.890844	0.184545
P28651	Ca8	14.2349	14.1566	14.0943	13.5143	13.6698	13.7948	14.1377	14.1313	13.8965	0.00507727	0.0110946	0.00531564	0.556746	0.0163979	-0.502312	-0.395557	-0.106754
P28653	Bgn	13.9143	13.9733	13.9177	14.9027	14.3459	14.8479	13.8159	14.3929	13.9465	0.0194532	0.0315792	0.0222439	0.839114	0.0438292	0.763748	0.64707	0.116678
P28654	Dcn	13.2129	13.8574	13.7932	14.082	13.7471	14.5555	13.7814	14.6072	14.1315	0.239901	0.27589	0.323147	0.272727	0.989149	0.50704	-0.0451556	0.552195
P28656	Nap1l1	14.0525	14.0913	14.1213	14.6052	14.595	14.6001	14.2761	14.1732	14.1845	8.15e-06	0.000349991	7.72e-06	0.0180507	4.06e-05	0.511754	0.388833	0.122922
P28658	Atxn10	14.3173	14.4271	14.5855	14.5346	14.4867	14.5886	14.1621	14.0971	14.114	0.00247329	0.0064894	0.427381	0.00907967	0.00253534	0.0933574	0.412248	-0.31889
P28659	Celf1	13.9819	13.9472	13.9379	13.9475	13.9447	13.9863	13.8538	13.9187	13.8213	0.0244393	0.0380986	0.989638	0.0402095	0.0340764	0.00385658	0.0948725	-0.0910159
P28660	Nckap1	15.7975	15.7934	15.7724	15.8511	15.8257	15.874	15.776	15.7872	15.8954	0.256753	0.292385	0.231514	0.636603	0.652316	0.0625311	0.0307984	0.0317327
P28661	44078	13.3063	13.3471	13.2865	13.611	13.3986	13.4239	13.3896	13.436	13.4357	0.0738504	0.0980933	0.0665413	0.233458	0.608919	0.164568	0.0574194	0.107149
P28662	Bri3	8.27246	8.10831	8.51573	8.46288	8.52106	8.70986	8.09733	8.48695	8.40259	0.230535	0.266244	0.255034	0.977976	0.325403	0.265765	0.235642	0.0301236
P28665	Mug1	17.5146	17.7746	17.5299	16.949	17.0197	17.1265	17.2972	17.5645	17.4076	0.00370336	0.00877054	0.00332038	0.251705	0.0205661	-0.574643	-0.391388	-0.183256
P28666	Mug2	15.6537	15.4484	15.613	15.4043	15.4743	15.682	15.5331	15.7097	15.4333	0.88603	0.895527	0.884093	0.992051	0.932799	-0.0514921	-0.0385156	-0.0129765
P28667	Marcksl1	13.7184	13.433	13.4782	13.8604	13.5961	13.6437	13.4735	13.5004	13.4612	0.147963	0.179997	0.31948	0.795307	0.140792	0.15688	0.221715	-0.0648356
P28700	Rxra	13.4982	13.4534	13.5817	13.2888	13.3515	13.246	13.5153	13.4908	13.5137	0.00258199	0.00670751	0.00409934	0.992919	0.00456266	-0.215712	-0.211154	-0.00455838
P28740	Kif2a	13.3285	13.3841	13.2629	13.3709	13.4206	13.43	13.2337	13.248	13.146	0.00885042	0.0168126	0.198574	0.0701722	0.00736645	0.0819967	0.197946	-0.115949
P28741	Kif3a	12.5075	12.5427	12.6208	12.7443	12.6108	12.8587	12.6347	12.7457	12.632	0.109135	0.137974	0.097958	0.318532	0.637738	0.180928	0.0671028	0.113825
P28798	Grn	14.8031	14.6867	14.5561	15.217	15.1265	14.9503	13.8145	13.9635	13.7841	4.08e-05	0.000608542	0.0125725	0.00036045	3.53e-05	0.415933	1.24389	-0.827959
P28843	Dpp4	16.6305	16.6059	16.5359	15.9163	15.9217	15.8759	16.406	16.4242	16.3609	1.26e-06	0.000258	1.26e-06	0.0016364	7.86e-06	-0.68615	-0.492422	-0.193728
P28867	Prkcd	13.6282	13.4536	13.4757	14.1252	14.0023	13.9923	13.797	13.7325	13.6874	0.000490546	0.00217284	0.000396648	0.0290589	0.00703427	0.520787	0.301008	0.219779
P29037	Tbp	9.30519	9.04688	9.12649	9.01361	9.01514	8.81199	9.49752	9.50678	9.4746	0.00179254	0.00516253	0.0965037	0.0169235	0.00149311	-0.212608	-0.546054	0.333446
P29341	Pabpc1	16.4234	16.4657	16.518	16.3665	16.4186	16.3569	16.2486	16.2828	16.2591	0.00108866	0.00362756	0.0481442	0.00088065	0.0148051	-0.0883398	0.117184	-0.205524
P29351	Ptpn6	15.9226	15.755	15.7691	16.2272	16.0916	16.0501	16.0127	15.8748	15.8937	0.0136513	0.0237122	0.0118401	0.329101	0.074223	0.307379	0.195902	0.111477
P29387	Gnb4	11.7988	11.8098	11.8466	12.0959	11.9832	12.0905	11.95	12.1031	11.9885	0.00636394	0.0130732	0.00705489	0.0176372	0.681039	0.238094	0.042662	0.195432
P29391	Ftl1	11.2993	11.2445	11.4885	11.9032	11.867	11.6557	11.0169	11.2205	11.0913	0.00117974	0.00385752	0.00833478	0.123721	0.0010322	0.464516	0.699105	-0.234589
P29416	Hexa	12.9335	12.6948	13.0606	12.6812	12.4524	12.6434	13.0771	13.2901	13.229	0.00608027	0.0126881	0.0900777	0.0915428	0.00491643	-0.303935	-0.606384	0.302449
P29452	Casp1	11.9047	11.7565	11.7084	11.9693	12.0505	11.9662	11.7797	11.9612	11.7369	0.0779908	0.102628	0.0837742	0.889541	0.15159	0.205426	0.169421	0.0360048
P29533	Vcam1	13.1278	12.9967	12.8452	14.028	13.7426	13.6234	13.0546	13.0456	13.1435	0.00103668	0.00351658	0.00134422	0.742916	0.00252481	0.808113	0.716773	0.0913394
P29595	Nedd8	13.9567	13.9143	13.9239	13.8851	13.8188	13.8552	13.9644	13.9194	13.9962	0.0157925	0.0265384	0.0542101	0.558156	0.0152382	-0.0786484	-0.106986	0.0283375
P29699	Ahsg	14.3449	15.0944	14.8096	15.4935	15.677	15.8152	15.3325	15.2765	15.5106	0.0106694	0.0194866	0.00965287	0.0491129	0.386483	0.912266	0.288696	0.62357
P29758	Oat	15.5176	16.1898	16.0525	13.718	13.7673	13.2693	15.2465	15.2053	15.2634	8.92e-05	0.000878818	8.22e-05	0.0418137	0.000573908	-2.33506	-1.6535	-0.681565
P29788	Vtn	14.4119	14.5153	14.5633	15.6614	16.47	16.5144	14.5062	14.6391	14.4119	0.000490373	0.00217284	0.000825153	0.995088	0.000885641	1.71848	1.69621	0.0222654
P30115	Gsta3	18.3037	18.2688	18.1229	17.5028	17.5384	17.5166	18.5014	18.2124	18.3544	0.000106092	0.000972018	0.000319049	0.350643	0.000128827	-0.712528	-0.836765	0.124237
P30204	Msr1	14.253	14.139	14.2146	14.7046	14.6439	14.5745	14.1794	14.1913	14.4029	0.00173917	0.00504441	0.00217322	0.732636	0.0043499	0.438807	0.383153	0.0556532
P30275	Ckmt1	10.3143	10.4995	12.4427	10.2977	10.3783	10.9731	10.3486	11.5734	10.7963	0.717873	0.738591	0.704044	0.959334	0.851746	-0.535806	-0.356384	-0.179422
P30285	Cdk4	12.087	12.0415	12.2155	12.4346	12.5169	12.6164	12.6318	12.5608	12.6558	0.000536379	0.00230091	0.00180916	0.000596053	0.37929	0.407982	-0.0934788	0.501461
P30355	Alox5ap	10.6305	10.8972	11.2197	12.0338	12.0708	12.0851	10.3344	11.0111	10.6761	0.00129528	0.00409143	0.0039591	0.526187	0.0014689	1.14745	1.38937	-0.241918
P30412	Ppic	12.0655	11.9876	11.9606	13.744	13.3073	13.506	12.4043	12.6568	12.4514	5.1e-05	0.000680455	4.45e-05	0.0159997	0.00043277	1.51456	1.01492	0.499645
P30415	Nktr	10.3623	10.1745	10.0692	10.6317	10.7573	10.6374	10.385	10.0969	10.0682	0.00782072	0.0153202	0.0137541	0.985284	0.0115225	0.473438	0.492043	-0.0186046
P30416	Fkbp4	16.3144	16.5145	16.5292	16.0574	16.2386	16.3969	16.1576	16.2306	16.3215	0.133059	0.164122	0.169307	0.181127	0.998441	-0.221739	-0.00560951	-0.21613
P30558	F2r	8.86053	9.26559	9.19261	9.70872	9.49837	9.605	8.58212	8.79143	8.69888	0.000961397	0.00333268	0.0161992	0.0349635	0.000768993	0.497787	0.913219	-0.415432
P30561	Ahr	9.62563	9.5121	9.81092	9.93565	9.98676	9.7809	9.2588	9.1915	9.51459	0.00799232	0.0155609	0.165536	0.0729682	0.00657921	0.251553	0.579477	-0.327924
P30681	Hmgb2	15.0807	14.9578	15.0759	16.4186	16.3219	16.3502	15.6797	15.6862	15.7191	2.01e-07	0.000185188	2.67e-07	9.59e-06	8.6e-06	1.32542	0.668544	0.656871
P30999	Ctnnd1	15.7914	15.7817	15.7766	15.8212	15.8009	15.7452	15.7209	15.6888	15.6629	0.00948896	0.0177909	0.966332	0.01745	0.0132496	0.00582977	0.0982456	-0.0924158
P31001	Des	15.4022	15.6193	15.7073	16.0284	15.8964	16.3051	15.5152	15.8015	16.6522	0.288679	0.323673	0.300464	0.418484	0.95642	0.500367	0.0869659	0.413401
P31230	Aimp1	16.0672	16.0854	16.0983	15.8905	15.8702	15.8713	15.8801	15.9239	15.7967	0.000784614	0.00293637	0.00155445	0.00119473	0.942836	-0.206287	0.010447	-0.216734
P31266	Rbpj	10.4509	10.294	10.4156	10.8706	10.8007	10.9737	10.4308	10.5673	10.4984	0.000636235	0.00257165	0.000654431	0.272305	0.00257054	0.494832	0.382845	0.111987
P31324	Prkar2b	10.8873	10.8836	10.7854	11.5431	11.2796	11.4198	10.9376	11.0565	10.8231	0.0013735	0.00426691	0.00162014	0.605673	0.00386786	0.562125	0.475103	0.0870228
P31428	Dpep1	12.9386	13.1381	13.1007	13.7861	13.2195	13.5572	13.1779	13.6015	13.0694	0.138509	0.16996	0.121215	0.523485	0.485664	0.461844	0.238014	0.223829
P31532	Saa4	11.1363	11.8204	11.4683	11.1195	10.9716	10.8896	11.1395	11.1213	11.0848	0.0696232	0.0933393	0.0683171	0.168791	0.765946	-0.48142	-0.121607	-0.359814
P31649	Slc6a13	13.956	14.0124	14.0237	13.4799	13.6768	13.6682	14.1023	13.9937	13.87	0.00373975	0.00884246	0.00585337	0.993067	0.00654097	-0.389104	-0.380364	-0.00874018
P31651	Slc6a12	14.2062	14.2635	14.4438	13.5535	13.5595	13.3811	14.2989	14.3042	14.2685	5.98e-05	0.000734207	0.000101995	0.981537	0.000112731	-0.806489	-0.792487	-0.0140017
P31725	S100a9	13.3875	13.0537	14.3126	14.4329	14.3517	14.1016	13.9146	13.949	14.4225	0.185831	0.220653	0.178838	0.363631	0.835587	0.710783	0.200012	0.510771
P31750	Akt1	12.7727	12.6512	12.7483	12.8731	12.766	12.8455	13.0909	13.0796	13.0389	0.000472413	0.00212326	0.105461	0.00043065	0.00293674	0.104135	-0.241584	0.345719
P31786	Dbi	15.2552	15.3641	14.9465	15.1903	15.2587	15.2706	14.6695	14.7704	14.6798	0.00462151	0.0103508	0.884265	0.00987481	0.00607851	0.0512665	0.5333	-0.482033
P31809	Ceacam1	12.4063	12.4469	12.3945	12.0106	12.1255	12.0142	12.3244	12.2556	12.167	0.00101756	0.00348114	0.000813845	0.0359857	0.0171759	-0.365808	-0.198857	-0.166951
P31938	Map2k1	13.305	13.217	13.427	12.9611	12.9741	13.0425	13.539	13.5685	13.6437	0.000186993	0.00129783	0.00386429	0.00983869	0.000148434	-0.323769	-0.59115	0.26738
P31996	Cd68	12.1256	12.0162	12.0486	13.0079	12.7395	12.6953	12.3174	12.353	12.1443	0.000714307	0.00276973	0.000674779	0.170292	0.00374597	0.750776	0.542673	0.208103
P32020	Scp2	18.5387	18.6692	18.7297	17.8983	18.0525	18.1625	18.2975	18.4993	18.5341	0.00226033	0.00613899	0.00199002	0.179324	0.0145017	-0.60813	-0.405877	-0.202253
P32037	Slc2a3	8.49984	8.96575	8.33565	9.02555	9.09896	8.96313	8.66393	8.95841	8.68287	0.123094	0.153455	0.109767	0.627605	0.361304	0.428798	0.260806	0.167992
P32067	Ssb	15.9025	15.8146	15.9479	16.0088	15.9099	15.9688	16.0863	16.106	16.0848	0.00621624	0.0128597	0.232035	0.00534293	0.0403035	0.0741496	-0.12985	0.204
P32233	Drg1	14.5675	14.534	14.7003	14.4248	14.4748	14.5149	15.0519	14.998	15.0684	6.49e-05	0.000757114	0.0903373	0.000289369	6.68e-05	-0.129124	-0.567942	0.438818
P32261	Serpinc1	16.3884	16.7209	16.4289	16.3225	16.4514	16.5819	16.29	16.3959	16.374	0.391166	0.426663	0.845017	0.367649	0.654239	-0.060772	0.0986344	-0.159406
P32507	Pvrl2	12.7567	12.871	12.9598	12.3745	12.3989	12.3968	12.5313	12.4572	12.5142	0.000235616	0.00145634	0.000239056	0.00104408	0.161221	-0.472483	-0.11086	-0.361623
P32848	Pvalb	13.2702	13.4066	13.2936	13.0208	13.2526	13.0877	14.5782	13.6858	18.2797	0.148554	0.180596	0.983004	0.21742	0.174017	-0.203111	-2.39421	2.1911
P32883	Kras	13.0025	12.9598	12.9095	12.873	12.9312	12.9135	12.8678	12.8931	12.8831	0.0725017	0.0965812	0.213413	0.0665578	0.649646	-0.0513524	0.0245597	-0.0759121
P32921	Wars	15.2076	15.2313	15.366	15.2511	15.2658	15.2958	15.1529	15.2347	15.2001	0.257591	0.293204	0.998212	0.325617	0.304219	0.00261814	0.0749707	-0.0723525
P33174	Kif4	10.652	10.6417	10.8403	11.9666	12.2138	12.6661	10.8018	10.8673	10.5052	0.000299999	0.00165281	0.000514952	0.997461	0.000539872	1.57083	1.55742	0.0134146
P33175	Kif5a	9.46276	9.39451	9.38481	9.44063	9.37073	9.43376	9.27462	9.31505	9.17612	0.0153788	0.0260295	0.999699	0.0241945	0.0235496	0.00100985	0.159772	-0.158762
P33215	Nedd1	11.5685	11.4346	11.521	11.7224	11.6812	11.7764	11.7504	11.654	11.576	0.0215148	0.0342799	0.0198253	0.0814901	0.509975	0.218631	0.066564	0.152067
P33267	Cyp2f2	17.3771	17.6024	17.6489	15.9509	16.1209	16.3277	17.6384	17.559	17.469	2.95e-05	0.000533185	5.45e-05	0.993823	5.17e-05	-1.40962	-1.42226	0.0126402
P33587	Proc	14.5314	14.4934	14.4777	13.7223	13.9436	14.0255	14.0735	14.2194	14.2514	0.00138803	0.00429752	0.00110848	0.0247719	0.0398608	-0.60375	-0.284344	-0.319406
P33609	Pola1	9.10437	9.14993	8.69936	10.1072	10.1301	10.271	8.8057	9.01838	8.55799	0.000321153	0.00170605	0.000899291	0.518944	0.000396773	1.1849	1.37544	-0.190536
P33622	Apoc3	12.2645	12.7221	12.4926	12.432	12.5136	12.6833	12.4368	12.3961	12.3349	0.501879	0.53371	0.918254	0.703097	0.485007	0.0499038	0.153702	-0.103798
P34022	Ranbp1	14.8435	14.8724	14.7568	15.1813	15.2211	15.2057	14.7154	14.7189	14.6628	1.33e-05	0.000400794	6.93e-05	0.0221395	1.28e-05	0.378448	0.503634	-0.125186
P34152	Ptk2	15.6016	15.5224	15.447	15.2649	15.2599	15.2202	15.4449	15.4357	15.3636	0.0021525	0.00592946	0.00178687	0.102212	0.0205683	-0.275367	-0.166414	-0.108952
P34884	Mif	13.9516	13.7489	13.6751	12.3798	12.4406	12.4366	13.7519	13.5707	13.5186	9.86e-06	0.000363989	1.22e-05	0.199346	2.82e-05	-1.37284	-1.19471	-0.178136
P34914	Ephx2	18.3715	18.4612	18.4587	17.5137	17.5971	17.6342	18.3382	18.2788	18.2469	2.54e-06	0.000282148	2.71e-06	0.0393015	8.29e-06	-0.848791	-0.706293	-0.142498
P34927	Asgr1	14.791	14.6193	14.8058	14.0496	14.0942	14.0298	14.43	14.3525	14.1676	0.000476719	0.00213477	0.000397259	0.00499891	0.0442145	-0.680831	-0.258815	-0.422016
P34928	Apoc1	13.4239	13.5339	13.3141	13.2519	13.8585	13.746	13.5835	13.5763	13.4197	0.539375	0.569771	0.510833	0.817155	0.848089	0.194872	0.0923305	0.102541
P34960	Mmp12	10.5523	10.7901	10.7791	11.8988	12.8008	12.8596	11.1875	11.1207	10.8339	0.00132224	0.0041569	0.0014594	0.479266	0.00427629	1.81252	1.47236	0.340159
P35123	Usp4	14.6931	14.7086	14.8235	14.6234	14.6298	14.6832	14.727	14.6981	14.6688	0.125995	0.15646	0.110238	0.543309	0.430778	-0.0962594	-0.0524918	-0.0437676
P35235	Ptpn11	15.136	15.1349	15.1653	15.0892	15.0868	15.1438	15.1778	15.1411	15.3494	0.181639	0.216141	0.770942	0.39748	0.168918	-0.0387607	-0.116144	0.0773829
P35276	Rab3d	11.8789	11.7948	11.912	12.6886	12.6749	12.9124	12.1073	12.1892	12.0907	4.94e-05	0.000679148	4.5e-05	0.0251682	0.000337688	0.896738	0.629596	0.267142
P35278	Rab5c	14.7215	14.7231	14.7238	14.7778	14.7313	14.7818	14.5379	14.5777	14.4727	0.000362115	0.00182901	0.379688	0.00117603	0.000413278	0.0408273	0.234189	-0.193361
P35279	Rab6a	14.7969	14.8696	14.906	14.948	14.9899	14.9925	14.6455	14.6979	14.6216	0.00023587	0.00145634	0.0297422	0.00245884	0.000197769	0.119272	0.321813	-0.202541
P35282	Rab21	14.0077	13.9235	14.0533	13.807	13.8576	13.8517	13.9622	13.9519	13.912	0.0129559	0.0227084	0.0114765	0.367566	0.0635426	-0.156124	-0.103281	-0.0528435
P35283	Rab12	14.1032	14.1123	14.0944	14.1041	14.1388	14.2062	13.9485	14.004	14.0357	0.0082694	0.0159356	0.383764	0.0372653	0.00759395	0.046436	0.15365	-0.107214
P35285	Rab22a	13.4946	13.3913	13.5986	13.3229	13.1954	13.2775	13.9051	13.7735	13.8056	0.000430797	0.00201279	0.0305553	0.00561893	0.000351206	-0.229573	-0.562827	0.333255
P35288	Rab23	12.5099	12.4432	12.4693	12.7805	12.8685	12.8372	12.3147	12.4723	12.2525	0.000483895	0.00215998	0.0024298	0.160954	0.000466129	0.354639	0.48226	-0.127621
P35290	Rab24	13.9219	13.8289	13.7886	13.5526	13.6163	13.6555	13.667	13.6547	13.5618	0.004821	0.0106933	0.00652541	0.0098574	0.915174	-0.23835	-0.0196774	-0.218672
P35292	Rab17	14.6773	14.6468	14.8281	14.2842	14.3785	14.3735	14.719	14.7154	14.7174	0.000538131	0.00230484	0.000935359	0.999998	0.000936786	-0.371947	-0.371842	-0.000104848
P35293	Rab18	14.739	14.614	14.6563	14.5027	14.5707	14.599	14.4783	14.473	14.3432	0.0113333	0.0204497	0.160671	0.00927384	0.115357	-0.112329	0.125933	-0.238262
P35295	Rab20	11.4312	11.5164	11.4026	11.2319	11.339	11.186	11.4615	11.4528	11.2587	0.0765004	0.100992	0.0717809	0.699948	0.205939	-0.197764	-0.138701	-0.0590626
P35330	Icam2	12.2603	12.3449	12.2302	12.425	12.4075	12.381	12.3278	12.3641	12.3792	0.0219179	0.0348183	0.0189344	0.112262	0.370326	0.126029	0.0474494	0.0785796
P35385	Hspb7	4.07829	5.53512	5.53498	4.50943	4.92879	7.36038	5.80114	6.0792	9.38129	0.312652	0.348477	0.900615	0.305244	0.501025	0.550066	-1.48768	2.03774
P35459	Ly6d	11.0873	11.0875	11.1737	13.0272	12.8366	12.6861	11.0168	11.149	10.8561	4.35e-06	0.000308159	9.11e-06	0.602716	6.22e-06	1.73378	1.84268	-0.108901
P35486	Pdha1	16.2417	16.2622	16.1003	15.6056	15.7088	15.7049	16.1759	16.0643	16.1572	0.000178321	0.00126745	0.000225198	0.493216	0.000491406	-0.52834	-0.459373	-0.068967
P35492	Hal	17.3162	17.2072	17.2169	16.6226	16.78	16.6326	17.5442	17.4885	17.0426	0.00573436	0.0121433	0.015182	0.714887	0.00654358	-0.568369	-0.680042	0.111673
P35505	Fah	15.8417	15.843	15.8186	15.209	15.1645	15.1442	15.637	15.6696	15.5487	3.37e-06	0.000306016	2.7e-06	0.00173466	2.98e-05	-0.661821	-0.445875	-0.215945
P35550	Fbl	15.2986	15.3543	15.2902	15.0817	15.0638	15.012	15.0313	15.038	15.1	0.000169638	0.00124458	0.000288225	0.000313782	0.990299	-0.261848	-0.00394704	-0.257901
P35564	Canx	17.3729	17.4809	17.5065	17.2947	17.3715	17.4792	17.2832	17.2932	17.2904	0.0642596	0.0870545	0.444812	0.0551905	0.284472	-0.0716431	0.0929032	-0.164546
P35569	Irs1	11.9013	11.8614	11.7918	11.7565	11.8277	11.8567	12.058	12.0886	11.9908	0.00339224	0.00822106	0.667935	0.00932712	0.00390088	-0.0378925	-0.232188	0.194296
P35576	G6pc	13.4595	13.5638	13.7851	12.5112	12.6529	12.8867	13.7526	13.8821	13.6374	0.000375582	0.00187256	0.00106969	0.511383	0.000457937	-0.919169	-1.0737	0.154533
P35583	Foxa2	12.2684	12.3123	12.2381	12.2216	12.2555	12.2716	12.2087	12.2061	12.2862	0.472042	0.504979	0.732051	0.446178	0.862044	-0.0233649	0.0158922	-0.0392572
P35585	Ap1m1	14.2709	14.3052	14.3246	14.2567	14.2528	14.2362	15.4317	14.5605	14.6807	0.0503726	0.0705178	0.970979	0.08447	0.0631002	-0.0516696	-0.642378	0.590709
P35601	Rfc1	13.7298	13.7028	13.6944	14.0148	14.0804	14.1719	13.7857	13.7517	13.7416	0.000145871	0.00115521	0.000183203	0.457118	0.000408583	0.380028	0.329356	0.0506719
P35700	Prdx1	18.1438	18.1824	18.0629	18.0356	17.9219	17.9294	18.1789	18.1079	18.0752	0.0230077	0.0362593	0.0313573	0.981079	0.039201	-0.16742	-0.158383	-0.0090369
P35710	Sox5	10.5748	10.4255	10.3733	10.4489	10.4641	10.2996	10.3176	10.3336	10.2463	0.142303	0.173918	0.728798	0.131149	0.34518	-0.0536264	0.105055	-0.158681
P35737	H2-DMb1	10.0508	10.5494	10.629	10.6567	10.3973	10.2844	10.162	10.3399	10.4101	0.734476	0.753877	0.978512	0.836818	0.730149	0.0364279	0.142167	-0.105739
P35762	Cd81	13.9579	14.1561	14.1829	13.642	13.7014	13.8365	13.5481	13.8132	13.6256	0.00891358	0.0169107	0.0213995	0.0104376	0.797421	-0.372334	0.0643249	-0.436659
P35821	Ptpn1	14.8845	14.7284	14.8799	15.1	15.057	15.0698	14.6853	14.7968	14.7675	0.00170997	0.00498928	0.00720659	0.320295	0.00168947	0.244709	0.325779	-0.0810698
P35822	Ptprk	12.5355	12.3394	12.4036	12.5473	12.4968	12.3687	12.5877	12.4544	12.3493	0.856622	0.868687	0.862487	0.900218	0.996118	0.0447528	0.00716744	0.0375854
P35831	Ptpn12	14.2567	13.9765	13.9897	14.3809	14.3409	14.2755	14.3659	14.2007	14.3197	0.0528112	0.073595	0.0598638	0.101576	0.909157	0.258158	0.0370109	0.221147
P35917	Flt4	13.2566	13.3638	13.3966	13.3046	13.252	13.1152	13.2907	13.3114	13.2835	0.215265	0.250583	0.196886	0.742139	0.480397	-0.115048	-0.0712866	-0.0437618
P35918	Kdr	9.81629	9.55459	9.36383	9.50551	9.52018	9.37985	9.60251	9.4792	9.58952	0.634729	0.660449	0.640815	0.982333	0.742686	-0.109727	-0.0885656	-0.0211612
P35922	Fmr1	13.6889	13.6811	13.6747	13.9977	13.9807	14.0187	13.8042	13.8118	14.1719	0.042169	0.0606638	0.043114	0.103517	0.772178	0.317426	0.0696957	0.24773
P35951	Ldlr	14.8349	14.9411	15.0211	14.6695	14.5305	14.5841	14.9045	14.853	14.7449	0.00612662	0.012757	0.00569849	0.3705	0.0274408	-0.337651	-0.239395	-0.0982559
P35979	Rpl12	16.3825	16.4169	16.3652	16.1343	16.1836	16.0827	16.0068	16.0272	15.7858	0.00183683	0.00526098	0.0231649	0.00149005	0.0677788	-0.254643	0.193638	-0.448281
P35980	Rpl18	15.8969	15.9106	16.0371	15.7363	15.6831	15.6685	15.7305	15.7875	15.6954	0.00315052	0.00777991	0.00360726	0.0087952	0.652036	-0.252215	-0.0418093	-0.210406
P35991	Btk	10.8443	10.7734	10.815	10.4714	10.4631	10.4736	10.6004	10.6991	10.8462	0.00346243	0.00834528	0.00326364	0.325572	0.0158605	-0.341559	-0.245908	-0.0956514
P36371	Tap2	13.7561	13.716	14.0214	13.66	13.7645	13.8839	13.9499	13.9813	14.184	0.114642	0.143994	0.849537	0.231769	0.115174	-0.0616604	-0.268911	0.20725
P36423	Tbxas1	12.6695	12.6749	12.5854	13.2758	13.1125	13.1302	12.6229	12.7515	12.7832	0.000305394	0.00167001	0.000373276	0.490966	0.000873717	0.52955	0.45362	0.0759303
P36536	Sar1a	13.0887	13.204	13.4845	12.9283	12.9952	13.0673	13.0937	13.2717	13.2727	0.119211	0.14912	0.12661	0.911889	0.213669	-0.262116	-0.215759	-0.0463561
P36552	Cpox	16.2853	16.3254	16.4539	16.1225	16.286	16.171	16.4232	16.2265	16.1956	0.220907	0.256334	0.198322	0.663233	0.557046	-0.16169	-0.0885969	-0.0730931
P36916	Gnl1	14.3696	14.3369	14.3951	14.2459	14.2006	14.254	14.3774	14.3518	14.2981	0.00576902	0.0121921	0.006332	0.65323	0.0165063	-0.133665	-0.108914	-0.0247518
P36993	Ppm1b	14.4885	14.4426	14.3436	13.9556	14.0001	14.0435	14.3734	14.3079	14.2805	0.00023529	0.00145634	0.000234233	0.141016	0.00110386	-0.425152	-0.320882	-0.104269
P37040	Por	16.8267	16.814	16.8861	16.5937	16.7473	16.4303	16.8464	16.6956	16.7297	0.0641515	0.0869562	0.0581152	0.60622	0.205078	-0.25183	-0.166787	-0.0850431
P37172	Acvr1	10.7686	10.7895	10.948	11.3333	11.2199	11.3328	10.9941	11.1615	12.143	0.191165	0.226073	0.337411	0.191458	0.891192	0.459984	-0.13749	0.597474
P37804	Tagln	13.829	14.6455	14.8151	15.7359	15.5765	16.1409	14.2045	15.0625	14.2896	0.0146204	0.0249703	0.0199031	0.967213	0.0264347	1.38791	1.29891	0.0889943
P37889	Fbln2	12.8584	12.8931	13.0302	14.4138	14.3473	14.4913	13.165	13.5115	13.0889	3.83e-05	0.000601425	3.99e-05	0.0747685	0.000166499	1.49021	1.16231	0.327903
P37913	Lig1	10.8357	10.726	10.7828	12.3248	12.5352	12.9312	11.1476	11.229	10.8719	8.92e-05	0.000878818	0.000104215	0.262216	0.000291134	1.81558	1.51422	0.301361
P38060	Hmgcl	16.4623	16.4122	16.344	16.0331	16.0828	15.9786	16.6423	16.4298	16.4014	0.00156665	0.00469037	0.00495353	0.509016	0.00173705	-0.374713	-0.459687	0.0849741
P38532	Hsf1	10.6121	10.5432	10.6416	10.4311	10.5579	10.5474	10.51	10.6231	10.6298	0.265664	0.301365	0.287151	0.973877	0.372331	-0.0868147	-0.0754624	-0.0113523
P38585	Ttl	9.79247	9.77071	9.58202	9.78779	9.86496	9.78723	9.8734	9.68713	9.84705	0.41483	0.449471	0.443469	0.515966	0.988759	0.0982589	0.0108013	0.0874577
P38647	Hspa9	17.4118	17.4445	17.3613	17.1921	17.3063	17.209	17.3122	17.2908	17.2099	0.0174446	0.0288089	0.0182938	0.0474702	0.71105	-0.170055	-0.0351346	-0.13492
P39039	Mbl1	13.3134	13.5838	13.6775	12.8579	12.981	13.2476	13.0462	13.2384	13.2061	0.027954	0.0426984	0.0267815	0.0883598	0.617734	-0.496052	-0.13474	-0.361312
P39054	Dnm2	15.8372	15.7699	15.8576	15.837	15.801	15.8212	15.8848	15.8754	15.8528	0.137409	0.168722	0.996848	0.189215	0.171917	-0.00185561	-0.0512653	0.0494097
P39061	Col18a1	15.2315	14.968	15.3301	14.9133	14.8219	14.8738	15.2656	15.3121	15.3033	0.00899019	0.017034	0.0354893	0.45592	0.00853609	-0.306866	-0.423954	0.117088
P39098	Man1a2	11.6356	11.571	11.7388	11.5952	11.5105	11.7181	11.7788	11.7355	11.6454	0.345716	0.381279	0.840019	0.600222	0.324836	-0.0405332	-0.111954	0.071421
P39429	Traf2	11.7421	11.6376	11.634	11.7884	11.9033	11.8429	11.544	11.5161	11.5018	0.000659873	0.00264093	0.0128087	0.024025	0.000525057	0.173644	0.32428	-0.150636
P39447	Tjp1	16.2139	16.1264	16.1037	16.0691	16.0242	16.0539	16.2151	16.2126	16.142	0.0184186	0.0301329	0.0701094	0.50316	0.017083	-0.0989384	-0.140861	0.0419229
P39654	Alox15	11.1329	11.0643	11.27	13.0526	12.784	13.1175	12.2506	12.364	12.4973	1.01e-05	0.000364959	8.31e-06	9.46e-05	0.003888	1.82899	0.614078	1.21491
P39655	Alox12	11.3169	11.9225	11.1227	11.508	11.6272	11.442	11.2999	11.5645	11.471	0.917407	0.924583	0.939148	0.999022	0.923927	0.0716758	0.0805778	-0.00890199
P39688	Fyn	12.3446	12.3487	12.2972	12.251	12.2505	12.1938	12.3663	12.2955	12.423	0.0278574	0.0425774	0.0794081	0.681883	0.0277002	-0.0983932	-0.129812	0.0314185
P39749	Fen1	13.1162	13.07	13.081	14.4486	14.4247	14.4753	13.2945	13.3669	13.2182	7.22e-08	0.000116172	1.44e-07	0.00452611	3.85e-07	1.36049	1.15633	0.204166
P39876	Timp3	10.6724	11.0509	10.6504	10.9312	11.0683	10.9142	11.2721	11.1394	11.1195	0.0492984	0.0692649	0.355077	0.0416928	0.274703	0.17999	-0.20578	0.38577
P40124	Cap1	15.8191	15.7467	15.7876	16.2887	16.174	16.2076	15.9169	15.9789	15.9075	6.63e-05	0.000764898	5.71e-05	0.0165832	0.000605538	0.438988	0.28899	0.149998
P40142	Tkt	17.4335	17.4173	17.2585	17.1285	17.0434	17.1341	17.392	17.3866	17.2899	0.0060767	0.0126881	0.00877015	0.970401	0.0112084	-0.267791	-0.254173	-0.0136181
P40201	Chd1	11.7596	11.8455	11.8291	12.0552	12.0647	12.0433	11.9957	11.8824	11.9764	0.00156764	0.00469143	0.00127551	0.0191675	0.0654723	0.243006	0.102946	0.14006
P40224	Cxcl12	12.0377	11.8236	12.0523	11.9065	12.2788	12.132	12.2807	12.2506	12.1979	0.117796	0.147526	0.476892	0.102349	0.464169	0.134551	-0.137315	0.271866
P40237	Cd82	14.1616	14.3477	14.1771	13.3592	13.3022	13.3467	13.6793	13.8261	13.6881	2.61e-05	0.000509458	2.04e-05	0.00057569	0.001989	-0.892793	-0.395136	-0.497657
P40240	Cd9	11.8076	11.8631	11.9307	12.4697	12.4039	12.6116	12.1753	12.3608	12.2086	0.00044621	0.00205324	0.000367768	0.00518257	0.0366946	0.627931	0.246851	0.38108
P40336	Vps26a	15.2194	15.2301	15.2246	15.1754	15.1671	15.1948	14.9583	15.0683	14.974	0.000548851	0.00233009	0.32508	0.000589951	0.00199752	-0.0455982	0.178897	-0.224495
P40630	Tfam	16.1288	15.9634	15.8743	15.6165	15.6693	15.6687	16.1811	16.073	15.981	0.00363513	0.00865924	0.0119855	0.525195	0.00383022	-0.337344	-0.426907	0.0895629
P40694	Ighmbp2	12.0816	12.083	12.0806	12.1413	12.2626	12.2737	12.0229	12.0819	11.9845	0.00815251	0.0157932	0.0310754	0.471207	0.00785954	0.144131	0.196074	-0.0519426
P40936	Inmt	17.2979	17.1396	16.1748	16.3669	16.6204	16.3763	15.9882	16.1681	15.876	0.0773128	0.1019	0.40956	0.0661654	0.369327	-0.41626	0.443795	-0.860055
P41105	Rpl28	14.3748	14.4443	14.4337	14.2422	14.2642	14.2453	14.3015	14.3246	14.2327	0.00284727	0.00721296	0.0029834	0.00975022	0.483966	-0.167009	-0.0356709	-0.131338
P41216	Acsl1	18.6406	18.9216	18.6691	17.831	18.0776	17.983	18.3337	18.2367	18.2632	0.00057556	0.00240029	0.000471582	0.0069747	0.0398684	-0.779903	-0.314013	-0.46589
P41230	Kdm5c	11.7581	11.7044	11.6329	11.7144	11.7016	11.8106	11.643	11.7356	11.7755	0.713695	0.7346	0.692145	0.925645	0.889057	0.0437475	0.0241997	0.0195478
P41233	Abca1	15.5115	15.5776	15.6352	15.5436	15.6922	15.7277	15.3558	15.4123	15.3782	0.00732195	0.0145764	0.389468	0.0321803	0.00679971	0.0797383	0.272408	-0.192669
P41241	Csk	15.1519	15.0591	15.1371	15.092	15.0333	15.0468	15.1162	15.102	15.094	0.168495	0.202076	0.172872	0.90633	0.293692	-0.0586675	-0.0466925	-0.011975
P41245	Mmp9	9.48564	8.77847	10.1263	10.314	10.3498	10.4932	9.69905	9.78601	10.0855	0.0851364	0.110878	0.0739771	0.508497	0.32386	0.922205	0.528813	0.393392
P41317	Mbl2	13.877	14.1004	14.0147	13.9289	14.0424	14.438	13.7228	13.9425	13.8393	0.199812	0.234825	0.631028	0.542071	0.178255	0.139053	0.301576	-0.162523
P41593	Pth1r	9.68618	9.51162	9.26138	8.70476	8.66883	8.75833	9.09093	9.13752	9.0438	0.0009818	0.00338355	0.000779945	0.021942	0.0260248	-0.775752	-0.380108	-0.395644
P41731	Cd63	11.993	11.8921	12.4008	14.3699	13.9607	14.1333	13.0259	13.3181	13.1279	7e-05	0.000779615	5.49e-05	0.00215794	0.00298722	2.05934	0.997317	1.06202
P42125	Eci1	16.3991	16.4467	16.3675	15.677	15.8489	15.7114	17.1399	16.4909	16.7786	0.00168882	0.00494727	0.0148388	0.103766	0.00142027	-0.658663	-1.05736	0.398695
P42128	Foxk1	13.2707	13.12	13.1883	13.0828	13.1193	13.0922	13.3149	13.2575	13.3442	0.00779793	0.0152919	0.140318	0.0824061	0.00636451	-0.0949166	-0.207455	0.112538
P42208	44076	15.1514	15.0861	15.0947	15.4283	15.3356	15.3361	15.0878	15.1197	15.006	0.00070724	0.00274813	0.00189129	0.622545	0.00087789	0.25592	0.295491	-0.0395707
P42209	44075	10.5862	10.2733	10.4682	10.8031	10.7247	10.6139	10.768	10.5975	10.6691	0.0584052	0.0801922	0.0671486	0.107658	0.927162	0.271339	0.0357295	0.23561
P42225	Stat1	15.4528	15.3898	15.5444	15.8317	15.8854	16.0922	15.2644	15.4553	15.5785	0.0051407	0.0112002	0.00977526	0.95779	0.00732497	0.474148	0.503739	-0.0295917
P42227	Stat3	15.5534	15.323	15.7282	15.569	15.6231	15.4739	16.0973	15.8348	16.0509	0.0152507	0.0258766	0.984632	0.0215738	0.0261886	0.0204243	-0.439007	0.459431
P42230	Stat5a	11.9086	11.9229	12.0477	11.7043	11.7022	11.6843	11.8986	11.8467	11.8964	0.00138075	0.0042822	0.00126139	0.185359	0.00783316	-0.262804	-0.183633	-0.0791708
P42232	Stat5b	15.6138	15.5503	15.6554	15.3211	15.3034	15.335	15.7153	15.6642	15.6587	4.58e-05	0.000649084	0.000181256	0.110406	4.95e-05	-0.286686	-0.359604	0.0729186
P42337	Pik3ca	14.1549	14.159	14.1365	14.1407	14.1286	14.1175	13.995	14.0553	14.1294	0.073463	0.0976317	0.800062	0.0734901	0.167691	-0.0212071	0.0690323	-0.0902393
P42567	Eps15	15.728	15.723	15.6781	15.7308	15.7098	15.7033	15.6651	15.718	15.6675	0.3258	0.361377	0.968401	0.44936	0.341705	0.00491215	0.0311325	-0.0262204
P42669	Pura	15.9143	15.7992	15.8407	15.2448	15.2436	15.3188	15.6708	15.746	15.7127	1.3e-05	0.000397619	1.26e-05	0.0241483	6.58e-05	-0.582333	-0.44075	-0.141583
P42703	Lifr	13.2897	13.8589	13.3042	12.7382	12.9043	13.0004	12.8573	13.0385	13.0833	0.0290967	0.0441683	0.0313319	0.0686699	0.803659	-0.603301	-0.112047	-0.491254
P42859	Htt	15.0968	15.0761	15.1286	15.1028	15.1175	15.0988	15.1519	15.115	15.1276	0.200761	0.235827	0.928494	0.207984	0.326929	0.00590309	-0.0251235	0.0310265
P42867	Dpagt1	12.9224	12.9206	12.9642	12.8275	12.9017	12.9181	12.6065	12.6501	12.5416	0.000184494	0.00128928	0.368369	0.000218581	0.000571134	-0.05328	0.283061	-0.336341
P42925	Pxmp2	13.8806	13.9017	14.0482	13.3592	13.4927	13.4647	13.683	13.7613	13.529	0.00191857	0.00543188	0.00155555	0.0243172	0.0687022	-0.504607	-0.218905	-0.285702
P42932	Cct8	17.871	17.9644	17.9115	17.7505	17.7609	17.8195	17.6739	17.7006	17.635	0.000801041	0.00297113	0.0119812	0.00064478	0.0364244	-0.13863	0.107166	-0.245796
P43006	Slc1a2	14.3459	14.6417	14.5878	12.2347	12.4459	11.7719	13.7334	13.6247	13.7629	3.59e-05	0.000581497	3.07e-05	0.00978939	0.00034397	-2.37429	-1.5562	-0.818086
P43023	Cox6a2	8.89012	8.61837	8.83266	8.96485	8.76018	9.17049	9.30609	8.4076	12.8855	0.439949	0.473682	0.985218	0.463023	0.548652	0.184789	-1.23455	1.41934
P43025	Clec3b	12.725	13.0794	12.8046	12.676	12.5552	12.8428	12.096	12.5788	12.5163	0.0747488	0.0990179	0.56323	0.0661679	0.257059	-0.178327	0.294284	-0.472611
P43120	Hhex	12.8957	13.1543	12.9862	12.8438	12.7936	12.8014	12.894	12.764	12.9046	0.0745642	0.098809	0.0770328	0.15796	0.843361	-0.199119	-0.0412668	-0.157852
P43135	Nr2f2	12.8154	12.7551	12.7439	12.8832	12.8363	12.8838	12.8671	12.8318	12.8494	0.0145343	0.0248658	0.0156606	0.0383529	0.731248	0.0963028	0.0183629	0.0779399
P43136	Nr2f6	12.072	12.0377	12.0693	11.8982	11.9514	12.0032	11.9392	12.0013	11.9587	0.0230341	0.0362854	0.0267277	0.0493052	0.869285	-0.108725	-0.015452	-0.0932726
P43142	Gpr182	10.275	10.2283	10.3538	9.66291	9.76352	9.89604	9.7756	10.193	10.0299	0.0136642	0.023729	0.0113116	0.11031	0.213224	-0.51153	-0.225343	-0.286187
P43247	Msh2	12.7512	12.6991	12.6808	13.1831	13.289	13.3117	12.8039	12.7472	12.718	2.1e-05	0.000478007	2.99e-05	0.551426	4.98e-05	0.550891	0.504901	0.0459898
P43274	Hist1h1e	16.1051	16.0007	15.7527	15.8362	15.6973	15.5829	15.7422	15.668	15.5947	0.0798989	0.104875	0.140111	0.0909814	0.939375	-0.247353	0.0371957	-0.284549
P43275	Hist1h1a	13.1016	13.2131	13.2209	14.2643	14.1316	14.1491	13.8856	13.7057	13.9504	3.23e-05	0.000556557	2.79e-05	0.000285923	0.0105873	1.00312	0.334446	0.668677
P43276	Hist1h1b	14.6219	14.381	14.5692	15.9887	15.7728	15.727	15.3383	15.2918	15.3221	1.99e-05	0.000462791	1.59e-05	0.000283525	0.00300099	1.30544	0.51213	0.793315
P43277	Hist1h1d	17.5399	17.5884	17.3549	17.9665	17.5706	17.545	17.7058	17.6125	17.5658	0.358479	0.393935	0.341226	0.588101	0.870596	0.199615	0.0659824	0.133633
P43346	Dck	10.4508	10.8042	10.7018	10.8631	11.0828	11.3599	10.4989	10.455	10.4092	0.011704	0.0209952	0.0503743	0.422669	0.0107261	0.449673	0.647562	-0.197889
P43406	Itgav	15.059	15.021	15.071	15.7572	15.714	15.7888	15.1419	15.2105	15.1389	6.5e-07	0.000258	9.42e-07	0.0179297	2.06e-06	0.70301	0.589556	0.113454
P43883	Plin2	15.6347	15.8621	15.2642	15.9273	15.7312	15.811	15.3954	15.3697	15.3298	0.0606164	0.0826986	0.327645	0.3657	0.0514644	0.236177	0.458219	-0.222042
P45376	Akr1b1	14.9888	14.9004	14.9611	15.3711	15.1771	15.1988	15.1735	15.1314	15.3859	0.0208603	0.0334566	0.0280796	0.0365652	0.973254	0.298889	0.0187256	0.280163
P45377	Akr1b8	13.1966	13.08	13.235	13.5733	13.5301	13.533	14.0516	13.744	13.9342	0.000353384	0.00180728	0.00972556	0.000278969	0.0111004	0.374916	-0.364472	0.739388
P45481	Crebbp	12.72	12.7378	12.7113	12.8625	12.8786	12.8465	12.822	12.8254	12.8213	2.16e-05	0.000482705	1.98e-05	0.00013871	0.0168918	0.139495	0.0396551	0.0998403
P45591	Cfl2	15.7919	15.7786	15.8175	15.5144	15.4868	15.5389	15.8507	15.8385	15.9628	0.000115997	0.00101097	0.000536608	0.107617	0.000117145	-0.282608	-0.370623	0.0880147
P45700	Man1a1	15.3699	15.1475	15.4091	15.1519	15.1559	15.3332	15.9497	15.8751	15.9664	0.000309698	0.00167607	0.542189	0.000848203	0.000387807	-0.0951506	-0.716729	0.621579
P45878	Fkbp2	14.938	14.9402	15.0087	14.7737	14.8416	14.8656	14.7501	14.8482	14.7226	0.0114073	0.0205533	0.0445527	0.0107489	0.472258	-0.13536	0.0533103	-0.18867
P45952	Acadm	16.7061	16.7586	16.5888	16.4237	16.5808	16.4076	17.0474	16.8569	16.8307	0.005256	0.0113862	0.0912438	0.0743142	0.00424511	-0.213791	-0.440978	0.227187
P46061	Rangap1	15.2298	15.2616	15.2864	15.2371	15.2751	15.461	15.2166	15.2076	15.2755	0.363971	0.399373	0.561873	0.904751	0.353424	0.0651299	0.0911655	-0.0260356
P46062	Sipa1	11.0834	10.9064	10.9972	11.1928	11.3078	11.2463	11.0507	11.0601	11.1553	0.0117534	0.0210632	0.0101371	0.301375	0.0677477	0.253285	0.160252	0.0930335
P46096	Syt1	13.9846	13.6434	13.5085	13.3861	13.5826	13.2036	13.8392	13.4688	13.358	0.305191	0.340782	0.277981	0.698358	0.674888	-0.321388	-0.164587	-0.156801
P46412	Gpx3	13.0837	13.7678	13.2753	14.1789	14.014	14.0749	13.1528	13.329	13.126	0.00565516	0.0120172	0.0168461	0.621375	0.00609873	0.713676	0.886665	-0.172989
P46414	Cdkn1b	12.6058	12.6602	12.6719	12.7734	12.6074	12.5164	12.7064	12.5479	12.6918	0.974055	0.976848	0.98265	0.999279	0.975033	-0.0135379	-0.0162823	0.00274444
P46425	Gstp2	11.4776	11.5034	11.893	10.9939	11.3746	11.7305	11.4771	11.2302	11.5146	0.487613	0.520121	0.503033	0.605092	0.980738	-0.258329	-0.0410047	-0.217324
P46460	Nsf	15.365	15.43	15.4462	15.4009	15.4221	15.4521	15.405	15.3781	15.4058	0.539391	0.569771	0.893423	0.769338	0.515219	0.0112906	0.0287377	-0.0174471
P46467	Vps4b	15.2966	15.2963	15.3946	15.2777	15.2858	15.2728	15.4879	15.4241	15.4118	0.00704875	0.0141631	0.345499	0.0339088	0.00640573	-0.0504172	-0.162489	0.112072
P46471	Psmc2	16.8285	16.8509	16.7704	16.7299	16.7299	16.712	16.6489	16.6434	16.5691	0.00159322	0.00473516	0.0435103	0.00127333	0.0279795	-0.0926983	0.103448	-0.196147
P46638	Rab11b	16.1996	16.1434	16.1922	16.122	16.09	16.106	16.3092	16.2338	16.1612	0.0421314	0.0606455	0.224039	0.370838	0.0357422	-0.0724136	-0.128748	0.0563346
P46656	Fdx1	15.4142	15.4726	15.2185	14.3633	14.3248	14.3427	14.7238	14.8236	14.6929	2.12e-05	0.000478007	1.7e-05	0.000304574	0.00312945	-1.02478	-0.403153	-0.621632
P46662	Nf2	11.3424	11.1213	11.1145	10.8744	11.0078	10.883	11.1909	11.0602	10.9691	0.0575845	0.0792691	0.0492238	0.418438	0.271907	-0.270994	-0.151666	-0.119328
P46664	Adss	14.7047	14.794	14.8043	14.7848	14.7574	14.9436	14.8549	14.7853	14.7515	0.616145	0.642478	0.589478	0.874968	0.861277	0.0609062	0.0313233	0.0295828
P46718	Pdcd2	12.2791	12.3636	12.4263	12.0972	12.2045	12.192	12.0771	12.0941	12.168	0.00640505	0.0131393	0.0201139	0.00670785	0.586849	-0.191758	0.0514719	-0.24323
P46735	Myo1b	16.6446	16.6156	16.606	16.2914	16.3154	16.2263	16.547	16.5342	16.4775	6.35e-05	0.000751851	5.8e-05	0.0303381	0.000429223	-0.34437	-0.241898	-0.102472
P46737	Brcc3	12.1225	12.1408	12.3671	12.061	12.067	12.1833	12.4509	12.5215	12.4289	0.00762389	0.0150389	0.394562	0.0333068	0.00708057	-0.106376	-0.363318	0.256942
P46935	Nedd4	15.7709	15.7329	15.7549	15.7858	15.7834	15.8916	15.4807	15.5133	15.4425	0.000144993	0.00115241	0.208531	0.000541271	0.000158204	0.0673947	0.34144	-0.274046
P46938	Yap1	13.2545	13.2606	13.3303	13.358	13.3393	13.333	13.1427	13.1151	13.1581	0.000314388	0.00168626	0.0834659	0.00200413	0.000286578	0.0615977	0.204778	-0.14318
P46978	Stt3a	16.6921	16.7475	16.8159	16.4294	16.5017	16.5184	16.3667	16.5237	16.4494	0.00210249	0.00582666	0.00507901	0.0026613	0.771647	-0.268677	0.0365826	-0.305259
P47199	Cryz	16.9232	16.9113	16.7305	16.1147	16.125	16.1077	16.5828	16.5197	16.3704	0.000162055	0.0012194	0.000127489	0.00574384	0.00495012	-0.739201	-0.375161	-0.36404
P47226	Tes	12.0358	11.9293	12.0544	12.9435	12.8026	12.6671	11.9318	12.0493	11.9602	6.4e-05	0.000753387	0.000126061	0.940983	0.00010493	0.797914	0.823982	-0.0260685
P47713	Pla2g4a	11.466	11.1353	11.196	11.6943	11.5971	11.7099	11.3601	11.4327	11.478	0.0134518	0.0234156	0.0114038	0.276084	0.0854053	0.401302	0.243458	0.157844
P47738	Aldh2	17.6895	17.7076	17.5137	17.2863	17.3425	17.3283	18.2898	17.9303	17.9588	0.0014081	0.00435046	0.0579082	0.0182678	0.00114143	-0.317897	-0.740574	0.422677
P47740	Aldh3a2	15.9176	16.5681	15.8046	14.7257	15.0711	14.936	15.2582	15.0093	15.3278	0.00455763	0.0102484	0.00454419	0.0169337	0.456606	-1.18581	-0.287519	-0.89829
P47753	Capza1	14.2439	14.2873	14.2813	14.5262	14.4403	14.4803	14.3518	14.4013	14.3659	0.000579636	0.00240797	0.000459199	0.0182156	0.0134937	0.211397	0.109232	0.102165
P47754	Capza2	15.669	15.773	15.6282	15.6914	15.5967	15.6318	15.5961	15.6301	15.6356	0.319306	0.354924	0.514098	0.310251	0.895749	-0.0500506	0.019396	-0.0694466
P47757	Capzb	14.9984	14.9732	14.9223	15.0243	14.9563	15.0003	14.9174	14.9849	14.945	0.366069	0.401555	0.608737	0.859166	0.34634	0.0289681	0.0445138	-0.0155457
P47758	Srprb	14.8255	14.8999	15.0544	14.8028	14.8764	14.8277	14.865	14.6375	14.7317	0.149783	0.18194	0.521071	0.131469	0.521104	-0.0909499	0.090945	-0.181895
P47791	Gsr	15.1887	15.1969	15.1941	15.0708	15.0817	15.1406	15.273	15.1636	15.1539	0.0546495	0.0758544	0.0831542	0.994546	0.0733216	-0.0955568	-0.0991346	0.0035778
P47802	Mtx1	14.5461	14.5792	14.4406	14.1431	14.1592	14.1098	14.5782	14.4073	14.3559	0.00244586	0.00644507	0.00265513	0.527495	0.00781281	-0.384641	-0.309816	-0.0748253
P47809	Map2k4	14.2578	14.317	14.3724	14.246	14.3632	14.3675	14.6437	14.4767	14.5719	0.00830003	0.0159904	0.984186	0.0121522	0.0146189	0.00985115	-0.23851	0.248361
P47811	Mapk14	14.134	14.078	14.132	14.1044	14.0552	14.0506	13.9998	13.9592	14.0348	0.0142763	0.0245251	0.302273	0.0122091	0.0842119	-0.0445461	0.0721524	-0.116699
P47856	Gfpt1	15.1504	15.1801	15.2916	15.5125	15.5331	15.5258	14.916	14.8984	14.8193	1.73e-05	0.000440245	0.000782823	0.000628981	1.31e-05	0.316485	0.645908	-0.329423
P47857	Pfkm	15.3121	15.3151	15.2279	15.0194	15.0448	15.1656	15.4109	15.3006	16.5536	0.189957	0.224753	0.80888	0.387694	0.17971	-0.208431	-0.678446	0.470015
P47876	Igfbp1	10.3656	11.1067	10.759	12.6225	12.8915	12.0528	10.4175	10.5672	10.5365	0.00056075	0.00235457	0.00142007	0.672576	0.000724221	1.77851	2.0152	-0.236689
P47877	Igfbp2	13.5474	13.3789	13.4915	13.704	14.1785	13.7044	13.245	13.1255	13.1658	0.00754258	0.0149025	0.0682412	0.164696	0.00621567	0.389714	0.683567	-0.293853
P47879	Igfbp4	11.2819	11.477	11.6272	11.6537	11.7409	11.9399	11.3519	12.4107	11.6153	0.460818	0.494123	0.534938	0.50763	0.998534	0.316084	-0.0144978	0.330582
P47911	Rpl6	16.2462	16.2814	16.3894	16.0531	16.0707	16.0105	16.1752	16.1952	16.1071	0.00300843	0.00750563	0.00244406	0.0359154	0.0889688	-0.260886	-0.114385	-0.146501
P47915	Rpl29	13.9701	14.0181	14.0452	13.9109	13.8964	13.7943	13.6865	13.7013	14.0704	0.260345	0.296063	0.431367	0.257034	0.900035	-0.14396	0.0477702	-0.19173
P47934	Crat	14.5194	14.4284	14.293	14.5384	14.7396	14.6084	15.3157	14.8661	15.5278	0.0081358	0.015765	0.479708	0.00788141	0.0305597	0.215182	-0.607744	0.822925
P47941	Crkl	14.6675	14.5769	14.6485	14.4975	14.4729	14.4918	14.7944	14.7739	14.784	5.18e-05	0.000680455	0.00229548	0.00163282	4.05e-05	-0.14353	-0.296692	0.153162
P47955	Rplp1	12.3915	12.2321	12.8732	12.0124	12.0994	12.0497	14.7053	13.8825	14.3526	0.00023741	0.00146215	0.256269	0.000869793	0.000258944	-0.445091	-2.2596	1.8145
P47962	Rpl5	16.3501	16.4536	16.4576	16.2887	16.3131	16.2807	16.0323	16.1367	16.0584	0.000355406	0.00181383	0.0419166	0.000299616	0.0034716	-0.126266	0.218358	-0.344624
P47963	Rpl13	14.6036	14.6	14.7089	14.4706	14.4405	14.3624	14.4565	14.4763	14.3671	0.00704384	0.0141609	0.0103356	0.0125693	0.981648	-0.212988	-0.00879691	-0.204191
P47964	Rpl36	11.5335	11.6368	11.3374	11.6855	11.902	11.822	10.551	10.6579	10.6243	3.27e-05	0.000559862	0.0392267	0.000170685	3.2e-05	0.300603	1.19211	-0.891505
P47968	Rpia	12.6851	12.4927	12.4197	12.8869	12.9113	13.0273	12.8106	12.783	12.8305	0.00414076	0.00952985	0.00368038	0.0236227	0.249085	0.409294	0.133828	0.275465
P48024	Eif1	14.2502	14.3946	14.3885	14.0657	14.0719	14.1273	14.0186	14.0924	14.0392	0.00124573	0.00400715	0.00320199	0.00155207	0.692725	-0.256152	0.0382288	-0.294381
P48025	Syk	12.9275	12.5974	12.5546	13.5931	13.3041	13.2975	12.81	12.8875	12.8254	0.00321425	0.00788766	0.00338977	0.510986	0.010707	0.705094	0.557289	0.147806
P48036	Anxa5	16.2467	16.2244	16.088	16.9192	16.6953	16.6861	16.4469	16.3809	16.3192	0.000981257	0.00338326	0.000855922	0.109216	0.0071629	0.580528	0.384536	0.195993
P48193	Epb41	15.9193	16.0432	16.0057	15.7464	15.8133	15.7745	15.8634	15.884	15.839	0.0029278	0.00736613	0.00243261	0.0268847	0.120643	-0.211318	-0.084083	-0.127235
P48410	Abcd1	14.5293	14.5972	14.6461	14.4713	14.5177	14.4956	14.505	14.4374	14.3858	0.029337	0.0444686	0.124772	0.0259353	0.458565	-0.0959843	0.0521568	-0.148141
P48428	Tbca	14.7957	14.8881	14.8741	14.7786	14.7967	14.8642	14.8537	14.8184	14.6582	0.475883	0.508865	0.786	0.446425	0.813417	-0.039435	0.0364113	-0.0758463
P48437	Prox1	13.1945	13.1678	13.1495	13.2692	13.2599	13.0341	13.2821	13.3239	13.2658	0.218448	0.253761	0.963016	0.235775	0.32442	0.017102	-0.102872	0.119974
P48453	Ppp3cb	13.0379	13.0129	13.0374	13.1099	13.0229	13.0571	13.1372	13.2194	13.3269	0.0153621	0.0260072	0.783386	0.0171026	0.0376548	0.0338734	-0.164532	0.198405
P48678	Lmna	16.7424	16.6385	16.5744	16.89	16.7177	16.7565	16.5849	16.6064	16.5219	0.0339157	0.0502374	0.149767	0.4439	0.0296106	0.136296	0.217034	-0.0807389
P48722	Hspa4l	15.9202	15.9268	16.0434	15.924	15.9216	16.0626	15.9758	15.9378	15.975	0.99026	0.990935	0.992742	0.999925	0.991206	0.00588705	0.00648349	-0.000596437
P48725	Pcnt	11.809	11.7995	11.9095	11.7901	11.7499	11.7819	11.7176	11.7424	11.7345	0.0353707	0.0520149	0.168463	0.0304769	0.411804	-0.0653286	0.0425055	-0.107834
P48758	Cbr1	16.5672	16.5695	16.4629	16.8102	16.8265	16.7912	16.9162	16.6529	16.5991	0.0444659	0.0633354	0.0408919	0.146023	0.596011	0.276105	0.0865487	0.189556
P48760	Fpgs	11.7191	11.6105	11.7506	11.4426	11.5409	11.3875	11.5792	11.5221	11.6235	0.0157677	0.0265122	0.0129452	0.165376	0.167356	-0.236371	-0.117924	-0.118447
P48771	Cox7a2	12.8966	12.8698	12.7846	12.2477	12.3674	12.3045	12.7086	12.7024	12.4115	0.00266693	0.00686823	0.00215718	0.0771592	0.034563	-0.543775	-0.300974	-0.242801
P48774	Gstm5	15.0349	14.9265	15.041	15.0676	14.9565	15.0467	15.2366	15.1962	15.0925	0.0353421	0.0519886	0.907873	0.0413216	0.0696398	0.0228245	-0.151482	0.174306
P48776	Tdo2	16.4128	16.3814	16.5971	16.0507	16.111	16.0413	16.4683	16.5072	16.269	0.00612649	0.012757	0.007564	0.831984	0.0140277	-0.396126	-0.347156	-0.0489707
P48962	Slc25a4	13.9629	14.0853	13.9733	14.4592	14.2806	14.5	14.615	14.3948	17.4634	0.244844	0.280783	0.873208	0.237735	0.43019	0.406086	-1.0778	1.48388
P48999	Alox5	8.56831	8.24351	8.93315	9.4703	9.37398	9.71318	8.92722	9.30254	9.24611	0.0108227	0.0196787	0.00920285	0.0694761	0.262836	0.937495	0.360526	0.576968
P49070	Camlg	11.2659	11.4031	11.7862	11.0878	11.2294	11.2242	10.9957	11.0243	11.1439	0.0495807	0.0696216	0.147448	0.0465876	0.652027	-0.304588	0.125866	-0.430454
P49117	Nr2c2	9.21753	9.34603	9.12646	9.47375	9.11174	9.3913	9.42601	9.30934	9.31239	0.540853	0.57094	0.668962	0.546706	0.974067	0.0955874	-0.0236539	0.119241
P49135	Ercc3	11.3446	11.2539	11.3123	11.2178	11.2497	11.2431	11.2148	11.3188	11.2461	0.219445	0.254839	0.203997	0.454813	0.785749	-0.06677	-0.0230516	-0.0437184
P49138	Mapkapk2	13.3178	13.3582	13.4079	13.4404	13.3639	13.3808	13.5746	13.4113	13.4473	0.12944	0.160143	0.782356	0.123197	0.290083	0.0337173	-0.0826757	0.116393
P49182	Serpind1	13.8177	13.8336	13.7664	13.782	13.9208	14.158	13.9916	14.1056	13.927	0.196329	0.23162	0.368841	0.190714	0.854563	0.147711	-0.0544538	0.202165
P49282	Slc11a2	9.31057	9.18019	9.23789	9.18636	8.78973	9.15919	9.12085	9.32957	9.34321	0.228026	0.263678	0.316498	0.983295	0.255969	-0.197791	-0.219451	0.0216597
P49290	Epx	13.1534	13.1041	13.142	14.725	14.5892	14.913	14.2914	14.3185	14.2268	2.77e-06	0.000286697	2.37e-06	1.86e-05	0.0029347	1.60924	0.463495	1.14574
P49312	Hnrnpa1	14.8916	14.9505	15.0363	15.5032	15.3774	15.4542	15.1695	15.2469	15.2906	0.00032133	0.00170605	0.000258049	0.00520815	0.0191358	0.485452	0.209208	0.276244
P49429	Hpd	17.8206	17.8131	17.7163	17.0215	17.0468	16.9114	17.7265	17.7098	17.5412	3.94e-05	0.000602843	4.7e-05	0.216717	0.000125584	-0.790117	-0.665909	-0.124208
P49442	Inpp1	14.6005	14.5593	14.5755	14.3322	14.2753	14.3191	14.4975	14.5635	14.4815	0.000133885	0.00109694	0.000134986	0.114941	0.00061911	-0.269542	-0.205297	-0.0642455
P49443	Ppm1a	14.2706	14.2865	14.1739	13.881	13.9502	13.9396	14.1648	14.1038	14.1176	0.000374914	0.0018705	0.000318438	0.0472641	0.00346111	-0.320047	-0.20513	-0.114916
P49452	Cenpc	7.75505	7.76433	7.47871	8.99332	8.88838	8.6697	8.86602	8.42595	8.54412	0.000555806	0.00234116	0.000599511	0.00200445	0.332313	1.18443	0.238433	0.946001
P49586	Pcyt1a	14.4019	14.188	14.2507	14.1692	14.1024	14.1229	14.2366	14.2037	14.1606	0.103673	0.131839	0.0898992	0.399688	0.494229	-0.148711	-0.068769	-0.0799423
P49615	Cdk5	14.006	13.9759	14.0556	13.915	13.9101	13.9578	14.2492	14.1885	14.2172	9.73e-05	0.000924841	0.0443684	0.000624019	8.98e-05	-0.0848375	-0.290659	0.205821
P49698	Hnf4a	14.5025	14.4069	14.4332	14.2243	14.3457	14.2265	14.6164	14.5533	14.5586	0.00112978	0.00373575	0.0135923	0.05719	0.000922254	-0.181998	-0.310582	0.128584
P49710	Hcls1	13.8103	13.5029	13.6858	14.3808	14.1217	14.1909	13.8549	13.8747	14.0011	0.00464105	0.0103819	0.00379874	0.12261	0.0480127	0.564824	0.320959	0.243865
P49717	Mcm4	13.0936	13.1701	13.2383	14.8315	14.9009	14.9879	13.3759	13.301	13.1503	6.26e-07	0.000258	1.09e-06	0.369341	1.44e-06	1.73938	1.63098	0.108403
P49718	Mcm5	13.5772	13.641	13.7764	15.5237	15.6654	15.7184	13.9959	13.9838	13.7515	1.43e-06	0.000258	1.79e-06	0.0873238	3.71e-06	1.971	1.72547	0.245522
P49722	Psma2	15.1227	15.0742	15.1199	14.7456	14.7305	14.7529	15.5299	15.2301	15.2187	0.00131489	0.00413736	0.0120604	0.0881314	0.00110304	-0.362638	-0.583228	0.22059
P49817	Cav1	13.6514	14.1721	14.0175	13.5485	13.3534	14.2521	13.7746	14.4294	14.6273	0.308726	0.344572	0.777196	0.605651	0.284489	-0.228997	-0.559095	0.330098
P49891	Sult1e1	8.98284	9.04186	10.4164	11.445	11.0653	10.1893	9.81315	9.94697	9.87269	0.0644938	0.087297	0.0614982	0.709998	0.1723	1.41951	1.02229	0.397225
P49935	Ctsh	15.1334	14.9741	14.899	14.796	14.7255	14.6754	15.1233	15.0995	15.099	0.00271098	0.00694831	0.012795	0.296265	0.00255313	-0.269837	-0.374956	0.105118
P49962	Srp9	14.0318	14.2443	14.0309	14.004	13.8651	13.8151	13.7213	13.7641	13.6602	0.00751073	0.0148561	0.0833742	0.00611706	0.131757	-0.207572	0.179526	-0.387099
P50096	Impdh1	11.3503	11.0692	11.0849	11.8853	11.717	11.7163	11.3382	11.4106	11.4349	0.00158693	0.00472388	0.00133711	0.102355	0.0138288	0.604722	0.378296	0.226426
P50136	Bckdha	16.7534	16.5091	16.53	16.1167	16.1091	16.0038	16.6173	16.5886	16.4269	0.00162534	0.0048034	0.00214795	0.813314	0.00373889	-0.520969	-0.467725	-0.0532435
P50171	Hsd17b8	14.8654	14.6372	14.684	14.1994	14.2679	14.1856	14.9737	14.8576	14.7454	0.000490053	0.00217284	0.0017904	0.313772	0.00052729	-0.511242	-0.641271	0.130029
P50172	Hsd11b1	17.2172	17.039	17.1557	16.4837	16.7059	16.7748	17.1418	17.1898	16.9842	0.00442763	0.0100267	0.00622552	0.942908	0.00867202	-0.482517	-0.45047	-0.0320467
P50247	Ahcy	19.3127	19.34	19.2332	18.6811	18.6963	18.5414	19.1038	19.0926	18.8696	0.000488205	0.00216901	0.000395958	0.030539	0.00672625	-0.655726	-0.382397	-0.273329
P50284	Ltbr	8.42716	8.48591	8.24848	8.28712	8.43011	8.44987	8.4457	8.3476	8.05199	0.618748	0.644917	0.99987	0.673677	0.664941	0.0018498	0.107268	-0.105418
P50285	Fmo1	15.7158	15.8285	15.7803	15.4874	15.6026	15.6106	15.6761	15.5829	15.5756	0.0131044	0.0229195	0.0135989	0.0381822	0.660451	-0.207963	-0.0446429	-0.16332
P50294	Nat1	10.2582	10.4612	10.3626	10.0027	9.84742	9.86524	10.0389	10.2582	10.3724	0.0106788	0.019499	0.00982411	0.418618	0.0459552	-0.455537	-0.318035	-0.137502
P50295	Nat2	15.1569	15.1049	15.2257	14.7036	14.6807	14.6519	15.1038	15.2141	15.1261	3.58e-05	0.000580227	5.91e-05	0.93526	7.05e-05	-0.483762	-0.469226	-0.0145358
P50396	Gdi1	16.2172	16.1823	16.0754	15.8896	15.8809	16.0044	16.0277	16.0173	15.9623	0.00960894	0.0179654	0.00854365	0.0486032	0.340607	-0.233364	-0.0774799	-0.155885
P50427	Sts	13.7223	13.6782	13.7353	13.4013	13.5827	13.565	13.8618	13.8912	13.8772	0.00106734	0.00357923	0.0179915	0.0369808	0.000853702	-0.19559	-0.360398	0.164808
P50428	Arsa	10.54	10.3348	10.3072	10.6085	10.5304	10.359	10.9713	10.7611	10.651	0.030716	0.0462156	0.64876	0.0297465	0.0923224	0.105277	-0.29519	0.400467
P50429	Arsb	14.7355	14.7179	14.628	14.2675	14.2746	14.2686	14.5465	14.4169	14.4858	0.000149621	0.00116896	0.000117647	0.00510077	0.0048445	-0.423549	-0.212874	-0.210676
P50431	Shmt1	17.0875	17.2062	17.1498	16.4458	16.4406	16.555	16.8622	16.9647	16.8776	2.84e-05	0.000528031	2.35e-05	0.00566079	0.000330689	-0.667341	-0.421071	-0.246271
P50462	Csrp3	14.3015	14.458	14.5247	12.6383	12.8953	12.8014	13.5237	13.6288	13.9313	4.37e-05	0.000628845	3.45e-05	0.00307591	0.000952492	-1.64976	-0.916261	-0.733501
P50516	Atp6v1a	15.905	15.8998	15.9591	16.2348	16.1192	16.1003	16.0929	16.0633	16.0319	0.00359841	0.00859873	0.00302231	0.0294384	0.149532	0.230099	0.0887132	0.141385
P50518	Atp6v1e1	14.7948	14.658	14.6962	15.0004	14.9244	14.8287	14.7835	14.7365	14.6397	0.0292288	0.0443229	0.0421531	0.998176	0.0452171	0.201555	0.197938	0.00361665
P50543	S100a11	10.0031	9.6893	10.1695	11.5445	11.2453	11.3012	10.5241	10.5357	10.5586	0.00015319	0.00117804	0.000123772	0.012607	0.00234771	1.40969	0.824192	0.585496
P50544	Acadvl	17.8274	17.7502	17.7717	17.5543	17.6095	17.5517	17.9095	17.8134	17.8391	0.000396453	0.00191964	0.0018716	0.169902	0.000390503	-0.211283	-0.282171	0.0708877
P50580	Pa2g4	17.162	17.2087	17.1806	16.9013	16.8997	16.8301	16.8743	16.9203	16.8331	7.25e-05	0.000791139	0.000131065	0.000128343	0.999226	-0.306745	0.00113251	-0.307877
P50637	Tspo	13.0194	12.8462	12.8845	12.5339	12.6787	12.5448	14.1608	13.4462	13.5494	0.00266836	0.00686823	0.268885	0.013406	0.00247231	-0.33089	-1.13294	0.802055
P51125	Cast	16.0299	16.1041	16.0351	16.2769	16.2092	16.2942	15.9788	15.9916	15.9486	0.00022212	0.00141234	0.00135534	0.0769875	0.000205486	0.203763	0.287126	-0.0833628
P51141	Dvl1	12.1081	12.1381	12.089	11.9349	11.9144	12.0152	12.049	12.0718	11.9945	0.00980188	0.0182518	0.00800863	0.151311	0.102164	-0.156915	-0.0836053	-0.0733093
P51150	Rab7a	16.0265	16.0089	16.0533	16.1083	16.1278	16.1615	15.9037	15.917	15.8379	0.0002341	0.00145574	0.0171681	0.00352715	0.000189127	0.102969	0.246349	-0.14338
P51163	Uros	13.3373	13.286	13.4314	13.1158	13.1009	13.1	13.3306	13.223	13.3339	0.00408015	0.00942877	0.00417586	0.488614	0.0142956	-0.245995	-0.190275	-0.0557205
P51174	Acadl	16.4521	16.4142	16.3634	16.2131	16.3526	16.2852	16.7128	16.5835	16.5824	0.00179777	0.0051715	0.116027	0.014826	0.00152375	-0.126294	-0.342591	0.216298
P51175	Ppox	14.1451	14.0708	13.9876	13.8177	13.8199	13.8812	14.1692	14.1403	14.0556	0.00277206	0.007064	0.0086421	0.553749	0.00302683	-0.228261	-0.282154	0.0538932
P51410	Rpl9	15.4088	15.3663	15.4606	15.2536	15.2964	15.1688	15.2107	15.1683	15.0926	0.00451144	0.0101726	0.0249357	0.00402749	0.265016	-0.172298	0.0823997	-0.254697
P51432	Plcb3	14.5561	14.4512	14.4894	14.4506	14.4749	14.485	14.468	14.486	14.4859	0.581881	0.610302	0.56381	0.769089	0.929782	-0.0287469	-0.00980981	-0.0189371
P51437	Camp	12.4528	12.0123	13.1233	13.3405	13.3646	13.0488	12.8622	12.7683	13.0969	0.116069	0.145636	0.100928	0.435895	0.500964	0.721838	0.34216	0.379678
P51569	Gla	12.7412	12.55	12.7214	13.3106	13.2206	13.048	13.0445	12.9406	12.827	0.00456767	0.0102647	0.00368122	0.0695825	0.0803052	0.52218	0.255684	0.266496
P51612	Xpc	12.2055	11.6598	12.1414	11.7193	11.7567	12.0931	11.8324	12.0787	12.3855	0.557805	0.586949	0.784127	0.896528	0.533498	-0.145869	-0.242502	0.0966328
P51655	Gpc4	12.5648	12.4962	12.5512	12.7764	12.8069	12.7865	12.7961	12.8607	12.7425	0.00035636	0.00181419	0.000696199	0.000564427	0.953895	0.252483	-0.00985313	0.262336
P51658	Hsd17b2	16.1439	16.2496	16.3564	15.4962	15.4616	15.5748	15.4502	15.7052	15.6186	0.000215845	0.00138695	0.000286716	0.000543816	0.624853	-0.739076	-0.080455	-0.658621
P51660	Hsd17b4	17.0195	17.0983	17.1859	16.8131	16.9176	16.9583	17.1966	17.1206	17.1151	0.010277	0.0189634	0.0265441	0.743739	0.0114599	-0.204923	-0.247769	0.0428455
P51667	Myl2	10.8661	10.8823	11.003	10.6516	10.756	10.575	12.327	11.6	15.2387	0.0729459	0.0970673	0.957489	0.123421	0.0862071	-0.256223	-2.39437	2.13815
P51791	Clcn3	12.7399	12.8292	12.7718	12.7063	12.7678	12.6726	12.7285	12.7615	12.6891	0.229225	0.26494	0.24161	0.348653	0.950814	-0.0647363	-0.0108032	-0.0539332
P51807	Dynlt1	10.164	10.0553	10.4739	10.9487	10.9633	10.9822	11.281	11.0498	11.2801	0.000475038	0.00212854	0.00215516	0.000472326	0.19669	0.733618	-0.238934	0.972552
P51830	Adcy9	11.0004	11.0929	11.0664	10.6986	10.8724	10.7469	10.9286	11.0129	10.9214	0.00536814	0.0115544	0.0046546	0.233548	0.0337002	-0.280599	-0.181681	-0.0989183
P51855	Gss	15.8396	15.6698	15.7098	16.099	16.0939	16.0365	15.9638	15.8783	15.6877	0.0148286	0.025266	0.0135832	0.451266	0.0614536	0.336758	0.233245	0.103513
P51859	Hdgf	16.2171	16.1935	16.1198	16.1499	16.0186	16.0813	16.3345	16.3433	16.3294	0.00192395	0.00543859	0.118886	0.0158828	0.00162888	-0.0934885	-0.252433	0.158944
P51863	Atp6v0d1	15.7473	15.7292	15.8309	15.5791	15.5969	15.5743	15.5221	15.5527	15.5271	0.00031157	0.00168001	0.00120617	0.000330615	0.243613	-0.185677	0.049515	-0.235192
P51880	Fabp7	12.4348	12.5583	12.8499	13.5773	13.3618	13.3289	12.9133	12.8995	12.6781	0.00238901	0.00636145	0.0022934	0.312614	0.0106912	0.808339	0.59237	0.215969
P51881	Slc25a5	18.3452	18.3861	18.1892	17.9605	17.9702	17.9193	18.4226	18.2721	18.2574	0.00227745	0.00616725	0.00412584	0.986235	0.00356104	-0.356825	-0.367375	0.0105504
P51885	Lum	14.2938	14.838	14.6973	15.5436	14.8673	15.5874	14.5169	15.2496	14.8104	0.112938	0.142048	0.103042	0.683098	0.303603	0.723108	0.473819	0.249289
P51908	Apobec1	7.69401	7.62892	8.01436	7.50522	7.86261	7.67234	7.99733	7.81899	7.86471	0.354876	0.390327	0.756555	0.692344	0.326735	-0.0990408	-0.213622	0.114581
P51910	Apod	10.9197	11.8514	10.8362	11.3641	11.3154	11.3825	10.967	11.2995	10.9733	0.641903	0.667157	0.855309	0.902155	0.617148	0.151575	0.274041	-0.122465
P51949	Mnat1	12.6113	12.6365	12.6408	12.7491	12.7624	12.7655	12.7006	12.6717	12.705	0.000123341	0.00104542	9.7e-05	0.00484679	0.00364658	0.129426	0.0665458	0.0628806
P51954	Nek1	10.5751	10.4283	10.5503	10.5221	10.4966	10.4268	10.5417	10.3192	10.4062	0.425824	0.460364	0.862197	0.402425	0.679135	-0.0360422	0.0594437	-0.0954859
P52019	Sqle	14.0948	14.2408	14.3814	14.5164	14.6781	14.8847	13.7311	13.8874	14.4414	0.044422	0.0632853	0.152144	0.572719	0.0404094	0.454031	0.673106	-0.219075
P52196	Tst	16.2248	16.1683	16.1014	15.5376	15.657	15.6051	16.16	16.0952	16.0303	6.02e-05	0.000737658	7.77e-05	0.411171	0.000164699	-0.564946	-0.495242	-0.069704
P52293	Kpna2	13.222	13.2878	13.2709	13.5418	13.6248	14.0477	13.1802	13.2234	13.1763	0.010897	0.0197892	0.0237686	0.86611	0.013319	0.477879	0.544815	-0.0669361
P52332	Jak1	14.5604	14.4803	14.4538	14.5829	14.6098	14.567	14.4132	14.4521	14.5311	0.0540602	0.0750932	0.146696	0.705144	0.0520107	0.088383	0.121108	-0.0327255
P52430	Pon1	14.7416	14.8897	14.7953	13.9095	14.1656	14.2287	14.9774	14.8554	14.8067	0.000344952	0.00177931	0.000804862	0.753077	0.000476673	-0.707628	-0.778578	0.07095
P52431	Pold1	11.8811	12.0542	11.7628	12.6112	12.5503	12.5563	12.1729	12.0671	11.9288	0.000772046	0.00291063	0.000784315	0.274484	0.00318878	0.673237	0.516332	0.156905
P52432	Polr1c	11.7836	11.6123	11.7183	11.9007	11.966	11.7979	11.5626	11.6183	11.5796	0.00610262	0.0127251	0.0463988	0.190411	0.00513034	0.183476	0.301362	-0.117885
P52479	Usp10	13.9733	13.9854	13.9695	13.6139	13.7149	13.7204	13.8628	13.8718	13.8466	0.000169611	0.00124458	0.00013911	0.0173962	0.00218201	-0.29296	-0.17731	-0.11565
P52480	Pkm	15.7813	15.6934	15.7867	17.0433	16.8025	16.795	16.0096	16.1126	16.6217	0.00171592	0.00499475	0.00138694	0.0610935	0.0230118	1.12648	0.632292	0.494185
P52483	Ube2e3	12.9271	12.8803	13.0599	12.9616	12.9053	13.0234	13.048	13.1251	13.1295	0.072153	0.0962739	0.989747	0.0924991	0.110109	0.00770538	-0.137426	0.145131
P52503	Ndufs6	14.829	14.6689	14.6271	14.5803	14.6566	14.4748	14.6316	14.5429	14.4546	0.156661	0.189138	0.259733	0.167076	0.93472	-0.137768	0.0275238	-0.165292
P52623	Uck1	12.6855	12.9017	12.9075	12.3897	12.3536	12.6042	13.4632	13.2098	13.3094	0.000513967	0.00223497	0.026289	0.00814936	0.000412783	-0.382412	-0.878341	0.495929
P52624	Upp1	12.8991	12.8017	12.7797	13.273	13.1465	13.1674	13.1446	13.062	13.0205	0.00120152	0.00390442	0.00106426	0.00795016	0.138052	0.368808	0.119913	0.248895
P52633	Stat6	14.8226	14.7139	14.7621	14.7553	14.7269	14.7102	14.833	14.7986	14.8122	0.0721689	0.0962776	0.485729	0.290587	0.0624882	-0.0353569	-0.083791	0.0484341
P52760	Hrsp12	15.9703	16.1084	15.9878	15.8111	15.8658	16.0124	16.3564	16.2189	16.1352	0.0148338	0.025266	0.328359	0.0816081	0.0128101	-0.125745	-0.340426	0.21468
P52785	Gucy2e	8.76826	8.47198	8.99047	7.95509	8.09832	8.1764	10.063	9.74005	9.89592	6.4e-05	0.000753387	0.0115686	0.00070017	5.37e-05	-0.666968	-1.82304	1.15608
P52792	Gck	15.6418	15.4577	15.2721	15.062	14.9777	15.012	15.7139	15.6466	15.4965	0.00289732	0.00730699	0.0128141	0.33104	0.00277465	-0.439981	-0.601797	0.161817
P52795	Efnb1	13.0661	12.9056	12.8856	12.65	12.5616	12.5348	13.5243	13.1543	13.2159	0.00174963	0.00505886	0.0325985	0.0428198	0.00139717	-0.37029	-0.71606	0.34577
P52825	Cpt2	17.9841	17.9177	17.8125	17.5821	17.7073	17.5433	18.0055	17.8432	17.674	0.0511726	0.0715423	0.0523908	0.79454	0.12025	-0.29388	-0.229988	-0.0638913
P52840	Sult1a1	16.3873	16.1194	16.3699	15.8197	15.7214	15.551	16.913	16.7119	16.5955	0.000425213	0.00200177	0.00659116	0.0241286	0.000342165	-0.594857	-1.0428	0.447947
P52875	Tmem165	12.251	12.1604	12.2998	12.9789	12.8732	13.043	12.2018	12.3615	12.3652	7.31e-05	0.000793109	0.000100009	0.570984	0.000181506	0.727973	0.655574	0.0723996
P52912	Tia1	6.89112	6.81384	6.72242	7.2469	6.93152	6.90632	6.34925	6.19663	6.52524	0.00461294	0.0103379	0.262048	0.025808	0.004105	0.219118	0.671203	-0.452085
P53026	Rpl10a	15.204	15.208	15.2982	15.0731	15.0613	15.0347	15.0509	15.0471	15.0218	0.000697555	0.0027221	0.00155439	0.000974259	0.829498	-0.180353	0.0164576	-0.196811
P53395	Dbt	17.0915	16.9426	16.9735	16.4273	16.5258	16.3791	17.1548	17.0972	16.9507	0.000225584	0.00142102	0.00055801	0.652963	0.000302927	-0.558465	-0.623469	0.0650038
P53566	Cebpa	12.4022	12.4809	12.5709	12.1943	12.1756	12.1254	12.3781	12.3213	12.3189	0.00134213	0.00419965	0.00107625	0.0448207	0.0212201	-0.319559	-0.174319	-0.145241
P53569	Cebpz	12.4774	12.5982	12.5259	12.5087	12.5799	12.4543	12.2906	12.3967	12.4574	0.0730345	0.09715	0.938657	0.0837232	0.129207	-0.0195304	0.132721	-0.152252
P53612	Rabggtb	13.5849	13.6158	13.7461	13.4158	13.4466	13.4709	14.052	13.93	13.9196	0.000225935	0.00142182	0.0226435	0.00275949	0.000186019	-0.204488	-0.522777	0.318289
P53657	Pklr	17.8434	17.5546	16.996	16.7691	16.7888	17.2283	17.8882	17.89	17.6793	0.0290605	0.0441316	0.150157	0.375002	0.0248847	-0.535937	-0.890452	0.354514
P53690	Mmp14	10.2906	10.0976	10.2929	11.1376	10.9905	10.8832	10.3168	10.4123	10.4297	0.000222555	0.00141265	0.000238905	0.226684	0.000849867	0.776716	0.617475	0.159241
P53702	Hccs	13.9647	13.9826	13.9361	13.8669	14.0022	14.0039	14.03	13.9265	14.2928	0.396688	0.431789	0.999304	0.466801	0.449276	-0.00345079	-0.125413	0.121962
P53762	Arnt	10.8424	10.8419	10.8924	10.8918	10.7134	10.9623	10.3818	10.52	10.9489	0.26737	0.302926	0.999779	0.321118	0.328839	-0.00305696	0.238954	-0.242011
P53798	Fdft1	14.2858	14.6685	14.8764	14.5825	14.898	15.1854	13.9523	13.8751	14.6292	0.0970936	0.124551	0.606659	0.30272	0.0865227	0.278426	0.73645	-0.458025
P53808	Pctp	14.9372	15.0153	14.7868	14.7409	14.8531	14.9205	14.9849	14.8347	14.7801	0.692774	0.714949	0.674095	0.8534	0.941775	-0.0749056	-0.0283788	-0.0465268
P53810	Pitpna	15.2549	15.2386	15.3424	15.3421	15.202	15.2739	15.2969	15.3178	15.2634	0.898831	0.907231	0.989967	0.946111	0.894577	-0.0059775	-0.0200429	0.0140654
P53811	Pitpnb	15.3877	15.3719	15.3613	15.1886	15.2577	15.2794	15.1867	15.2141	15.0853	0.00492907	0.0108641	0.0362192	0.0041776	0.187598	-0.131702	0.0799014	-0.211604
P53986	Slc16a1	13.5395	13.6113	13.5267	13.748	13.8154	13.7766	13.7192	13.6578	13.7151	0.00117206	0.00384113	0.000986101	0.0106203	0.0852719	0.220798	0.0826045	0.138194
P53994	Rab2a	15.523	15.48	15.5229	15.5854	15.5341	15.582	15.2739	15.305	15.2682	1.81e-05	0.000448816	0.0614567	7.38e-05	1.92e-05	0.0585074	0.284771	-0.226263
P53995	Anapc1	13.029	12.994	13.1329	13.5968	13.5375	13.5726	13.213	13.1374	13.2011	4.13e-05	0.000609276	4.03e-05	0.0437495	0.000218012	0.517034	0.385149	0.131885
P53996	Cnbp	14.8577	14.9717	14.8928	15.089	15.0626	15.1017	14.6879	14.804	14.7414	0.000446947	0.00205406	0.0104811	0.0153326	0.000353759	0.177051	0.340017	-0.162965
P54071	Idh2	16.8606	16.6531	16.6096	16.5909	16.6625	16.5718	17.2844	17.0196	17.1587	0.00218816	0.0059962	0.557321	0.00668714	0.00243444	-0.0993431	-0.545834	0.446491
P54099	Polg	11.9705	11.9671	11.96	11.5544	11.6044	11.6052	12.1027	12.0279	12.3995	0.0021428	0.00591162	0.0161371	0.14035	0.00183609	-0.377843	-0.588694	0.210851
P54103	Dnajc2	13.9828	13.9963	14.0024	13.9743	13.949	13.9459	13.7964	13.8878	13.8446	0.0015745	0.00470046	0.312648	0.00155744	0.00665978	-0.0374442	0.113433	-0.150877
P54116	Stom	14.1258	13.9538	14.0007	14.3383	14.3267	14.3901	14.3437	14.4004	14.3327	0.000672364	0.00266191	0.00123687	0.00109895	0.98755	0.324896	-0.00724297	0.332139
P54227	Stmn1	13.3459	13.4193	13.5668	15.3367	15.3786	15.5289	13.4466	13.8112	13.6641	3.9e-06	0.000308159	4.94e-06	0.262082	9.52e-06	1.97077	1.77414	0.196625
P54276	Msh6	14.1478	14.1583	14.1358	14.6507	14.716	14.7661	14.2338	14.2017	14.1607	4.3e-06	0.000308159	5.61e-06	0.32727	1.02e-05	0.563612	0.512235	0.0513774
P54310	Lipe	13.0776	13.2187	13.1843	12.9114	12.9244	12.908	13.0165	13.0456	13.0706	0.00176064	0.00508262	0.00140847	0.0469918	0.0301407	-0.245625	-0.129668	-0.115957
P54320	Eln	9.06062	9.22528	9.11514	10.9679	10.7898	10.1244	12.4379	9.94876	10.3827	0.0724016	0.0965179	0.139373	0.0789201	0.897626	1.49367	-0.29578	1.78945
P54726	Rad23a	13.1666	13.1186	13.0244	12.8725	12.8228	12.8918	12.9926	12.9993	12.8958	0.0061596	0.0127786	0.00509841	0.0540508	0.161378	-0.240851	-0.100202	-0.140649
P54728	Rad23b	14.7201	14.7641	14.7079	14.4916	14.499	14.5477	14.5126	14.4203	14.403	0.000392797	0.00190914	0.00171326	0.000397171	0.200641	-0.217955	0.0674079	-0.285363
P54729	Nub1	14.2231	14.2221	14.2726	14.1367	14.1491	14.1759	14.0365	14.0353	14.077	0.000241904	0.00147799	0.012438	0.000192373	0.00476971	-0.0853844	0.104266	-0.189651
P54731	Faf1	14.3603	14.3944	14.468	14.3232	14.3926	14.4269	14.4145	14.3612	14.4091	0.794319	0.810431	0.776919	0.943091	0.930429	-0.0266539	-0.0140257	-0.0126282
P54751	St3gal1	12.7595	12.5059	12.8051	12.4987	12.5906	12.7251	12.6012	12.7016	12.5803	0.682701	0.705566	0.676121	0.805684	0.970462	-0.0853524	-0.0228954	-0.0624569
P54761	Ephb4	12.5044	12.4152	12.3975	12.4522	12.6268	12.5506	12.6156	12.6586	12.7246	0.0184959	0.0302348	0.22705	0.0153115	0.147786	0.104163	-0.123082	0.227244
P54775	Psmc4	17.0197	17.033	17	16.9826	16.9652	16.976	16.9207	16.9362	16.9248	0.000259312	0.00153456	0.0101345	0.000204819	0.00637013	-0.0429613	0.0473377	-0.0902989
P54797	Tango2	14.0997	13.9024	14.0871	13.8229	13.9111	13.8514	14.1744	14.1701	14.1294	0.00615174	0.0127767	0.0598141	0.143589	0.00504922	-0.167944	-0.296197	0.128253
P54818	Galc	12.5922	12.5975	12.4055	12.657	12.4771	12.4173	12.6227	12.6351	12.6366	0.348498	0.384026	0.981051	0.458241	0.372183	-0.0146102	-0.11434	0.0997293
P54822	Adsl	15.4015	15.3656	15.4996	15.268	15.2776	15.2833	15.6234	15.4619	15.5994	0.00487623	0.0107767	0.0722187	0.0846842	0.00393342	-0.145955	-0.285274	0.139319
P54823	Ddx6	14.3168	14.2965	14.3676	14.155	14.147	14.1495	14.5916	14.5083	14.538	1.75e-05	0.000440567	0.00132506	0.000409541	1.34e-05	-0.176508	-0.395466	0.218958
P54869	Hmgcs2	17.3081	17.4514	17.1384	17.2813	17.3292	17.05	17.4502	17.2095	17.0497	0.839899	0.853142	0.841591	0.896008	0.992472	-0.0791618	-0.0163368	-0.0628249
P54923	Adprh	13.1372	12.9813	13.013	13.5279	13.2686	13.3593	13.1256	13.1607	13.253	0.0143425	0.0246	0.0121332	0.276796	0.0916771	0.341407	0.205477	0.13593
P55012	Slc12a2	12.2121	12.2893	12.0899	12.043	11.8014	11.912	11.7364	11.9844	11.8472	0.0241298	0.0376801	0.0582164	0.0261189	0.791647	-0.278322	0.0627682	-0.34109
P55050	Fabp2	14.0664	14.4159	13.9862	13.9164	13.9557	13.8596	13.5784	13.382	13.3253	0.00333238	0.00810901	0.208319	0.00292406	0.0208235	-0.245588	0.482037	-0.727625
P55065	Pltp	11.3851	11.4909	11.2959	11.5882	11.9707	12.0929	11.5346	11.6985	11.5431	0.0331931	0.0493362	0.0283458	0.378579	0.171237	0.493287	0.291861	0.201425
P55096	Abcd3	16.9381	17.1659	17.1368	16.5553	16.7098	16.7999	17.0188	17.0244	17.0161	0.00652003	0.0133046	0.00756906	0.754444	0.0164817	-0.391921	-0.331435	-0.0604863
P55097	Ctsk	9.86776	9.8252	10.0546	11.6824	11.2667	11.0114	10.0807	10.4182	10.2915	0.000728297	0.00281062	0.000721637	0.23254	0.00325028	1.40432	1.05673	0.347591
P55098	Pex2	12.1654	12.2253	12.2731	11.9482	12.1042	12.1045	12.0766	11.9024	11.8769	0.0247583	0.0385303	0.120307	0.0214921	0.395367	-0.168997	0.100295	-0.269291
P55104	Inhbc	11.3945	11.2235	11.2834	11.1036	11.1425	11.0278	11.4427	11.5077	11.2773	0.0142158	0.0244499	0.0694547	0.373218	0.0125617	-0.209196	-0.317953	0.108756
P55194	Sh3bp1	11.6043	11.374	11.5063	12.2825	12.1216	12.1467	11.5772	11.6451	11.6917	0.000189874	0.00130687	0.000202768	0.204677	0.000739451	0.688757	0.545624	0.143133
P55258	Rab8a	15.2045	15.2048	15.1878	15.1675	15.1951	15.2363	15.0981	15.1113	15.0571	0.00312058	0.00772154	0.999575	0.00525987	0.00512067	0.000598699	0.110839	-0.110241
P55264	Adk	17.0462	16.9364	16.9061	16.6141	16.6923	16.5754	16.9726	16.8969	16.7457	0.00777927	0.0152716	0.00742836	0.447808	0.0307747	-0.335649	-0.244431	-0.091218
P55284	Cdh5	14.1725	14.0921	14.0161	14.071	14.045	14.1002	13.9119	13.9512	13.9821	0.0286259	0.043625	0.871183	0.0327237	0.0606739	-0.0214911	0.12366	-0.145151
P55292	Dsc2	13.2607	13.1464	12.9729	13.2989	13.2948	13.1255	13.2912	13.221	13.0599	0.557632	0.58688	0.530973	0.803787	0.87818	0.113067	0.0490177	0.0640496
P55302	Lrpap1	14.7561	14.7362	14.8503	14.8128	14.811	14.91	14.6434	14.7465	14.7183	0.0602821	0.0823037	0.413216	0.288087	0.0514714	0.0637286	0.141846	-0.0781173
P55772	Entpd1	13.4254	13.5158	13.6427	14.1297	13.9394	14.0259	13.5813	13.8195	13.7109	0.00353217	0.00847722	0.00306294	0.195743	0.0233865	0.503693	0.327763	0.17593
P55937	Golga3	15.4936	15.4879	15.5455	15.5381	15.5888	15.5459	15.3628	15.3564	15.3087	0.000268567	0.00156996	0.190431	0.00113158	0.00027677	0.0485955	0.214958	-0.166363
P56135	Atp5j2	14.1222	14.1384	14.1574	13.5334	13.6878	13.6314	14.5567	14.3984	14.4409	1.28e-05	0.000394075	0.000173702	0.00226776	1e-05	-0.521784	-0.847771	0.325987
P56183	Rrp1	12.8622	12.9108	13	13.0503	13.0154	13.0768	12.7813	12.845	12.8559	0.00487893	0.0107794	0.0527368	0.118632	0.00398073	0.123163	0.220151	-0.0969883
P56212	Arpp19	14.5856	14.667	14.6162	14.9142	14.9585	15.0382	14.4241	14.4529	14.4263	1.74e-05	0.000440567	0.000180762	0.00481398	1.44e-05	0.347344	0.535865	-0.188521
P56213	Gfer	15.4486	15.4928	15.3237	14.8905	14.9862	14.9401	15.1092	15.0492	14.9619	0.000399692	0.00192529	0.00042472	0.00152263	0.271587	-0.482778	-0.10114	-0.381638
P56371	Rab4a	13.2368	13.2219	13.33	13.1695	13.2203	13.2094	13.0825	13.0806	13.0876	0.00295389	0.0074116	0.174847	0.00255101	0.02046	-0.063168	0.116178	-0.179346
P56375	Acyp2	12.0419	12.2635	12.0989	12.6127	12.3427	12.5054	12.0623	12.1249	13.1597	0.485524	0.518118	0.513935	0.581827	0.991362	0.352142	0.0379649	0.314177
P56376	Acyp1	14.1959	14.0809	14.2026	13.9174	13.8959	13.9903	14.2242	14.1832	14.2203	0.00119585	0.00389289	0.00376461	0.495225	0.0013408	-0.225256	-0.27471	0.0494542
P56379	Mp68	13.5912	13.4409	13.4818	13.0057	13.1227	13.0757	13.7646	13.645	13.5711	0.000250479	0.0015078	0.00129138	0.11695	0.000242003	-0.436621	-0.592246	0.155626
P56380	Nudt2	13.8807	13.8048	13.957	13.6123	13.5588	13.6047	13.9293	13.9229	13.9464	0.000246545	0.00149146	0.000738081	0.425516	0.000295492	-0.288906	-0.340944	0.0520374
P56382	Atp5e	15.149	15.3846	14.8498	14.941	15.1294	14.9843	14.8015	14.695	14.5463	0.0531081	0.0739526	0.748956	0.052548	0.134209	-0.109569	0.337311	-0.44688
Q9CR84	Atp5g1	15.2672	15.2869	15.0478	14.7999	14.9605	14.85	14.8158	14.9113	14.8547	0.00704742	0.0141631	0.0121569	0.0106541	0.991595	-0.330517	0.00953462	-0.340052
P56387	Dynlt3	10.8076	10.9419	10.6724	11.0998	11.1053	11.145	9.46301	9.84525	9.83543	5.98e-05	0.000734207	0.095741	0.000257778	6.23e-05	0.309426	1.40214	-1.09271
P56389	Cda	12.6361	12.2574	12.5303	12.8249	12.8429	12.859	12.8103	12.6429	12.6035	0.0362457	0.053089	0.0307635	0.195148	0.36411	0.367699	0.156735	0.210964
P56391	Cox6b1	15.646	15.6233	15.6518	15.1319	15.1957	15.1388	15.7064	15.6275	15.6003	6.42e-06	0.000346018	1.15e-05	0.989694	1.09e-05	-0.484931	-0.489266	0.00433515
P56392	Cox7a1	9.81772	9.33487	9.09577	9.29971	9.29295	9.23997	9.98767	9.85171	12.1857	0.132801	0.16386	0.97472	0.202396	0.153932	-0.138576	-1.39747	1.25889
P56393	Cox7b	13.66	13.5762	13.5377	13.0441	13.0918	13.0957	13.2336	13.4555	13.3244	0.000506736	0.00221253	0.000400794	0.0149326	0.0131611	-0.514106	-0.260626	-0.25348
P56394	Cox17	11.1855	11.1432	11.2087	11.2744	11.1843	11.2439	11.1545	11.1222	11.2497	0.343846	0.379559	0.426123	0.995657	0.385661	0.0550717	0.0587242	-0.00365249
P56395	Cyb5a	14.8258	15.0005	14.8086	14.3903	14.3991	14.4072	14.4959	14.4822	14.3939	0.000281992	0.00161038	0.000362361	0.000742004	0.584894	-0.479444	-0.0584637	-0.42098
P56399	Usp5	16.4512	16.4338	16.4722	16.3288	16.2848	16.3052	16.5788	16.5065	16.5596	0.000112128	0.000998143	0.00150729	0.0122833	9.17e-05	-0.146109	-0.242046	0.0959361
P56477	Irf5	11.7852	11.6417	11.8432	11.8119	11.745	11.7396	11.5213	11.732	11.8165	0.667145	0.691436	0.994597	0.743606	0.687702	0.00880829	0.075598	-0.0667897
P56480	Atp5b	18.3791	18.2833	18.398	17.7487	17.8428	17.7913	19.0375	18.8017	18.8944	9.32e-06	0.000363989	0.000389737	0.00039555	6.8e-06	-0.559199	-1.11691	0.557711
P56528	Cd38	13.836	13.9143	13.9387	13.624	13.6196	13.5579	13.7361	13.8042	13.7925	0.000461541	0.0020975	0.000378059	0.0343745	0.00569082	-0.29585	-0.177051	-0.118799
P56542	Dnase2	12.0972	12.0831	12.0545	12.1217	12.0413	12.0556	12.2409	12.2191	12.3768	0.00670367	0.0135962	0.992449	0.0115423	0.0101931	-0.00542344	-0.206082	0.200658
P56546	Ctbp2	11.2883	11.1754	11.1842	12.0552	11.6286	11.7697	11.6358	11.3857	11.3474	0.0100281	0.0185882	0.00843443	0.232023	0.0709321	0.601854	0.361526	0.240328
P56565	S100a1	13.8804	13.6075	13.5485	13.0652	13.0351	13.0449	13.7589	13.7838	13.6216	0.000598951	0.0024545	0.0012535	0.893425	0.000881405	-0.630428	-0.67305	0.0426225
P56593	Cyp2a12	16.8459	17.3004	17.3685	16.8906	16.8812	17.0467	17.108	17.0133	16.85	0.349544	0.385096	0.351532	0.506749	0.94184	-0.23208	-0.0509474	-0.181133
P56654	Cyp2c37	14.6648	15.2281	14.5011	12.5602	12.7487	12.379	13.0061	12.9834	13.0249	6.93e-05	0.000775906	7.56e-05	0.000264621	0.147694	-2.23539	-0.442184	-1.7932
P56656	Cyp2c39	10.0814	9.84063	9.83322	8.35164	8.83698	8.77028	9.94647	9.92457	10.0539	0.00014945	0.00116886	0.000301389	0.920013	0.000235805	-1.26544	-1.32203	0.0565868
P56657	Cyp2c40	15.9389	16.271	16.0585	14.8234	14.8791	14.8265	15.3142	15.3395	15.5469	5.28e-05	0.000687202	4.17e-05	0.00116191	0.00353335	-1.24645	-0.557181	-0.689274
P56671	Maz	9.81574	9.68058	9.88781	9.72941	9.87346	9.80669	9.60566	9.66079	9.67415	0.0802442	0.105291	0.989925	0.121245	0.10198	0.00847876	0.15632	-0.147841
P56695	Wfs1	13.5555	13.6275	13.6069	13.8302	13.6485	13.9605	13.3871	13.5223	13.6098	0.0396168	0.0574083	0.125364	0.617705	0.0370884	0.216451	0.306649	-0.0901981
P56812	Pdcd5	12.2642	12.294	12.2153	12.2192	12.286	12.3514	11.9093	11.8847	11.8703	6.94e-05	0.000775906	0.751334	0.000154809	0.000102597	0.0276872	0.397448	-0.369761
P56873	Sssca1	13.1331	13.0805	13.181	13.0643	13.077	13.2046	13.0679	12.9766	13.1072	0.3477	0.383352	0.951589	0.353821	0.494038	-0.0162123	0.0647138	-0.0809262
P56959	Fus	14.9723	14.8557	14.8896	15.4199	15.3181	15.2499	14.9046	14.8944	14.7818	0.000372714	0.00186459	0.000887202	0.730278	0.000506969	0.423438	0.469067	-0.0456291
P56960	Exosc10	14.6944	14.7227	14.772	14.8722	14.8268	14.8507	14.6513	14.6814	14.689	0.000778785	0.00292103	0.00511708	0.117982	0.000695896	0.120192	0.175971	-0.0557794
P57016	Lad1	10.1689	10.2482	10.3222	9.55291	9.38683	9.56926	9.24103	9.34583	9.71534	0.00147321	0.00450238	0.00321081	0.00202989	0.863227	-0.743411	0.0689328	-0.812344
P57080	Usp25	12.8927	12.9512	12.9425	12.8769	12.8362	12.8432	12.7483	12.8275	12.8717	0.0430056	0.061578	0.146228	0.0392653	0.576788	-0.0767083	0.0362384	-0.112947
P57716	Ncstn	14.1278	14.1229	14.1085	14.303	14.2401	14.204	14.2665	14.2029	14.1086	0.0712485	0.0952401	0.0613739	0.302152	0.462192	0.129277	0.0563632	0.072914
P57746	Atp6v1d	14.213	14.2353	14.1445	14.2666	14.2445	14.2765	14.1556	14.1474	14.139	0.00860484	0.0164482	0.0780034	0.17	0.00708389	0.0649007	0.115157	-0.050256
P57759	Erp29	14.5475	14.4661	14.742	14.5773	14.5265	14.6562	14.6532	14.6854	14.7264	0.358083	0.393559	0.999801	0.414683	0.42353	0.00143577	-0.1017	0.103135
P57776	Eef1d	16.472	16.4981	16.6882	16.2944	16.236	16.2784	16.6784	16.6411	16.6136	0.00181186	0.00520387	0.00743225	0.338984	0.00180332	-0.283209	-0.374784	0.0915751
P57780	Actn4	17.4625	17.4471	17.422	17.5331	17.4374	17.4475	17.4455	17.4655	17.5309	0.554887	0.584561	0.689013	0.556737	0.970011	0.0287794	-0.00798788	0.0367673
P57784	Snrpa1	13.2553	13.2072	13.2768	13.2253	13.1383	13.0956	13.5349	13.4115	13.4511	0.00134645	0.00420601	0.187754	0.00754131	0.00123451	-0.0933841	-0.312799	0.219414
P58021	Tm9sf2	14.6585	14.6215	14.7469	14.8879	14.8974	14.9178	14.4687	14.5558	14.4494	0.000182452	0.001281	0.00369885	0.00989673	0.000144947	0.225408	0.409724	-0.184316
P58044	Idi1	14.6751	14.8497	15.0457	14.7113	14.9077	15.0439	14.2191	14.2159	14.622	0.0273558	0.0419067	0.980088	0.0463301	0.0367301	0.030834	0.535307	-0.504473
P58058	Nadk	13.2299	13.0814	13.0571	13.0322	13.0508	13.1542	13.291	13.2095	13.2606	0.0520474	0.0726685	0.73733	0.134155	0.0511921	-0.043712	-0.17462	0.130908
P58059	Mrps21	13.1527	13.0789	13.0533	12.8229	12.8257	12.7717	13.1196	13.0686	12.9574	0.00205573	0.00572363	0.00238547	0.624579	0.00579763	-0.288169	-0.24176	-0.0464091
P58064	Mrps6	13.1697	13.1263	13.0634	12.9129	12.9635	12.8363	13.0048	12.9583	12.8033	0.0260724	0.0402598	0.0334887	0.0470496	0.957692	-0.215527	-0.0178225	-0.197705
P58137	Acot8	14.0794	14.2507	14.2856	14.0281	14.1719	14.2427	14.0619	14.0243	14.1085	0.255299	0.291045	0.739251	0.232932	0.553785	-0.0576539	0.0827008	-0.140355
P58158	B3gat3	11.6385	11.7154	11.7297	11.5491	11.6372	11.5568	11.3058	11.3192	11.221	0.000148783	0.0011669	0.0737004	0.000140881	0.000844588	-0.113469	0.299041	-0.412511
P58252	Eef2	18.0677	18.1125	18.3284	18.0517	18.0774	18.0937	18.4109	18.3052	18.3286	0.0228034	0.0359992	0.429346	0.101928	0.0201601	-0.0952699	-0.273972	0.178702
P58281	Opa1	16.5955	16.6422	16.5229	16.0873	16.1277	16.0729	16.6641	16.5204	16.5102	0.000115801	0.00101097	0.000182181	0.905085	0.000235913	-0.490932	-0.468946	-0.0219863
P58283	Rnf216	10.3739	10.208	10.4214	10.215	10.138	10.3069	10.1697	10.29	10.3447	0.399833	0.43489	0.373013	0.691389	0.818328	-0.11446	-0.0481579	-0.0663021
P58389	Ppp2r4	13.4253	13.4412	13.496	13.3137	13.2163	13.308	13.6661	13.6345	13.66	7.57e-05	0.000811218	0.00385351	0.00196098	5.96e-05	-0.174833	-0.374177	0.199343
P58404	Strn4	12.4565	12.3697	12.4387	12.3989	12.4328	12.4957	12.444	12.4488	12.4308	0.774414	0.791992	0.798684	0.818838	0.999184	0.0208088	0.00122965	0.0195791
P58462	Foxp1	10.4673	10.4255	10.3404	10.2552	10.2614	10.1244	10.3167	10.6034	10.6523	0.0496773	0.0697144	0.188665	0.518263	0.0439241	-0.197368	-0.310459	0.113092
P58466	Ctdsp1	13.1641	13.1841	13.1806	12.9994	13.0126	13.0236	13.1846	13.1741	13.126	0.000106962	0.000972018	0.000149758	0.666654	0.000254444	-0.164421	-0.149692	-0.0147292
P58468	Fam207a	11.0673	10.9547	10.9959	11.0356	11.0772	11.0183	10.8767	10.9003	10.9844	0.0553464	0.0765901	0.641575	0.167064	0.0513815	0.0377144	0.123209	-0.0854951
P58501	Paxbp1	13.5527	13.5343	13.4967	13.3808	13.3401	13.3469	13.6156	13.6144	13.6526	2.74e-05	0.000517501	0.000314325	0.00566202	2.27e-05	-0.17195	-0.271604	0.0996538
P58544	Btbd1	10.7251	10.717	10.7787	10.524	10.598	10.5703	10.7868	10.7665	10.7607	0.000307955	0.00167404	0.000905098	0.462415	0.000370899	-0.176169	-0.207239	0.0310704
P58660	Card10	6.12512	6.11966	5.91948	5.43488	6.0515	5.7272	6.13252	6.28379	6.23949	0.0596566	0.0815862	0.197135	0.589369	0.0538426	-0.316892	-0.480738	0.163846
P58681	Tlr7	9.46121	9.02527	9.14417	10.0641	9.98428	9.69526	9.54044	9.63666	9.51552	0.0079013	0.0154286	0.00641257	0.10626	0.109752	0.704338	0.350351	0.353986
P58710	Gulo	17.26	17.447	17.5102	16.6599	16.8071	17.0835	17.2794	17.3486	17.4148	0.00741604	0.0147173	0.00948026	0.885745	0.0157753	-0.555601	-0.497428	-0.0581734
P58735	Slc26a1	14.3456	14.2089	14.4391	14.0579	14.1443	14.1228	14.3189	14.4175	14.3461	0.0137743	0.0238518	0.0289472	0.888203	0.0169195	-0.222845	-0.252489	0.0296432
P58742	Aaas	12.8086	12.7239	12.7311	13.0578	13.1303	13.2261	12.9138	12.895	12.8224	0.000778157	0.00292103	0.000693144	0.114939	0.0051917	0.383548	0.261017	0.122531
P58771	Tpm1	13.7764	14.0428	13.9843	14.6485	14.6001	14.9384	14.2833	14.2006	16.8533	0.317937	0.353724	0.545819	0.302	0.858472	0.794503	-0.383407	1.17791
P58774	Tpm2	15.1673	15.4139	15.3898	15.962	15.8436	16.1895	15.7585	15.7194	18.1417	0.26131	0.296984	0.593091	0.23691	0.706783	0.674689	-0.541525	1.21621
P58802	Tbc1d10a	11.7975	11.6952	11.803	11.4723	11.3157	11.4228	11.6461	11.6154	11.5978	0.000917896	0.0032327	0.000754175	0.0555022	0.0104461	-0.361646	-0.216192	-0.145454
P58854	Tubgcp3	12.8201	13.2881	12.818	13.2938	13.0428	12.9692	12.9726	12.9364	12.9069	0.560268	0.589232	0.69689	0.968267	0.560548	0.126564	0.163323	-0.0367585
P58871	Tnks1bp1	15.9615	15.8907	15.7963	15.7605	15.6944	15.727	15.94	15.9149	15.881	0.0121914	0.0216945	0.0293951	0.795104	0.0139304	-0.155512	-0.184665	0.0291529
P59016	Vps33b	13.4434	13.3196	13.3283	13.4436	13.5279	13.4788	13.377	13.3859	13.2763	0.0552428	0.0764756	0.101503	0.930479	0.0640946	0.119685	0.137069	-0.017384
P59017	Bcl2l13	14.3483	14.3097	14.1869	13.9204	13.9693	13.9285	14.329	14.2173	14.1744	0.00169373	0.00495765	0.00214519	0.751914	0.00415114	-0.342206	-0.300852	-0.0413535
P59034	Lrrc3	11.901	11.771	11.5609	11.4659	11.5945	11.3551	11.7022	11.6873	11.5873	0.0911985	0.117812	0.0847246	0.700018	0.242571	-0.272464	-0.187068	-0.0853957
P59041	Dnajc30	11.4022	11.3479	11.1597	11.1369	11.1556	11.1128	11.3442	11.2129	11.1647	0.156273	0.188761	0.141719	0.696376	0.39549	-0.168169	-0.105492	-0.062677
P59048	Pdrg1	8.69083	8.85226	8.95485	8.88	8.748	8.77664	8.76744	8.78867	8.79126	0.78337	0.80026	0.901386	0.768749	0.96124	-0.0311028	0.0190863	-0.0501891
P59108	Cpne2	12.3875	12.2791	12.4461	12.3799	12.4276	12.4929	12.2282	12.3908	12.3913	0.384611	0.420263	0.627636	0.863789	0.364225	0.0625674	0.096686	-0.0341186
P59110	Senp1	9.3586	9.25258	9.33184	9.66637	9.68529	9.42815	9.46651	9.31127	9.5389	0.0583245	0.0801076	0.049787	0.411512	0.280054	0.278927	0.154376	0.124551
P59113	Fermt1	10.3416	9.98354	9.84173	9.56742	9.94804	9.21667	10.2644	9.99135	9.6366	0.224221	0.25977	0.231553	0.933679	0.355579	-0.478249	-0.386731	-0.0915177
P59114	Pcif1	13.3573	13.2698	13.1737	13.3546	13.2919	13.1731	13.3677	13.4072	13.3678	0.20152	0.236492	0.994497	0.23875	0.270081	0.00623301	-0.107718	0.113951
P59235	Nup43	13.1396	13.1128	12.9938	12.926	13.0623	12.9683	13.1465	13.0858	13.0925	0.117055	0.146773	0.227331	0.870774	0.119522	-0.0965293	-0.122709	0.0261799
P59242	Cgn	16.5272	16.4345	16.3515	16.1598	16.0763	16.1492	16.3992	16.3203	16.2429	0.00568521	0.0120601	0.00482329	0.201069	0.0407041	-0.309315	-0.19238	-0.116935
P59266	Fitm2	12.893	13.2029	13.0149	12.2223	12.2957	12.3439	12.4938	12.5534	12.5947	0.000287132	0.00162308	0.000246883	0.00248812	0.0453469	-0.749633	-0.260004	-0.489629
P59325	Eif5	15.5177	15.5183	15.5067	15.2167	15.1964	15.0995	15.4467	15.4135	15.3188	0.000598804	0.0024545	0.000512631	0.0689327	0.0050804	-0.343333	-0.222125	-0.121208
P59326	Ythdf1	12.7843	12.7656	12.7744	12.8202	12.8605	12.803	12.7821	12.8093	12.8447	0.100707	0.128535	0.0948318	0.249611	0.737005	0.0531385	0.015869	0.0372695
P59383	Lrrn4	9.71667	9.24643	9.55855	10.7081	9.49831	10.7443	9.571	9.47622	9.97999	0.153764	0.186129	0.157348	0.896338	0.276334	0.80966	0.64114	0.16852
P59470	Polr3b	10.3316	10.3097	10.1149	10.4747	10.3756	10.3634	10.0688	10.1661	10.1647	0.0208222	0.0334101	0.144245	0.267764	0.017386	0.152511	0.271348	-0.118837
P59481	Lman2l	11.8412	11.8193	11.7955	11.3401	11.4986	11.5138	11.6246	11.6213	11.7684	0.00278144	0.00708282	0.00230618	0.114797	0.0261844	-0.367856	-0.220605	-0.147252
P59672	Anks1a	13.1949	13.2466	13.2009	13.2864	13.1859	13.1835	13.2199	13.1934	13.2112	0.946371	0.951814	0.988981	0.980263	0.941502	0.00445172	0.0104275	-0.00597574
P59708	Sf3b6	13.691	13.6921	13.7295	13.8014	13.7585	13.658	13.7962	13.7297	13.6896	0.680525	0.703813	0.720386	0.730229	0.999831	0.0350871	0.00077411	0.034313
P59729	Rin3	13.9031	13.8056	13.722	13.562	13.5437	13.5435	14.0098	13.9634	13.9301	0.000331074	0.00173974	0.00351032	0.035407	0.000276311	-0.260492	-0.418021	0.157529
P59759	Mkl2	14.2455	14.2958	14.2894	14.4297	14.3523	14.4295	14.3524	14.2891	14.2517	0.0213323	0.0340352	0.0238856	0.82254	0.049211	0.126915	0.106074	0.020841
P59764	Dock4	13.4257	13.3652	13.446	13.2684	13.3226	13.2425	13.4766	13.427	13.4076	0.00544826	0.0116858	0.0140491	0.735234	0.00632307	-0.134461	-0.159261	0.0247995
P59808	Sash1	12.9387	12.9745	12.8569	12.8977	12.8142	12.8539	12.9218	12.8236	12.8819	0.316	0.351995	0.303551	0.525969	0.877761	-0.0680594	-0.020491	-0.0475684
P59823	Il1rapl1	11.3722	11.4984	11.4388	11.6058	11.5868	11.6658	11.4761	11.5564	11.4014	0.0263124	0.0405537	0.0267098	0.708368	0.071986	0.18302	0.141488	0.0415321
P59913	Pcmtd1	14.1318	13.987	13.9719	13.6079	13.6476	13.5567	14.1429	14.0698	14.0937	0.000119308	0.0010272	0.000351504	0.382224	0.000146201	-0.426194	-0.498071	0.0718769
P59997	Kdm2a	11.1363	11.0523	11.2117	11.3746	11.3694	11.4182	11.0961	11.0034	11.2064	0.00702101	0.0141228	0.0152511	0.871279	0.00888482	0.253999	0.285463	-0.0314641
P59999	Arpc4	14.4554	14.2827	14.4672	14.4152	14.3068	14.209	14.9734	14.8827	14.9229	0.000285761	0.00162056	0.460674	0.000836632	0.000345458	-0.0914347	-0.615988	0.524553
P60060	Sec61g	7.22418	6.92565	7.17956	7.16909	6.96797	6.95685	7.13716	7.19165	6.12401	0.623164	0.649151	0.962905	0.615891	0.763996	-0.0784924	0.213695	-0.292188
P60122	Ruvbl1	15.2602	15.1903	15.2335	15.3201	15.294	15.2603	15.2325	15.2563	15.2181	0.0695977	0.0933222	0.080904	0.945171	0.121773	0.063456	0.0558556	0.00760041
P60229	Eif3e	15.8025	15.8462	15.99	15.7243	15.7415	15.7438	15.8963	15.8968	15.9071	0.0246451	0.0383704	0.0499377	0.900618	0.0293889	-0.143042	-0.163533	0.0204906
P60334	Cdo1	13.4287	14.1857	14.2612	14.0287	13.9738	13.7513	13.9298	13.9875	13.6518	0.915474	0.922888	0.984768	0.908588	0.965433	-0.040603	0.0615726	-0.102176
P60335	Pcbp1	15.3382	15.359	15.5366	15.1599	15.1071	15.2198	15.5076	15.4743	15.4949	0.00321255	0.00788766	0.0125601	0.404669	0.00318936	-0.249019	-0.330034	0.0810157
P60469	Ppfia3	12.5153	12.8651	12.5836	12.7893	12.7051	12.7492	12.4635	12.3719	12.445	0.0327384	0.0487658	0.599339	0.106909	0.0307322	0.0931865	0.321084	-0.227897
P60521	Gabarapl2	13.7417	13.801	13.7375	13.4301	13.5787	13.5839	13.3681	13.4141	13.324	0.000636791	0.00257165	0.00832219	0.000517978	0.0380847	-0.229222	0.162143	-0.391366
P60603	Romo1	13.3277	13.298	13.1086	12.9483	13.0482	12.8926	13.0989	13.0252	12.962	0.0213573	0.0340678	0.0215164	0.0617995	0.671314	-0.281743	-0.0656395	-0.216103
P60605	Ube2g2	13.7636	13.8847	13.9451	13.8616	13.8793	14.0072	13.5901	13.6982	13.6376	0.0104407	0.0191856	0.705424	0.0284087	0.0113359	0.0515636	0.274038	-0.222475
P60670	Nploc4	15.8182	15.8481	15.8376	15.5718	15.6018	15.6079	15.7033	15.6821	16.2285	0.201081	0.236123	0.299319	0.966216	0.220018	-0.240787	-0.277439	0.0366513
P60762	Morf4l1	13.6916	13.7648	13.6876	13.9429	13.8041	13.8996	13.8089	13.734	13.7631	0.0210031	0.0336224	0.018993	0.468469	0.086068	0.167546	0.113538	0.0540073
P60766	Cdc42	14.9816	14.8991	14.8538	14.9556	14.81	14.9064	14.8022	14.8241	14.6607	0.105523	0.133868	0.941155	0.117577	0.179812	-0.0208189	0.128371	-0.14919
P60824	Cirbp	12.5504	12.3631	12.5254	13.0835	12.4684	12.3254	12.6784	12.9083	12.7252	0.416522	0.451037	0.763435	0.386941	0.766844	0.146124	-0.144857	0.290982
P60840	Ensa	12.4817	12.5498	12.4948	12.6053	12.564	12.6896	12.2772	12.3803	12.3283	0.00135662	0.00422698	0.0876285	0.0126166	0.00113564	0.110849	0.290991	-0.180142
P60843	Eif4a1	17.7426	17.7703	17.8611	17.5722	17.592	17.6061	17.6895	17.72	17.6463	0.00360684	0.0086142	0.00290517	0.0522572	0.0772116	-0.201188	-0.0951306	-0.106057
P60867	Rps20	14.7086	14.9823	14.8525	14.7611	14.6321	14.5909	14.5238	14.6032	14.4328	0.0255975	0.0396432	0.159939	0.0215162	0.305007	-0.186442	0.141433	-0.327876
P60898	Polr2i	12.4641	12.3086	12.4706	12.5796	12.6499	12.7023	12.6165	12.6404	12.561	0.0127809	0.0224713	0.0144001	0.0314301	0.780991	0.229534	0.0379598	0.191574
P60904	Dnajc5	11.9168	11.9955	11.8326	12.1762	12.2372	12.2245	11.4912	11.4385	11.3969	9.81e-06	0.000363989	0.00174533	0.000136723	7.58e-06	0.297673	0.770429	-0.472756
P61021	Rab5b	13.5294	13.4957	13.6801	13.2188	13.0956	13.3541	13.627	13.734	13.7025	0.0029757	0.00745855	0.0123714	0.364837	0.00290234	-0.34558	-0.464988	0.119407
P61022	Chp1	13.0371	13.0916	13.1447	13.1043	13.2397	13.1267	13.0215	12.9897	12.9678	0.0279416	0.0426884	0.364224	0.148123	0.0238683	0.0657356	0.163886	-0.0981503
P61027	Rab10	15.0918	15.0351	15.0232	14.8504	14.8335	14.9112	14.8634	14.9044	14.8736	0.000965446	0.00334287	0.00134351	0.0021266	0.847602	-0.185029	-0.0154208	-0.169608
P61028	Rab8b	12.924	12.974	13.0089	13.1943	13.1661	13.2493	13.0819	13.1085	13.1388	0.000879341	0.00313488	0.000723895	0.00984598	0.0555241	0.234263	0.0935053	0.140758
P61079	Ube2d3	12.8986	12.7368	12.9754	12.7093	12.7395	12.7488	13.5533	13.2292	13.4997	0.00101912	0.00348114	0.412074	0.00350679	0.00110346	-0.137707	-0.694838	0.557131
P61080	Ube2d1	10.1197	10.1555	10.1131	10.3689	10.4245	10.3785	10.0766	9.97856	10.1746	0.00151959	0.00459444	0.00449116	0.566026	0.0017421	0.261198	0.31402	-0.0528218
P61082	Ube2m	15.1822	15.1852	15.0791	15.1698	15.1594	15.1123	14.877	14.8922	14.809	0.000387326	0.00190317	0.998962	0.000667276	0.000688536	-0.00165535	0.287727	-0.289383
P61087	Ube2k	14.1264	14.1169	14.1177	14.1113	14.1711	14.155	14.0963	14.0789	14.1191	0.0904622	0.117046	0.377072	0.463483	0.0780113	0.0254828	0.0476976	-0.0222147
P61089	Ube2n	16.0061	15.9542	15.9956	15.8872	15.8329	15.8882	16.0245	15.974	15.9063	0.0297304	0.0449814	0.0339986	0.874557	0.0625763	-0.115872	-0.0988035	-0.0170683
P61148	Fgf1	9.85762	9.81155	9.71141	9.19932	9.42745	9.49188	9.42266	9.42855	9.38531	0.00374309	0.00884468	0.00497408	0.00802624	0.881707	-0.420644	-0.03929	-0.381354
P61161	Actr2	15.4485	15.3807	15.4533	15.3875	15.3075	15.2764	15.523	15.5649	15.5004	0.00403712	0.00936765	0.0665347	0.0706803	0.0032479	-0.103692	-0.205625	0.101933
P61164	Actr1a	13.6704	13.8189	13.7934	13.8114	13.7661	13.8348	13.6356	13.7071	14.481	0.717495	0.738305	0.979895	0.715332	0.820078	0.0432133	-0.137138	0.180351
P61166	Tmem258	11.3874	11.3691	11.3584	11.3396	11.4617	11.4181	11.5101	11.4387	11.4625	0.0719583	0.096049	0.598489	0.064636	0.232134	0.0348389	-0.0639696	0.0988085
P61202	Cops2	14.8425	14.8377	14.9338	14.6515	14.6266	14.6698	14.8091	14.8262	14.7362	0.00221911	0.00605842	0.00189113	0.135983	0.0172514	-0.22204	-0.141184	-0.0808559
P84078	Arf1	14.9654	14.9481	15.0225	15.0716	15.1598	15.1184	14.8852	14.9111	14.8447	0.000939077	0.00328409	0.0118022	0.0492916	0.000764666	0.137934	0.236271	-0.0983378
P61211	Arl1	14.7128	14.6329	14.8707	14.7482	14.7425	14.7843	15.1574	15.0378	15.0855	0.00251281	0.00656495	0.951353	0.00367817	0.00488583	0.0195091	-0.33525	0.354759
P61219	Polr2f	11.88	11.7268	11.631	11.9274	12.0643	11.7961	11.4524	11.4994	11.5397	0.00821864	0.0158635	0.179068	0.0703486	0.00679844	0.183321	0.432071	-0.24875
P61222	Abce1	15.7288	15.7759	15.8466	15.5714	15.6201	15.5682	15.6825	15.6789	15.6679	0.00226593	0.00614966	0.00182428	0.032507	0.0641691	-0.197162	-0.08986	-0.107302
P61226	Rap2b	10.9131	10.8724	10.9353	11.3402	11.315	11.2688	10.9151	10.9722	10.9797	1.43e-05	0.000408534	1.84e-05	0.270224	3.96e-05	0.40109	0.352325	0.0487648
P61255	Rpl26	15.509	15.4846	15.536	15.3263	15.3179	15.2525	15.1776	15.1916	15.0614	0.000314312	0.00168626	0.00482653	0.000253328	0.0202397	-0.211004	0.155361	-0.366365
P61290	Psme3	13.6214	13.6244	13.665	13.6933	13.7001	13.6775	13.5679	13.5713	13.5365	0.00045033	0.00206315	0.0325494	0.00571646	0.000367932	0.0533479	0.13172	-0.0783725
P61327	Magoh	14.2977	14.2864	14.2184	14.4414	14.4327	14.3915	14.3284	14.2506	14.2251	0.00649216	0.0132607	0.0104213	0.999878	0.0105863	0.154361	0.153844	0.000517964
P61358	Rpl27	15.059	15.1008	15.0752	14.9885	15.0598	14.9865	14.7358	14.7679	14.669	7.76e-05	0.000817484	0.179108	8.63e-05	0.000282239	-0.066759	0.287348	-0.354107
P61406	Smg6	13.869	13.7842	13.8168	13.7135	13.7068	13.704	13.9893	13.9333	13.9515	0.000156184	0.00119563	0.00769888	0.00356262	0.000123532	-0.115254	-0.249944	0.13469
P61458	Pcbd1	13.8109	13.8047	13.6684	13.3471	13.4361	13.3553	13.6604	13.5934	13.5049	0.00174217	0.00504713	0.00139818	0.0521602	0.0269899	-0.381815	-0.206708	-0.175108
P61514	Rpl37a	14.2964	14.4729	14.5034	14.1775	14.1648	14.2864	13.9354	14.1925	14.0663	0.016463	0.0274408	0.103557	0.013918	0.28744	-0.214663	0.144791	-0.359454
P61600	Naa20	12.2716	12.3054	12.2554	12.5622	12.5483	12.4292	12.0747	12.1476	12.0973	0.000173539	0.00125936	0.00274202	0.0131692	0.000139845	0.235743	0.406679	-0.170936
P61620	Sec61a1	15.5284	15.6239	15.688	15.4008	15.5124	15.4616	15.1309	15.2393	15.0802	0.00069134	0.00270388	0.0913114	0.000604147	0.00513776	-0.15518	0.308136	-0.463316
P61750	Arf4	14.5624	14.5647	14.6852	14.9478	14.931	14.9536	14.3273	14.388	14.2843	1.96e-05	0.000460278	0.000442488	0.00152063	1.51e-05	0.340058	0.610938	-0.27088
P61759	Vbp1	14.5818	14.5452	14.4995	14.8231	14.8184	14.8117	14.5643	14.5797	14.4682	0.000275715	0.00158892	0.000509032	0.989613	0.000463066	0.275559	0.280321	-0.0047623
P61804	Dad1	14.351	14.4814	14.3808	14.1594	14.2087	14.2277	13.7481	14.0069	13.7911	0.000884479	0.00314558	0.0740506	0.000745618	0.00808983	-0.205812	0.349924	-0.555736
P61922	Abat	16.7858	16.8421	16.7818	16.1816	16.2093	16.0301	16.8564	16.7272	16.5706	0.000395525	0.00191858	0.000499364	0.588159	0.00105697	-0.662872	-0.577714	-0.0851575
P61924	Copz1	15.1539	15.1274	15.1693	15.1447	15.1468	15.1943	14.8344	14.914	14.8608	3.89e-05	0.000602671	0.890086	7.9e-05	6.24e-05	0.0117413	0.292236	-0.280495
P61939	Serpina7	7.93484	7.81207	8.07623	9.4044	9.9998	9.6621	8.01913	7.77423	7.84279	5.17e-05	0.000680455	0.000102995	0.925355	8.43e-05	1.74772	1.81005	-0.0623291
P61957	Sumo2	11.7665	11.7228	11.7546	11.5503	11.6031	11.6492	11.4567	11.6158	11.6573	0.0445779	0.063458	0.0875331	0.0508963	0.903433	-0.147088	0.0242976	-0.171385
P61961	Ufm1	13.3372	13.3338	13.4531	13.1194	13.145	13.0971	13.124	13.1594	13.2538	0.00366662	0.008706	0.00372943	0.0132108	0.463902	-0.254203	-0.0585764	-0.195626
P61963	Dcaf7	13.1508	13.0978	13.1114	13.2989	13.3145	13.2739	13.3237	13.2589	13.2856	0.000339416	0.00176545	0.000539928	0.000660923	0.956478	0.175762	0.00635666	0.169405
P61965	Wdr5	13.6427	13.5445	13.5068	13.5236	13.5278	13.5088	13.6913	13.6456	13.6232	0.0300546	0.0454159	0.496519	0.118365	0.0269805	-0.0445791	-0.133301	0.0887219
P61967	Ap1s1	13.8013	13.7543	13.8648	13.7441	13.681	13.6869	13.8249	13.868	13.7913	0.0281125	0.0429138	0.0638936	0.828301	0.0309625	-0.102781	-0.124052	0.021271
P61971	Nutf2	13.2957	13.2752	13.378	13.2355	13.1755	13.2364	13.3122	13.4787	13.4996	0.0267357	0.0411284	0.261383	0.195054	0.0222552	-0.100473	-0.214379	0.113906
P61979	Hnrnpk	16.2913	16.2891	16.3028	16.358	16.2695	16.2858	16.3609	16.3913	16.3442	0.0595882	0.0815079	0.917972	0.0675907	0.111768	0.00997799	-0.0610589	0.0710369
P61982	Ywhag	15.3852	15.3955	15.2691	15.2788	15.2802	15.2084	15.3109	15.2015	15.2657	0.149153	0.181264	0.184929	0.203739	0.996757	-0.0941079	-0.00355328	-0.0905546
P62046	Lrch1	10.9187	11.1016	11.0693	10.789	10.6879	10.5596	10.6355	10.7485	10.7257	0.00641862	0.0131524	0.00887498	0.0124266	0.945958	-0.351038	-0.024389	-0.326649
P62069	Usp46	11.7472	11.8719	11.6812	11.309	11.3938	11.4133	11.6131	11.5612	11.7712	0.00453313	0.0102058	0.00416521	0.313785	0.0221261	-0.39477	-0.276478	-0.118292
P62071	Rras2	12.6669	12.7122	12.5492	12.73	12.7423	12.6354	12.4959	12.6221	12.5517	0.105852	0.134216	0.573604	0.348206	0.0932112	0.0598319	0.146003	-0.0861715
P62073	Timm10	14.033	14.0397	13.8783	13.5262	13.5987	13.5535	13.9156	13.8497	13.8138	0.000503546	0.00220674	0.000464996	0.120898	0.00295259	-0.424212	-0.300256	-0.123956
P62075	Timm13	14.5403	14.4575	14.4032	13.9729	14.0374	13.921	14.4344	14.3264	14.2682	0.000384884	0.00189925	0.000377886	0.163862	0.00183886	-0.489907	-0.365897	-0.12401
P62077	Timm8b	13.8015	13.7638	13.7043	13.3535	13.4257	13.4266	13.7475	13.6824	13.6737	0.000128063	0.00106587	0.000152745	0.338405	0.000396237	-0.354595	-0.299258	-0.0553368
P62082	Rps7	15.64	15.7234	15.7529	15.5785	15.6046	15.5881	15.474	15.5189	15.4858	0.00129021	0.00408636	0.0212138	0.00103299	0.0420231	-0.115047	0.0974551	-0.212502
P62137	Ppp1ca	15.6236	15.6131	15.624	15.5516	15.5537	15.5952	15.6636	15.6335	15.6129	0.0145273	0.0248634	0.0450229	0.620761	0.0146101	-0.0534552	-0.0698837	0.0164285
P62141	Ppp1cb	13.9745	13.9973	14.0561	13.9903	13.9076	14.0026	14.1321	14.062	14.2202	0.0298408	0.0451206	0.677076	0.0857017	0.0294396	-0.0424695	-0.171236	0.128766
P62192	Psmc1	16.7878	16.7987	16.7911	16.6662	16.6615	16.666	16.655	16.6386	16.5709	0.000485778	0.00216478	0.00227169	0.000478127	0.186189	-0.127986	0.0430292	-0.171015
P62196	Psmc5	16.1212	16.115	16.1315	16.0338	16.0199	16.019	16.1007	16.0503	16.0396	0.00276442	0.00705171	0.00229291	0.0259507	0.114946	-0.0983298	-0.0393008	-0.059029
P62242	Rps8	15.0878	15.216	15.0742	15.0261	15.1111	14.9917	14.7786	14.7971	14.6224	0.00214986	0.00592442	0.457537	0.00226475	0.00745549	-0.0830863	0.310259	-0.393345
P62245	Rps15a	14.1547	13.8482	13.88	13.9174	14.2054	13.8083	14.0925	13.9274	13.7629	0.943641	0.949198	0.993519	0.972184	0.940472	0.0160059	0.049408	-0.0334021
P62254	Ube2g1	12.0996	12.226	12.2685	11.9668	11.8475	12.1594	12.1023	12.1896	12.3159	0.126242	0.156662	0.171968	0.998834	0.162202	-0.206795	-0.211346	0.00455016
P62257	Ube2h	13.6888	13.7042	13.7251	13.7177	13.6631	13.8204	13.5807	13.5878	13.6141	0.0270476	0.0415213	0.771874	0.0671312	0.0286008	0.0276839	0.139525	-0.111841
P62259	Ywhae	16.8055	16.7929	16.6815	16.7219	16.7409	16.7168	16.6612	16.6437	16.5939	0.0318722	0.0476441	0.653352	0.0308671	0.0950846	-0.033395	0.0936188	-0.127014
P62264	Rps14	13.9494	14.0869	14.0883	13.8683	13.8643	13.8455	13.7264	13.7819	13.7148	0.00106088	0.00356572	0.0111379	0.000877841	0.0664054	-0.182177	0.118274	-0.300451
P62267	Rps23	13.9344	13.9674	13.9987	13.8254	13.8078	13.8094	13.6771	13.7298	13.6069	0.000343527	0.00177792	0.0087084	0.000271375	0.011866	-0.152644	0.142897	-0.295541
P62270	Rps18	15.7025	15.7058	15.8349	15.5104	15.4947	15.4518	15.5814	15.6049	15.5452	0.00191326	0.00542509	0.00165299	0.0138609	0.142475	-0.262101	-0.0915423	-0.170559
P62274	Rps29	14.5669	14.614	14.6877	14.3381	14.3055	14.348	14.1713	14.336	14.1968	0.000718282	0.00278074	0.00319842	0.00071245	0.232591	-0.292297	0.095834	-0.388131
P62281	Rps11	16.3735	16.4424	16.3973	16.3032	16.3206	16.2211	15.9952	16.0516	15.9217	0.000188614	0.00130314	0.0647	0.000173021	0.00120194	-0.122786	0.292106	-0.414892
P62301	Rps13	16.0883	16.0978	16.2223	15.9051	15.8985	15.8813	16.0643	16.063	16.0004	0.00260719	0.00674972	0.00217999	0.122201	0.0229364	-0.241122	-0.14758	-0.0935414
P62305	Snrpe	13.3673	13.2545	13.368	13.3493	13.2894	13.3093	13.5545	13.5146	13.6346	0.00216012	0.00593932	0.948098	0.00422845	0.00317082	-0.013914	-0.251915	0.238001
P62307	Snrpf	13.4789	13.3478	13.3804	13.4991	13.4858	13.3198	13.9043	13.7115	13.7652	0.00323032	0.00791309	0.900256	0.00440548	0.0067598	0.0325279	-0.358758	0.391286
P62309	Snrpg	11.3171	11.348	11.2587	11.3394	11.3917	11.3378	11.2389	11.2141	11.2334	0.00838163	0.0161307	0.241245	0.0555276	0.00713408	0.0483247	0.127473	-0.0791484
P62311	Lsm3	10.1082	9.90553	9.90754	9.67468	9.73515	9.61727	9.73223	9.85743	9.71586	0.0152675	0.0258766	0.0139263	0.0640065	0.446551	-0.298041	-0.092808	-0.205233
P62313	Lsm6	9.07863	8.90212	8.87367	8.86175	8.76109	8.87372	8.98028	9.11528	9.11507	0.0404901	0.0585008	0.280926	0.283636	0.0339578	-0.11929	-0.238024	0.118734
P62315	Snrpd1	13.2339	13.243	13.3324	13.2719	13.1189	13.263	13.3104	13.4388	13.4482	0.0564302	0.077826	0.681679	0.158985	0.0534292	-0.0518087	-0.181219	0.129411
P62317	Snrpd2	14.8102	14.7079	14.6624	14.8622	14.8005	14.688	14.7447	14.7052	14.6879	0.46146	0.494595	0.601425	0.965887	0.467317	0.0567461	0.0709744	-0.0142283
P62320	Snrpd3	13.5494	13.5365	13.4413	13.5458	13.4527	13.3502	13.4471	13.4713	13.3725	0.432728	0.467077	0.599471	0.429347	0.943557	-0.0594934	0.0192713	-0.0787647
P62322	Lsm5	8.40395	8.12502	8.5702	8.11866	7.93381	7.81263	8.90935	8.9336	9.00734	0.000805932	0.00298325	0.0454804	0.0101369	0.000656787	-0.411357	-0.995066	0.583709
P62331	Arf6	15.0477	15.0663	15.0989	14.6936	14.6537	14.5721	15.2075	15.0762	15.1361	5.71e-05	0.000716578	0.000166124	0.332371	7.12e-05	-0.431144	-0.500107	0.0689625
P62334	Psmc6	15.2737	15.3071	15.2617	15.1767	15.1744	15.1419	15.2756	15.1988	15.2125	0.00840179	0.0161609	0.00689113	0.158543	0.0807501	-0.116484	-0.0646166	-0.0518671
P62342	Selt	13.265	13.255	13.3466	12.8612	13.0011	13.0854	13.2872	13.2515	13.2417	0.00382967	0.00900581	0.00508206	0.881667	0.00821243	-0.306297	-0.277558	-0.0287389
P62482	Kcnab2	10.1274	10.0559	9.97994	11.0749	10.9754	10.9188	10.4928	10.3743	10.3335	1.94e-05	0.000460278	1.59e-05	0.00405286	0.000230761	0.935288	0.589501	0.345787
P62484	Abi2	11.4831	11.4859	11.3363	11.3724	11.4194	11.3328	11.6098	11.4981	11.453	0.121343	0.151529	0.592919	0.379738	0.107198	-0.060216	-0.145477	0.0852609
P62488	Polr2g	11.9956	11.8624	12.0285	11.8887	11.8088	11.8507	12.124	12.0382	12.098	0.00930474	0.017517	0.139625	0.103425	0.00758508	-0.1128	-0.237364	0.124565
P62492	Rab11a	10.3331	10.5643	10.6766	10.5379	10.3139	10.6939	10.5591	10.633	10.7298	0.583944	0.612112	0.997036	0.659264	0.617717	-0.00944123	-0.125383	0.115942
P62500	Tsc22d1	11.6529	11.9503	11.8531	11.5868	11.419	11.6871	11.1231	11.378	11.4726	0.0238156	0.0372687	0.196848	0.0197303	0.227309	-0.254464	0.239749	-0.494213
P62627	Dynlrb1	12.9351	12.9559	13.1101	12.997	13.0772	13.1252	13.1299	13.0922	13.1857	0.148885	0.180969	0.535058	0.130686	0.504853	0.0661055	-0.0694641	0.13557
P62631	Eef1a2	11.5242	11.6398	11.4666	11.5149	11.6281	11.7338	12.4177	11.8279	15.8983	0.216445	0.251714	0.996569	0.25751	0.283608	0.0820671	-1.75569	1.83775
P62700	Ypel5	10.2287	10.5218	10.4274	10.1556	10.3493	10.2253	10.3773	10.4783	10.1937	0.419994	0.454262	0.408826	0.918409	0.61375	-0.149239	-0.106358	-0.0428808
P62702	Rps4x	15.975	16.135	16.1045	15.8887	15.9061	15.903	15.7931	15.8772	15.8122	0.0044048	0.00999039	0.0209972	0.00407566	0.322334	-0.172243	0.0717828	-0.244026
P62715	Ppp2cb	14.5961	14.4721	14.4807	14.4352	14.4376	14.4172	14.6636	14.5614	14.6383	0.0106617	0.019481	0.174596	0.098907	0.0087578	-0.0862937	-0.191091	0.104797
P62717	Rpl18a	15.7206	15.8438	15.8205	15.646	15.6324	15.5735	15.6021	15.6662	15.5265	0.0124852	0.0220811	0.0249342	0.0160055	0.920354	-0.177656	0.0190228	-0.196679
P62737	Acta2	10.6779	10.4349	10.6137	10.7662	10.7017	10.6916	10.7949	10.8921	10.49	0.403884	0.439035	0.477759	0.453071	0.998645	0.144344	-0.00579987	0.150144
P62743	Ap2s1	13.8244	13.8386	13.8292	13.6822	13.7515	13.7394	13.6685	13.7022	13.6682	0.000746786	0.00286093	0.00435068	0.0006861	0.14299	-0.10633	0.0447518	-0.151082
P62746	Rhob	11.7565	11.7271	11.8001	12.1085	11.9068	11.9698	11.7003	11.7169	11.6078	0.00395507	0.00922976	0.0169366	0.367115	0.00378507	0.233801	0.320076	-0.0862745
P62748	Hpcal1	13.6984	13.4464	13.6188	13.8418	13.7075	13.775	13.9685	13.9543	13.8862	0.00819921	0.0158419	0.0885592	0.00668637	0.139029	0.186896	-0.161578	0.348474
P62751	Rpl23a	15.5332	15.5836	15.6583	15.4195	15.427	15.3872	15.3209	15.354	15.2873	0.000685418	0.00268895	0.00506772	0.000599605	0.0917316	-0.180466	0.0905064	-0.270973
P62754	Rps6	15.8317	15.8973	15.9333	15.737	15.7426	15.7089	15.6457	15.6654	15.5592	0.00113552	0.00375304	0.012496	0.000934508	0.0643887	-0.157956	0.106045	-0.264001
P62774	Mtpn	14.8342	14.7586	14.7416	14.8121	14.7987	14.8246	14.7124	14.6746	14.6646	0.00762194	0.0150389	0.466652	0.0291207	0.0073647	0.0336796	0.127931	-0.0942513
P62806	Hist1h4a	17.6532	17.5801	17.4717	17.7796	17.5806	17.547	17.9305	17.8152	17.7905	0.0333284	0.0494899	0.699915	0.0330724	0.0922407	0.0674232	-0.20963	0.277053
P62814	Atp6v1b2	15.2501	15.1887	15.2647	15.4599	15.3931	15.411	15.3129	15.3738	15.4589	0.0106157	0.0194127	0.0110935	0.0313678	0.646235	0.18682	0.0394378	0.147382
P62821	Rab1A	15.7434	15.7263	15.7149	15.7622	15.7596	15.7705	15.4813	15.5037	15.4381	5.53e-06	0.000325077	0.175617	1.52e-05	6.7e-06	0.0358937	0.28972	-0.253827
P62827	Ran	15.0127	15.0371	14.9922	15.2149	15.1662	15.1556	15.2197	14.9968	15.0629	0.072562	0.096609	0.0619906	0.403806	0.352803	0.164966	0.0858423	0.0791237
P62830	Rpl23	15.8121	15.8502	15.916	15.6676	15.6563	15.6039	15.6487	15.6657	15.6012	0.000860964	0.00310744	0.00155937	0.00141323	0.991938	-0.216826	0.00405683	-0.220883
P62835	Rap1a	13.1603	13.1866	13.0812	12.9629	12.9804	12.995	13.0997	13.073	13.0188	0.00786891	0.0153848	0.0063919	0.120045	0.0967648	-0.163246	-0.0844312	-0.0788153
P62838	Ube2d2	10.1169	10.2574	10.0599	10.0331	10.0988	10.0004	9.90431	9.9484	9.87443	0.0162257	0.0270883	0.250896	0.0135459	0.115604	-0.10064	0.135086	-0.235725
P62843	Rps15	14.2684	14.3523	14.3932	14.1097	14.1031	14.0346	14.9763	14.6068	14.8551	0.00075445	0.0028726	0.0824243	0.00612511	0.000648601	-0.255517	-0.730283	0.474766
P62849	Rps24	15.561	15.684	15.5421	15.5462	15.4994	15.3789	15.3573	15.3829	15.2241	0.019036	0.0309842	0.252619	0.0158517	0.13783	-0.120848	0.153387	-0.274235
P62852	Rps25	14.2509	14.3094	14.3125	14.088	14.0792	13.9528	14.0289	14.0181	13.8709	0.00327861	0.00801003	0.0109949	0.00344531	0.507197	-0.250927	0.0673457	-0.318273
P62855	Rps26	14.5165	14.5979	14.6221	14.4453	14.4676	14.4661	14.1862	14.3158	14.2047	0.000549258	0.00233009	0.0695928	0.00047312	0.00451246	-0.119117	0.224157	-0.343274
P62858	Rps28	14.1266	14.1876	14.156	13.9186	13.9719	13.8681	13.9448	13.8982	14.0404	0.00377691	0.00890738	0.00423726	0.0107959	0.63908	-0.237227	-0.0416143	-0.195613
P62862	Fau	10.2847	10.0119	10.2075	9.91068	9.86786	9.97287	10.0634	10.152	10.1059	0.0337631	0.0500618	0.0335205	0.702259	0.0930829	-0.250889	-0.189935	-0.0609532
P62869	Tceb2	15.4631	15.4414	15.4072	15.4357	15.4493	15.4586	15.2743	15.2422	15.2165	7.91e-05	0.000823816	0.855262	0.000166104	0.000122234	0.0106907	0.203531	-0.19284
P62874	Gnb1	13.4867	13.599	13.3563	13.9225	14.002	13.9336	13.1055	13.1906	13.0547	5.89e-05	0.000729396	0.00115466	0.00447054	4.68e-05	0.472008	0.835736	-0.363728
P62876	Polr2l	11.8863	11.8432	11.8921	11.9318	11.9987	11.9376	11.846	11.8448	11.847	0.00536669	0.0115544	0.0205422	0.447502	0.00526096	0.0822111	0.110107	-0.0278963
P62878	Rbx1	12.9117	12.9821	13.0123	12.8223	12.8276	12.8486	12.8733	12.8559	12.8482	0.00429743	0.0098306	0.00465564	0.0130593	0.595085	-0.135893	-0.0263184	-0.109574
P62880	Gnb2	15.4753	15.53	15.4952	15.5932	15.5266	15.5847	15.4038	15.4816	15.4321	0.0114034	0.0205512	0.116642	0.160086	0.00933008	0.0680278	0.129008	-0.0609804
P62889	Rpl30	15.4721	15.5709	15.5854	15.3299	15.3421	15.3231	15.2052	15.3012	15.1862	0.000777025	0.00292103	0.00531165	0.000688753	0.110287	-0.211062	0.100877	-0.311939
P62892	Rpl39	10.5707	10.3129	10.8902	10.1094	10.233	9.96872	12.1782	11.6345	11.8023	0.000296022	0.00164299	0.109199	0.00162995	0.000280092	-0.48753	-1.76795	1.28042
P62897	Cycs	15.8005	15.8372	15.8233	15.4376	15.4858	15.5059	15.78	15.6764	15.779	0.000122558	0.00104537	0.000128218	0.144356	0.000512061	-0.34389	-0.268685	-0.0752054
P62900	Rpl31	14.0307	14.0743	14.0676	13.8659	13.8592	13.8035	13.7919	13.7923	13.7165	0.000129143	0.00107046	0.000680628	0.000125052	0.081697	-0.214677	0.0759763	-0.290653
P62908	Rps3	17.3801	17.4137	17.4476	17.2379	17.2119	17.1421	17.2006	17.2067	17.0638	0.00339298	0.00822106	0.00910344	0.00395218	0.689191	-0.216532	0.0402393	-0.256771
P62911	Rpl32	14.2179	14.2897	14.5078	13.9832	13.8611	13.9858	13.9786	14.1928	14.124	0.0158013	0.0265428	0.0134341	0.0956475	0.298009	-0.395106	-0.155108	-0.239997
P62915	Gtf2b	13.1637	13.1986	13.2006	13.3809	13.4439	13.3889	13.3191	13.2527	13.3181	0.000506715	0.00221253	0.000400714	0.0137025	0.0143322	0.216964	0.107946	0.109019
P62918	Rpl8	16.1565	16.1618	16.2493	16.0125	16.0125	15.9839	16.0252	16.0776	15.9998	0.002336	0.00628179	0.00267115	0.00671062	0.614076	-0.186179	-0.0312401	-0.154939
P62960	Ybx1	14.5667	14.604	14.7599	14.6685	14.6609	14.7282	14.845	14.8637	14.8706	0.0128149	0.0225042	0.706581	0.0137133	0.034952	0.0423007	-0.173929	0.216229
P62983	Rps27a	16.658	16.7589	16.5998	16.9773	17.1771	17.1745	16.4953	16.4996	16.3958	0.0002885	0.0016248	0.00212877	0.0605474	0.000255233	0.437422	0.646076	-0.208654
P62996	Tra2b	14.1341	14.2423	14.0413	14.1435	14.1401	14.0032	14.0965	14.1019	14.1204	0.765816	0.784073	0.763239	0.854573	0.98323	-0.0436323	-0.01068	-0.0329523
P63001	Rac1	14.6514	14.5408	14.5201	14.5853	14.5757	14.4979	14.5677	14.5498	14.4742	0.702431	0.724225	0.923727	0.680489	0.882201	-0.0177712	0.0224252	-0.0401964
P63002	Aes	9.86351	9.77645	9.54995	9.59454	9.77548	9.93775	9.35663	9.39042	9.76745	0.259829	0.295522	0.965273	0.37428	0.276938	0.0392875	0.264422	-0.225135
P63005	Pafah1b1	15.1239	15.2061	15.2116	15.2453	15.2513	15.2809	15.0679	15.0706	15.0701	0.00079391	0.00295214	0.0443916	0.0101112	0.000646374	0.0786644	0.189648	-0.110984
P63011	Rab3a	10.8405	10.7616	10.9518	10.629	10.7299	11.0053	10.683	10.7992	10.8387	0.760523	0.778871	0.835726	0.765869	0.990402	-0.0632444	0.0144482	-0.0776926
P63017	Hspa8	18.461	18.5925	18.6035	18.4641	18.4727	18.5531	18.3009	18.3387	18.3598	0.00770901	0.015162	0.492029	0.00754815	0.0282502	-0.0556843	0.163494	-0.219179
P63024	Vamp3	10.7351	10.8307	10.602	11.0767	10.9998	11.009	10.7344	10.7712	10.7226	0.00343353	0.00830288	0.00486463	0.938231	0.00679799	0.305897	0.285762	0.0201343
P63028	Tpt1	16.1838	16.2961	16.4366	16.5794	16.6299	16.599	16.1484	16.1396	16.2012	0.00117263	0.00384113	0.00772271	0.13783	0.0010401	0.297278	0.439717	-0.142439
P63030	Mpc1	15.133	15.102	14.7892	14.6001	14.6473	14.5533	15.0344	14.7462	14.6976	0.0480492	0.0677821	0.0407964	0.379548	0.250345	-0.407789	-0.22586	-0.181929
P63034	Cyth2	10.8199	11.0354	10.976	11.3532	11.4009	11.4668	10.8123	10.8553	10.9925	0.000757305	0.00287424	0.00184404	0.731702	0.000993056	0.46318	0.520233	-0.0570534
P63037	Dnaja1	15.2194	15.33	15.4184	14.9624	15.1051	15.1613	15.1059	15.1084	15.1496	0.0243235	0.0379422	0.0263748	0.0584001	0.794759	-0.246335	-0.0450379	-0.201297
P63038	Hspd1	19.126	19.0323	19.0605	18.6566	18.8081	18.7339	19.2325	19.0621	19.0128	0.00300272	0.00750281	0.00624311	0.905165	0.0041316	-0.340037	-0.369559	0.0295221
P63044	Vamp2	10.4517	10.3206	10.3643	10.4919	10.4937	10.5633	10.4685	10.3644	10.5293	0.110092	0.138944	0.09585	0.401	0.519029	0.137417	0.0622414	0.0751751
P63073	Eif4e	13.3878	13.481	13.4356	13.4099	13.4828	13.4395	13.3144	13.3767	13.3599	0.0476954	0.0673346	0.954457	0.0838458	0.0581107	0.00928666	0.0937391	-0.0844524
P63082	Atp6v0c	14.3601	14.3058	14.2961	14.7913	14.8482	14.7875	13.9232	14.289	14.0806	0.000575359	0.00240029	0.00379836	0.103035	0.000516031	0.488318	0.711346	-0.223027
P63085	Mapk1	14.5483	14.5775	14.6373	14.6396	14.5714	14.6849	14.7288	14.7208	14.7113	0.0226647	0.0358187	0.456218	0.020289	0.0956336	0.0442555	-0.088364	0.132619
P63087	Ppp1cc	10.7908	10.9891	10.802	11.3052	11.1398	11.216	10.4465	10.5923	10.5181	0.000243435	0.00148222	0.00670059	0.0085845	0.00019192	0.359717	0.701376	-0.34166
P63094	Gnas	15.0975	15.2284	15.2107	15.1389	15.1689	15.2113	15.0593	15.0665	15.0784	0.0453068	0.0643584	0.987111	0.0598017	0.0724832	-0.00582004	0.104988	-0.110808
P63101	Ywhaz	16.4031	16.4255	16.3756	16.5656	16.4658	16.4859	16.3285	16.3764	16.3279	0.00509423	0.0111147	0.0325087	0.225908	0.00440998	0.104357	0.161489	-0.0571313
P63139	Nfyb	11.2138	11.0763	11.078	11.162	11.2292	11.1744	11.3033	11.1393	11.1407	0.465856	0.498869	0.553354	0.501753	0.994832	0.0658376	-0.0058541	0.0716917
P63147	Ube2b	11.2706	11.4178	11.398	11.3553	11.3548	11.4141	11.3566	11.3427	11.5009	0.807851	0.823093	0.974492	0.797682	0.902177	0.0126161	-0.0253495	0.0379656
P63154	Crnkl1	14.0765	14.0385	14.0661	14.1149	14.1461	14.0707	14.633	14.3963	14.3902	0.00178108	0.00513355	0.753034	0.00225052	0.00436666	0.0502093	-0.362608	0.412818
P63158	Hmgb1	14.8664	14.808	14.7013	15.0633	14.9787	14.971	14.8251	14.8643	14.8911	0.0126698	0.0223295	0.0114165	0.39932	0.0576884	0.212429	0.144155	0.0682741
P63166	Sumo1	11.2942	11.2057	11.3128	11.1671	11.1507	11.1839	11.3853	11.4901	11.4253	0.00115644	0.00381019	0.0732375	0.0116381	0.000960637	-0.103679	-0.266335	0.162656
P63168	Dynll1	12.3065	12.3326	12.4978	13.6058	13.5535	13.5501	12.4264	12.5367	12.5236	1.62e-06	0.000258	2.11e-06	0.194299	3.77e-06	1.1908	1.07423	0.116563
P63213	Gng2	11.3782	11.4597	11.2995	12.3192	12.1199	12.1094	11.3847	11.607	11.5918	0.000230256	0.0014367	0.00025741	0.291644	0.000798041	0.803724	0.65503	0.148694
P63242	Eif5a	16.202	16.2639	16.2591	16.0741	16.0804	16.1034	15.9907	16.0755	15.9841	0.000771854	0.00291063	0.00480277	0.00069797	0.129036	-0.155675	0.069234	-0.224909
P63248	Pkia	8.05987	7.74963	7.78504	8.82763	8.42189	8.92919	8.1794	8.38638	9.966	0.168125	0.201684	0.254496	0.187846	0.968152	0.86139	-0.117693	0.979083
P63254	Crip1	12.6467	12.6195	12.6753	13.8727	13.357	13.9985	12.6368	13.0087	13.1362	0.00401503	0.00933705	0.00392279	0.404814	0.0160687	1.09554	0.815484	0.280055
P63260	Actg1	17.795	17.8835	17.8432	18.1866	18.0014	18.0725	17.84	17.8992	18.1654	0.10541	0.133794	0.0912482	0.425493	0.471701	0.246277	0.118618	0.127659
P63276	Rps17	16.0835	16.0534	16.399	15.893	15.9298	15.9137	17.0021	16.8631	17.0111	0.000104495	0.000964067	0.0793036	0.000533952	0.000102359	-0.26647	-1.04659	0.780124
P63280	Ube2i	14.2695	14.2026	14.2044	14.4769	14.324	14.4074	14.4506	14.4364	14.3812	0.00761705	0.0150335	0.0160015	0.00980152	0.894086	0.177251	-0.0199597	0.197211
P63300	Sepw1	12.3308	12.2803	12.5546	11.9627	11.8525	11.9115	12.6113	12.6295	12.5811	0.000229395	0.00143377	0.00161233	0.0588535	0.000205466	-0.47967	-0.69839	0.21872
P63321	Rala	12.0792	12.1932	12.0724	12.1522	12.113	12.0551	12.0627	12.0494	12.2611	0.967407	0.970844	0.992145	0.989538	0.964209	-0.00818764	-0.0176449	0.00945723
P63323	Rps12	16.2865	16.3126	16.3697	16.1327	16.1566	16.092	16.1193	16.1595	16.0545	0.00172016	0.00500312	0.00361505	0.0024169	0.896238	-0.195849	0.0159905	-0.211839
P63325	Rps10	15.9325	15.9167	16.0456	15.6672	15.707	15.6363	16.2845	16.1203	16.179	0.000210885	0.00136936	0.00379575	0.0126793	0.000168477	-0.294743	-0.52441	0.229666
P63328	Ppp3ca	9.0395	9.09148	8.8038	8.99342	8.97	9.10798	8.80394	8.96555	9.05489	0.725123	0.745214	0.894193	0.929133	0.704165	0.0455413	0.0823404	-0.0367991
P63330	Ppp2ca	13.4989	13.6221	13.4802	13.2649	13.2368	13.346	13.3078	13.3203	13.2675	0.0029376	0.00737816	0.00419794	0.00582087	0.938665	-0.251168	-0.0159927	-0.235175
P67778	Phb	15.5797	15.6143	15.5824	14.9855	15.0655	15.127	16.1437	16.0157	16.1006	1.74e-06	0.000261451	6.39e-05	9.81e-05	1.4e-06	-0.532812	-1.02735	0.494535
P67871	Csnk2b	13.9182	13.9184	13.9117	13.7928	13.7683	13.7771	13.7406	13.7013	13.7319	7.99e-06	0.000347629	5.3e-05	6.94e-06	0.00740938	-0.136673	0.0548338	-0.191506
P67984	Rpl22	15.5737	15.5725	15.6353	15.2227	15.2443	15.1707	15.2437	15.2287	15.2156	8.65e-06	0.000351692	1.34e-05	1.77e-05	0.794221	-0.381251	-0.0167909	-0.36446
P68037	Ube2l3	14.8065	14.6449	14.9247	14.6023	14.6268	14.5865	15.1808	15.0865	15.1473	0.000797116	0.0029608	0.0847617	0.00645944	0.000685005	-0.186811	-0.533024	0.346213
P68040	Gnb2l1	16.3431	16.3647	16.4923	16.1561	16.1232	16.1316	16.3107	16.3255	16.2623	0.0021914	0.00599837	0.00183834	0.115866	0.0191219	-0.263068	-0.162536	-0.100533
P68134	Acta1	12.6677	13.3145	13.2076	13.1634	12.9638	13.8764	13.5873	13.4237	16.4778	0.281161	0.3165	0.946704	0.289462	0.418658	0.271263	-1.16174	1.433
P68181	Prkacb	13.9948	13.9191	13.9522	13.7734	13.6949	13.7525	13.8281	13.7732	13.8023	0.0008416	0.00306223	0.000787788	0.00451243	0.173144	-0.215125	-0.0609637	-0.154161
P68254	Ywhaq	15.4664	15.4903	15.4318	15.6305	15.5619	15.5758	15.3614	15.4224	15.2967	0.00241222	0.00639773	0.0322897	0.0712902	0.00194825	0.126534	0.229231	-0.102696
P68368	Tuba4a	16.2112	16.1856	16.0887	15.6366	15.7342	15.7474	15.6376	15.7438	15.5971	0.000170931	0.00124729	0.000407643	0.000236676	0.689687	-0.455784	0.0465708	-0.502355
P68369	Tuba1a	8.15385	8.03802	8.42339	8.06008	8.65178	8.65771	12.5725	11.4778	11.9784	3.46e-05	0.000571724	0.723044	5.17e-05	7.68e-05	0.251433	-3.55304	3.80447
P68372	Tubb4b	16.0984	16.1745	16.2672	16.2082	16.2104	16.3933	16.4481	16.55	16.5811	0.0072708	0.0145077	0.464803	0.00704182	0.0277578	0.0906157	-0.25577	0.346386
P68373	Tuba1c	16.9067	16.8399	16.9534	17.0937	17.1161	17.184	17.8974	17.3508	17.4532	0.00887774	0.0168601	0.302523	0.00777442	0.0490579	0.231274	-0.435862	0.667136
P68404	Prkcb	13.3001	13.0128	13.039	13.3321	13.2532	13.1686	13.1364	13.156	13.0656	0.286261	0.321354	0.340351	0.999709	0.349629	0.133953	0.131952	0.00200129
P68433	Hist1h3a	11.5284	11.2049	11.8127	11.7398	11.7443	11.5985	14.015	13.3979	13.9297	7.67e-05	0.00081685	0.702143	0.000110553	0.000176471	0.178881	-2.08667	2.26555
P68510	Ywhah	13.9626	13.9816	13.8721	14.6241	14.6695	14.7121	13.7749	13.8987	13.8222	3.16e-06	0.000306016	8.61e-06	0.122875	3.69e-06	0.729815	0.836628	-0.106813
P69566	Ranbp9	12.2934	12.4308	12.4852	12.2732	12.4007	12.5547	12.2102	12.3725	12.4272	0.720716	0.741308	0.997629	0.780247	0.744159	0.0063686	0.0728789	-0.0665103
P70121	Zhx1	12.1018	11.9773	12.0107	11.7861	11.8166	11.7448	12.1558	12.1356	12.1816	0.000140566	0.00112822	0.00122262	0.029618	0.00012153	-0.247433	-0.375178	0.127745
P70122	Sbds	15.2487	15.1892	15.144	15.0005	14.9447	14.9313	15.1403	15.0409	15.0045	0.005662	0.0120178	0.00463203	0.0581118	0.131831	-0.23513	-0.103061	-0.132069
P70158	Smpdl3a	11.8801	11.839	11.7884	11.8245	11.8817	11.7706	12.1093	12.1629	12.0297	0.00161506	0.00478426	0.973468	0.00303245	0.00249245	-0.0102723	-0.275001	0.264728
P70168	Kpnb1	15.9723	15.9893	16.0454	16.182	16.221	16.2814	16.0066	15.9676	15.9054	0.000866163	0.00311361	0.00253156	0.542201	0.00101774	0.225811	0.268287	-0.0424755
P70170	Abcc9	13.8266	13.8327	13.8186	13.6614	13.4435	13.5979	13.4768	13.6137	13.6824	0.021419	0.0341513	0.0273281	0.0401237	0.944836	-0.258359	-0.0233252	-0.235034
P70175	Dlg3	11.9437	11.9809	11.9263	11.533	11.481	11.5507	11.9123	11.7971	11.6751	0.00108064	0.00361396	0.000918566	0.0905673	0.00916395	-0.428765	-0.273295	-0.15547
P70180	Npr3	9.41431	9.62305	9.44352	10.2066	9.84081	10.0073	9.64073	9.63046	9.50627	0.00604352	0.0126449	0.0065918	0.648441	0.0174314	0.524614	0.425756	0.0988576
P70182	Pip5k1a	9.18301	9.43823	8.93527	9.13127	9.27779	9.0621	9.26206	9.13223	9.11431	0.977976	0.979844	0.975874	0.992311	0.995297	-0.0284491	-0.0124785	-0.0159706
P70188	Kifap3	10.9535	10.8574	10.87	11.214	11.0259	11.1349	10.9143	11.0047	10.8411	0.0210879	0.0337259	0.0257637	0.911462	0.0421433	0.231342	0.204936	0.0264057
P70194	Clec4f	15.3431	14.9544	14.9826	14.6548	14.621	14.7625	14.9954	15.1421	15.0885	0.0177549	0.0292193	0.0249932	0.9862	0.0301072	-0.413933	-0.395895	-0.0180384
P70195	Psmb7	14.6699	14.6266	14.7634	14.2044	14.1404	14.2189	14.9388	14.9844	14.9724	3.53e-06	0.000306016	4e-05	0.00106148	2.72e-06	-0.498754	-0.777279	0.278524
P70196	Traf6	12.5647	12.5817	12.6703	12.7319	12.5755	12.604	12.6414	12.6119	12.5687	0.789013	0.805576	0.812372	0.999316	0.830495	0.0315764	0.029796	0.00178032
P70202	Lxn	8.80885	8.50629	8.46902	9.58652	9.32751	9.63854	8.7131	9.41013	9.15191	0.011517	0.0207103	0.00944657	0.110174	0.172031	0.922803	0.425812	0.496991
P70206	Plxna1	9.99022	9.88504	9.96304	10.5327	10.3943	10.3233	10.1925	10.3876	10.042	0.00925083	0.0174321	0.00759906	0.0862637	0.167849	0.470678	0.209417	0.261262
P70210	Tead3	11.4637	11.227	11.1987	11.5914	11.5115	11.4977	11.5713	11.5372	11.3989	0.060141	0.082157	0.0691542	0.110189	0.929096	0.237035	0.0310309	0.206004
P70227	Itpr3	11.9926	12.0047	12.34	11.6666	11.7503	11.7052	12.2723	12.0279	12.1046	0.0146358	0.0249849	0.0257155	0.977924	0.0203913	-0.40506	-0.4276	0.0225404
P70236	Map2k6	13.4288	13.2981	13.3052	13.2406	13.1456	13.1268	13.8225	13.5804	13.6233	0.00155303	0.00466289	0.134349	0.0111273	0.00134915	-0.173045	-0.504421	0.331375
P70245	Ebp	13.7646	14.04	14.1059	13.2401	13.246	13.5492	13.4865	13.8426	13.6904	0.0149871	0.0255075	0.0123159	0.184912	0.141054	-0.625096	-0.328094	-0.297002
P70248	Myo1f	13.368	13.1995	13.3825	14.5908	14.2349	14.3068	13.5111	13.7442	13.6986	0.000270602	0.00157534	0.000241708	0.0636394	0.00191019	1.06085	0.726194	0.334659
P70255	Nfic	13.4232	13.5038	13.2893	13.2678	13.3206	13.4226	13.3244	13.3229	13.4689	0.673681	0.697619	0.649307	0.897167	0.887095	-0.0684295	-0.0350779	-0.0333516
P70257	Nfix	13.4879	13.641	13.5458	13.1683	13.0678	13.1204	13.4144	13.4604	13.5323	0.000331824	0.00174065	0.000357288	0.271864	0.0012349	-0.439417	-0.350224	-0.0891929
P70261	Pald1	14.4995	14.5138	14.4887	14.4765	14.3368	14.4272	14.4416	14.5119	14.4686	0.138902	0.170357	0.13076	0.769829	0.315419	-0.0871856	-0.0605471	-0.0266385
P70265	Pfkfb2	11.9814	12.0326	12.1697	12.0416	12.2007	12.0009	11.9992	11.915	11.9625	0.25571	0.291379	0.957459	0.376695	0.269508	0.019891	0.122201	-0.10231
P70266	Pfkfb1	15.5493	15.5914	15.5729	15.2292	15.2434	15.1363	15.2041	15.1563	15.2203	4.02e-05	0.000605538	7.79e-05	6.74e-05	0.95715	-0.368247	0.00937088	-0.377618
P70268	Pkn1	14.0551	14.0174	14.0119	14.3596	14.3053	14.3385	14.0735	14.127	14.1593	6.97e-05	0.000777409	6.34e-05	0.0313748	0.000476094	0.306349	0.214514	0.091835
P70271	Pdlim4	9.3928	9.29261	9.23477	9.74968	9.4452	9.71483	9.02716	9.35146	9.22919	0.0228316	0.0360282	0.0669536	0.663118	0.0227763	0.329842	0.433971	-0.10413
P70274	Sepp1	12.8088	12.9753	12.7583	12.9445	13.1244	13.0597	12.9761	12.8904	12.9915	0.0955617	0.122736	0.0826289	0.382773	0.479717	0.195396	0.0901849	0.105211
P70279	Surf6	13.9445	13.9494	13.9343	14.1188	14.0495	14.0027	13.6444	13.7249	13.7729	0.000465175	0.0021102	0.0728821	0.00354126	0.000406825	0.114282	0.342932	-0.228651
P70280	Vamp7	14.0063	13.9922	14.0931	14.0861	14.1545	14.1615	14.0046	13.9662	13.9925	0.0124037	0.0219765	0.0498491	0.460222	0.0115481	0.10348	0.146264	-0.0427845
P70288	Hdac2	13.3777	13.2458	13.3204	13.3224	13.2877	13.3141	13.3312	13.3388	13.4152	0.384848	0.420459	0.984607	0.492041	0.410205	-0.00656016	-0.0536838	0.0471236
P70290	Mpp1	13.8814	13.8004	13.9615	14.3367	14.2883	14.3403	13.9565	13.9946	13.8836	0.000197161	0.00133485	0.000240831	0.436122	0.000574511	0.440625	0.376862	0.0637625
P70295	Aup1	14.2114	14.1918	14.3167	14.0133	14.0946	14.1304	14.0882	14.0906	13.9932	0.0203406	0.03277	0.0415887	0.0245666	0.899042	-0.160549	0.0221155	-0.182664
P70296	Pebp1	16.038	16.0727	15.9831	15.5905	15.538	15.5633	16.0212	15.9721	16.0096	4.3e-06	0.000308159	6.05e-06	0.546556	9.2e-06	-0.467351	-0.437059	-0.0302923
P70297	Stam	13.9822	13.8701	13.9802	13.7198	13.704	13.737	14.0874	14.049	14.057	0.000123763	0.00104593	0.00115589	0.0240019	0.000105879	-0.223897	-0.344165	0.120268
P70302	Stim1	14.4501	14.3897	14.5589	14.3513	14.4163	14.527	14.4184	14.5002	14.5451	0.701854	0.723731	0.860204	0.942381	0.683161	-0.0347256	-0.0563544	0.0216288
P70303	Ctps2	13.9872	13.7178	13.7359	14.3981	14.382	14.338	13.9486	14.0332	13.8587	0.00129064	0.00408636	0.00129839	0.316681	0.00527973	0.559002	0.425831	0.133171
P70313	Nos3	11.3004	11.3758	11.1811	11.463	11.6634	11.5153	11.4688	11.3653	11.4335	0.0301743	0.0455686	0.0251563	0.217326	0.267898	0.261466	0.12467	0.136796
P70315	Was	12.8546	12.7879	12.7386	13.2114	13.0429	13.0584	12.9206	13.0099	12.9316	0.00461177	0.0103379	0.00371921	0.0672478	0.0842957	0.310516	0.150181	0.160335
P70318	Tial1	13.8441	13.7438	13.8704	13.6561	13.6766	13.6596	14.1941	14.1384	14.1546	1.96e-05	0.000460278	0.00994741	0.000151615	1.72e-05	-0.155316	-0.498222	0.342907
P70333	Hnrnph2	13.598	13.5143	13.5952	13.4076	13.4423	13.2832	13.753	13.7454	13.7342	0.000611101	0.00249191	0.0134081	0.0200468	0.000484685	-0.191508	-0.366511	0.175003
P70335	Rock1	16.2532	16.2057	16.1539	16.1394	16.0898	16.1531	16.1698	16.1595	16.154	0.0911027	0.117755	0.0790625	0.347948	0.504209	-0.0767977	-0.0336328	-0.0431649
P70336	Rock2	15.3115	15.3037	15.2809	15.663	15.6139	15.6689	15.331	15.3363	15.2585	1.56e-05	0.000425978	2.58e-05	0.924206	3.06e-05	0.349941	0.340027	0.00991413
P70340	Smad1	9.49154	9.61149	9.65942	9.71148	9.83106	9.82161	9.69855	9.61796	9.44841	0.070501	0.0943783	0.0977974	0.99994	0.0991062	0.200567	0.199741	0.000826745
P70345	Bcl2l2	9.55322	9.50107	9.47223	9.27195	9.56131	9.55678	9.43539	9.40802	9.30849	0.400778	0.435788	0.861723	0.378929	0.649586	-0.0454904	0.0793797	-0.12487
P70349	Hint1	14.849	14.8515	14.9031	14.5719	14.4989	14.5557	14.6615	14.7934	14.7697	0.000576939	0.00240468	0.000478085	0.046574	0.00626516	-0.32569	-0.19939	-0.126301
P70353	Nfyc	13.5147	13.4181	13.4013	13.589	13.6416	13.6321	13.6374	13.5066	13.6384	0.0208716	0.0334674	0.023862	0.0465343	0.845057	0.176198	0.0267905	0.149408
P70362	Ufd1l	14.7116	14.823	14.7877	14.5711	14.5781	14.6034	14.579	14.5947	14.589	0.000777312	0.00292103	0.00127994	0.00140962	0.992016	-0.189936	-0.00340732	-0.186529
P70365	Ncoa1	11.8816	11.9033	11.9784	11.7194	11.8474	11.81	11.8541	11.8909	11.8988	0.048385	0.0682426	0.044717	0.61641	0.153091	-0.128845	-0.089002	-0.0398432
P70372	Elavl1	15.0154	15.5479	14.9046	15.492	15.0768	15.0174	15.0473	14.9936	14.9793	0.641609	0.667041	0.979592	0.753981	0.644602	0.0394308	0.188692	-0.149262
P70375	F7	13.6631	13.5867	13.6188	13.0382	13.1241	13.243	13.3335	13.4833	13.2819	0.00148365	0.00451737	0.00118477	0.0267302	0.0408294	-0.487783	-0.231179	-0.256604
P70380	Il18	10.2186	10.0271	9.96381	9.7479	9.75878	9.85901	9.73159	9.77483	9.62171	0.00848012	0.0162677	0.0266288	0.00875134	0.597058	-0.281285	0.0791863	-0.360471
P70387	Hfe	12.2699	12.164	12.2586	12.0773	12.0469	12.0208	12.2448	12.2475	12.137	0.00982791	0.018291	0.0122126	0.876036	0.0211487	-0.182517	-0.161423	-0.0210932
P70388	Rad50	13.8063	13.8509	13.7615	14.309	14.2313	14.1771	14.018	13.9505	13.8862	0.000323557	0.0017132	0.000281832	0.055979	0.00257827	0.432931	0.287539	0.145392
P70389	Igfals	12.665	12.8695	12.3739	12.2062	12.2097	12.2149	12.3922	12.4806	12.264	0.0424431	0.0609626	0.0366762	0.19129	0.437614	-0.425847	-0.168659	-0.257188
P70398	Usp9x	16.9497	16.9645	16.9759	16.7703	16.7399	16.722	16.9296	16.8816	16.8546	0.000174854	0.00126142	0.00015119	0.0345037	0.00150422	-0.219313	-0.144565	-0.0747484
P70399	Tp53bp1	12.5635	12.5215	12.5245	12.6505	12.5869	12.6293	12.5276	12.4866	12.4794	0.00391925	0.00916948	0.0206685	0.273858	0.00354972	0.0857439	0.124391	-0.0386468
P70403	Cux1	13.312	13.353	13.4621	13.4902	13.509	13.5857	13.1741	13.3492	13.3169	0.0193519	0.0314286	0.106891	0.337434	0.0165836	0.152595	0.248248	-0.0956529
P70404	Idh3g	15.1169	15.1519	15.1986	14.6913	14.8063	14.7978	15.0751	15.0382	15.3121	0.00402561	0.00934979	0.00608963	0.982731	0.00727277	-0.390657	-0.376647	-0.0140101
P70414	Slc8a1	9.34586	9.06903	9.45419	9.85609	9.65953	9.96543	9.85013	9.8003	9.89287	0.00576856	0.0121921	0.0102872	0.0086015	0.983897	0.537324	-0.0207517	0.558076
P70429	Evl	13.0078	12.8036	12.9632	14.2054	13.9595	14.0046	13.0387	13.1799	13.1674	2.94e-05	0.000533185	3.32e-05	0.128619	0.000104902	1.13165	0.927807	0.203839
P70441	Slc9a3r1	16.3032	16.3622	16.3738	15.8421	15.7888	15.8572	16.0526	16.0475	15.9428	2.94e-05	0.000533185	2.47e-05	0.000313396	0.00686107	-0.517046	-0.18495	-0.332097
P70444	Bid	12.1131	11.8895	11.9054	11.48	11.6463	11.4545	12.3908	12.0671	12.0148	0.00559869	0.0119283	0.0263493	0.342255	0.00515631	-0.44242	-0.630633	0.188213
P70445	Eif4ebp2	11.5911	11.4081	11.3221	11.3304	11.2881	11.3552	11.5422	11.4627	11.3812	0.236022	0.271855	0.351811	0.957408	0.250578	-0.115819	-0.137467	0.0216487
P70451	Fer	12.3016	12.2655	12.1485	12.3534	12.3268	12.2886	12.2216	12.3344	12.2171	0.299591	0.334987	0.300149	0.927063	0.460148	0.0844103	0.0652423	0.019168
P70452	Stx4	13.5593	13.5164	13.4378	13.4484	13.4257	13.2962	13.3034	13.4261	13.3429	0.0893732	0.115841	0.188774	0.0905953	0.837202	-0.114369	0.032682	-0.147051
P70459	Erf	8.61921	8.50885	8.65455	8.65999	8.7074	8.72536	8.77877	8.79255	8.73731	0.0155144	0.0262046	0.103113	0.0130477	0.268478	0.103379	-0.0719609	0.17534
P70460	Vasp	14.348	14.2337	14.2768	14.7277	14.6299	14.6809	14.3933	14.4359	14.4204	0.000116643	0.00101416	0.000101906	0.0291327	0.00096285	0.393291	0.262926	0.130365
P70663	Sparcl1	9.4493	9.89356	9.60613	10.8527	10.6547	10.6727	9.68741	9.8362	10.066	0.000784871	0.00293637	0.000850579	0.381485	0.00274173	1.07701	0.863477	0.213535
P70665	Siae	13.5995	13.6565	13.5577	13.3663	13.4269	13.3402	13.4081	13.3217	13.3646	0.00111301	0.00369028	0.00222209	0.00166006	0.936728	-0.226778	0.0129611	-0.239739
P70670	Naca	15.2444	15.3245	15.3171	15.1213	15.1172	15.1406	14.9926	15.079	14.9894	0.000428794	0.0020109	0.00473309	0.00035548	0.0386354	-0.168947	0.106074	-0.275021
P70671	Irf3	14.3435	14.2854	14.4367	13.926	13.9171	13.9253	14.4335	14.3741	14.3875	3.22e-05	0.000556557	7.83e-05	0.544072	4.52e-05	-0.432419	-0.475552	0.0431329
P70677	Casp3	14.7464	14.5665	14.5412	14.7391	14.7574	14.8613	14.7762	14.7359	14.7029	0.0898033	0.116276	0.0855758	0.221302	0.74593	0.167892	0.0475834	0.120308
P70691	Ugt1a2	9.63639	9.52035	9.22108	8.88505	9.0794	9.13324	9.78024	9.84016	9.72205	0.0025074	0.00656015	0.0293029	0.0847821	0.00204162	-0.426705	-0.748254	0.321549
P70694	Akr1c6	18.6907	18.6016	18.5274	17.8261	17.8646	17.9344	18.8579	18.8336	18.8632	2.04e-06	0.00027366	1.06e-05	0.00478557	1.91e-06	-0.731504	-0.976527	0.245023
P70697	Urod	13.911	13.9038	13.8866	13.5634	13.6162	13.6083	14.1482	13.9508	14.0808	0.000239341	0.00146844	0.00205677	0.0415234	0.000206421	-0.304523	-0.464004	0.159481
P70698	Ctps1	13.3945	13.449	13.4634	14.1379	14.1067	14.1416	13.3831	13.3865	13.3501	6.16e-08	0.000116172	2.56e-07	0.0620019	1.47e-07	0.693102	0.755513	-0.0624113
P70699	Gaa	14.9585	14.9928	14.7828	14.1984	14.2295	14.1735	14.6501	14.5987	14.6449	4.59e-05	0.000649084	3.74e-05	0.00603693	0.00063928	-0.710895	-0.430762	-0.280133
P70700	Polr1b	12.9036	12.9601	12.8697	13.1895	13.2409	13.1188	12.6454	12.8104	12.8254	0.00109604	0.00364719	0.00892643	0.0967339	0.000937178	0.271883	0.422623	-0.15074
P70704	Atp8a1	12.2962	12.2405	12.4275	12.1373	12.0891	12.1142	12.6728	12.5545	12.614	0.000281355	0.00160799	0.020361	0.00408075	0.000227812	-0.207877	-0.500236	0.292358
P80313	Cct7	16.3301	16.3884	16.3616	16.2033	16.2236	16.2356	16.2256	16.1939	16.1284	0.00174173	0.00504713	0.00625032	0.00182294	0.41946	-0.139189	0.0381829	-0.177372
P80314	Cct2	17.6049	17.6832	17.6289	17.4348	17.4804	17.5388	17.3961	17.4289	17.4075	0.0010554	0.00355327	0.00700744	0.000936292	0.130745	-0.154347	0.0738019	-0.228149
P80315	Cct4	16.6634	16.729	16.7205	16.5374	16.5525	16.6054	16.528	16.5702	16.559	0.00192367	0.00543859	0.00412912	0.00264693	0.878857	-0.139204	0.0126904	-0.151894
P80316	Cct5	16.8908	16.989	16.9069	16.8047	16.8094	16.8536	16.6747	16.7127	16.6646	0.000591764	0.00243555	0.0296035	0.000475902	0.00911588	-0.106307	0.138546	-0.244854
P80317	Cct6a	16.357	16.42	16.3617	16.2355	16.245	16.2669	16.2393	16.1824	16.1807	0.000779166	0.00292103	0.00390685	0.000744023	0.190593	-0.13046	0.0483092	-0.17877
P80318	Cct3	17.4011	17.4519	17.4383	17.2775	17.2591	17.2988	17.3246	17.2336	17.217	0.00293364	0.00737578	0.00688013	0.00372227	0.805297	-0.15201	0.0200499	-0.172059
P81069	Gabpb2	10.788	10.7904	10.7707	10.9809	10.9351	10.757	10.8169	10.9138	10.7483	0.34852	0.384026	0.32392	0.808091	0.633991	0.107943	0.0646564	0.0432866
P81117	Nucb2	13.9102	13.7873	14.3217	14.7775	14.8266	14.6174	13.4888	13.6825	13.5695	0.000682672	0.00268645	0.00629518	0.0646141	0.000576471	0.734119	1.16023	-0.426115
P81270	Erg	11.2747	11.2971	11.2873	11.4102	11.3419	11.2727	11.2874	11.342	11.4372	0.381284	0.416814	0.527538	0.387183	0.955947	0.0552574	-0.0139257	0.0691831
P82198	Tgfbi	14.4313	14.2182	14.1792	14.7748	14.3174	14.5684	14.3831	14.4855	14.446	0.17383	0.207764	0.155631	0.461462	0.658654	0.277324	0.115347	0.161977
P82343	Renbp	13.1809	13.0265	13.0113	13.4849	13.397	13.3807	13.2397	13.2949	13.3043	0.00196966	0.00553375	0.00162253	0.020458	0.0886636	0.347968	0.141232	0.206736
P82347	Sgcd	11.599	11.9042	11.7876	11.774	11.5514	12.2165	11.5814	12.0031	12.5119	0.641705	0.667047	0.952621	0.628485	0.795192	0.0837353	-0.18481	0.268545
P83093	Stim2	14.2187	14.2485	14.4124	14.1081	14.1665	14.2779	14.3212	14.33	14.3328	0.141153	0.172743	0.277673	0.85254	0.139995	-0.109019	-0.143847	0.0348284
P83741	Wnk1	14.5788	14.5786	14.5952	14.8161	14.7952	14.8815	14.5265	14.5601	14.5171	3.81e-05	0.000600961	0.000127306	0.180077	4.43e-05	0.246684	0.296361	-0.0496767
P83870	Phf5a	13.8704	13.8062	13.7537	13.9711	13.9473	13.822	13.7823	13.8139	13.7407	0.0790157	0.103846	0.175677	0.812735	0.079345	0.103362	0.134475	-0.0311128
P83877	Txnl4a	13.6796	13.6898	13.7006	13.6197	13.6403	13.6899	13.5722	13.5869	13.5759	0.00234455	0.00629012	0.146935	0.00200932	0.0174672	-0.0400369	0.0716245	-0.111661
P83882	Rpl36a	14.084	14.0452	14.0866	13.9603	13.9308	13.8657	13.7971	13.7605	13.7129	0.000204966	0.00135366	0.00753534	0.000161498	0.00568593	-0.152972	0.162084	-0.315056
P83887	Tubg1	13.004	12.9237	13.0746	12.9682	12.9453	13.0149	13.397	13.3284	13.317	0.000260995	0.00153956	0.847347	0.000562632	0.000384951	-0.0246281	-0.371299	0.346671
P83917	Cbx1	13.2128	13.284	13.2994	13.7036	13.5053	13.6128	13.5109	13.4963	13.626	0.00314	0.00776175	0.00347265	0.00941219	0.591862	0.341803	0.0628098	0.278993
P83940	Tceb1	14.1695	14.3883	14.4337	14.2026	14.154	14.4934	13.9927	14.3549	14.2144	0.603143	0.629903	0.93922	0.586934	0.777434	-0.0471441	0.0960208	-0.143165
P84084	Arf5	14.5895	14.5171	14.4501	14.6777	14.6257	14.6062	14.2776	14.3257	14.1017	0.00251947	0.006573	0.260671	0.0128049	0.00233109	0.117646	0.40154	-0.283894
P84089	Erh	15.1753	15.1721	15.1361	15.2966	15.2211	15.2007	15.1441	15.1566	15.0631	0.039516	0.057285	0.146062	0.531953	0.0355169	0.0782982	0.118182	-0.0398834
P84091	Ap2m1	15.8031	15.8263	15.8823	15.5908	15.6193	15.6023	16.147	16.0708	16.0866	6.24e-06	0.000343002	0.000386299	0.000191375	4.47e-06	-0.233119	-0.497353	0.264235
P84096	Rhog	14.0939	13.9828	14.0271	14.5239	14.443	14.4598	13.9473	14.0614	13.9433	7.05e-05	0.000781994	0.000177511	0.546512	9.57e-05	0.440996	0.491562	-0.0505661
P84099	Rpl19	15.6412	15.7333	15.654	15.4627	15.4884	15.4216	15.254	15.3483	15.2896	0.000136793	0.00111076	0.00225853	0.00010996	0.010515	-0.218599	0.160293	-0.378892
P84102	Serf2	11.8546	11.7775	11.7748	12.0853	12.0906	12.1598	11.5565	11.6076	11.5887	8.82e-06	0.000354468	0.000155859	0.00108735	6.61e-06	0.309588	0.527607	-0.218019
P84104	Srsf3	13.8472	13.8146	13.7206	13.9213	13.88	13.8141	13.8207	13.8037	13.7695	0.194568	0.229691	0.232639	0.995479	0.260244	0.0776665	0.0738609	0.00380565
P84228	Hist1h3b	16.6796	16.5386	16.5649	16.8441	16.72	16.6729	17.2646	17.0498	17.1809	0.00067103	0.00266007	0.187401	0.000645961	0.00330637	0.151289	-0.419434	0.570723
P85094	Isoc2a	15.2979	15.1669	15.2739	14.3347	14.4742	14.3694	15.6777	15.4422	15.558	9.92e-06	0.000364321	5.85e-05	0.0122431	9.02e-06	-0.853465	-1.16656	0.313095
P97287	Mcl1	12.5087	12.5468	12.6279	12.5	12.5199	12.5233	12.567	12.5937	12.5682	0.182096	0.216603	0.334685	0.872788	0.180211	-0.0467524	-0.0618997	0.0151473
P97290	Serping1	14.4589	14.6216	14.5242	14.393	14.6633	14.7635	14.5913	14.5595	14.5809	0.774022	0.791701	0.757319	0.904755	0.952745	0.0716656	0.0293187	0.0423469
P97298	Serpinf1	14.2676	14.4117	14.2602	14.5335	14.5668	14.7693	14.2902	14.3341	14.3136	0.00799766	0.0155671	0.0128715	0.999972	0.0127733	0.310021	0.31054	-0.000518714
P97300	Nptn	13.2231	13.2678	13.2294	13.4755	13.4425	13.5912	12.9096	13.1007	13.0724	0.000787317	0.00293785	0.0128743	0.032414	0.000630713	0.26297	0.475511	-0.212541
P97302	Bach1	9.25251	8.85291	9.20703	9.46916	9.48388	9.08196	8.99869	8.9643	8.80308	0.091425	0.11805	0.340986	0.515663	0.0795256	0.240852	0.422977	-0.182125
P97304	Polr1d	9.50716	9.43427	9.42305	10.0255	9.92217	9.91136	9.24363	9.30822	9.48479	0.000266703	0.00156193	0.000898185	0.325174	0.000301209	0.498191	0.60747	-0.10928
P97310	Mcm2	13.4063	13.3333	13.5145	15.2591	15.4063	15.4893	13.5765	13.6558	13.5424	3.52e-07	0.000231521	6.99e-07	0.129297	1.02e-06	1.9669	1.79338	0.173518
P97311	Mcm6	13.2031	13.2304	13.6123	15.3817	15.512	15.629	13.8658	13.8249	13.669	7.62e-06	0.000346534	7.77e-06	0.0369149	3.09e-05	2.15896	1.72101	0.437952
P97313	Prkdc	10.2493	10.1598	10.2344	10.5635	10.7038	10.3816	10.1897	10.045	10.0586	0.00527017	0.0114074	0.0206759	0.432057	0.00512831	0.335156	0.451878	-0.116722
P97314	Csrp2	9.09452	9.2382	9.47329	10.2959	10.2755	10.536	10.2785	10.1434	10.547	0.000493697	0.00218285	0.000769483	0.000970697	0.948861	1.10044	0.0461479	1.0543
P97315	Csrp1	14.9561	15.2055	15.2769	16.2608	15.8266	16.2901	15.116	15.477	15.1548	0.00242883	0.00642093	0.00316848	0.827726	0.00553844	0.979657	0.876556	0.103101
P97325	St3gal3	12.9145	12.864	13.0722	12.7909	12.8719	13.0615	12.7285	12.8513	12.8849	0.414586	0.449339	0.892059	0.397234	0.635359	-0.0421562	0.0865199	-0.128676
P97328	Khk	17.2557	17.1547	17.1428	16.6447	16.7606	16.8895	17.6211	17.378	17.23	0.0035529	0.00851862	0.0235099	0.196217	0.00308085	-0.419533	-0.644781	0.225248
P97333	Nrp1	12.9874	13.1338	13.1511	13.2772	13.3992	13.5397	12.8922	12.9372	13.0365	0.00420903	0.00966273	0.0209006	0.30205	0.00385968	0.31459	0.450056	-0.135466
P97346	Nxn	8.52742	8.6108	8.53092	9.11501	8.996	9.22994	8.64096	8.79403	8.82358	0.000890895	0.00316227	0.000764262	0.0888403	0.00723254	0.557272	0.360794	0.196477
P97348	Rhod	13.3175	13.2463	13.2251	13.1694	13.2252	13.2497	13.2068	13.1151	13.0449	0.0684734	0.0921005	0.607882	0.0618815	0.217652	-0.0482019	0.0925112	-0.140713
P97351	Rps3a	16.4511	16.5544	16.5954	16.295	16.3172	16.3233	16.2633	16.3337	16.2529	0.00172723	0.00501373	0.0041285	0.00222036	0.777163	-0.221798	0.0285539	-0.250352
P97352	S100a13	14.0154	13.7989	13.766	13.4728	13.3747	13.415	13.808	14.1159	13.8685	0.00504088	0.0110463	0.012317	0.778199	0.00605664	-0.439257	-0.509986	0.0707287
P97355	Sms	12.0024	11.9467	11.732	12.2361	12.2054	12.1851	11.8207	11.8376	11.896	0.00448647	0.0101349	0.0103134	0.827085	0.00563201	0.31519	0.357468	-0.0422779
P97360	Etv6	6.47519	6.95984	6.7675	7.14627	7.01849	6.99929	6.77137	6.46032	6.82193	0.0990539	0.126712	0.16883	0.943621	0.111394	0.320508	0.370143	-0.0496347
P97363	Sptlc2	13.9394	13.9287	13.9984	14.5236	14.4311	14.5652	13.9889	14.0767	14.0206	2.5e-05	0.000504519	3.15e-05	0.271084	7.21e-05	0.551153	0.477911	0.0732421
P97364	Sephs2	15.563	15.5954	15.6258	14.8461	14.8247	14.7847	15.9221	15.7789	15.7637	1.49e-06	0.000258	6.53e-06	0.00640856	1.54e-06	-0.776284	-1.0031	0.226817
P97366	Evi5	14.6944	14.6423	14.7434	14.5864	14.5929	14.5942	14.7312	14.7718	14.6913	0.00924047	0.0174184	0.0355582	0.471503	0.00883152	-0.1022	-0.140257	0.0380567
P97369	Ncf4	13.6699	13.1588	13.4755	14.3873	14.0985	14.0585	13.6575	13.6709	13.7368	0.00670992	0.0136051	0.00590229	0.28109	0.0377674	0.746725	0.493055	0.25367
P97370	Atp1b3	14.0427	14.1084	14.1814	13.8636	13.8972	13.9521	14.0592	14.0727	14.0934	0.00430721	0.00984108	0.0048489	0.660473	0.0120674	-0.206515	-0.170795	-0.0357196
P97371	Psme1	16.2365	16.1905	16.1661	15.8537	15.8287	15.9227	16.2267	16.1351	16.135	0.000229314	0.00143377	0.000313088	0.689697	0.000552883	-0.329351	-0.297257	-0.0320941
P97372	Psme2	15.5531	15.429	15.5703	15.236	15.144	15.2741	15.9121	15.8235	15.8832	5.14e-05	0.000680455	0.00306972	0.00124884	4.05e-05	-0.299396	-0.654871	0.355475
P97376	Frg1	11.2424	10.9771	10.8801	11.4448	11.3257	11.2356	11.1037	10.9382	11.0014	0.0440707	0.06287	0.0715599	0.983774	0.0576736	0.30219	0.320939	-0.0187485
P97377	Cdk2	13.2629	13.2533	13.2702	13.542	13.6391	13.7213	13.401	13.3023	13.3246	0.000636214	0.00257165	0.000666463	0.300368	0.00244851	0.371966	0.29147	0.0804957
P97379	G3bp2	14.7213	14.7936	14.933	14.6815	14.6375	14.7538	14.8726	14.8766	14.8247	0.069814	0.093561	0.168511	0.768498	0.0686048	-0.125076	-0.167045	0.0419694
P97384	Anxa11	15.0525	14.9491	15.0043	14.8267	14.8453	14.8802	14.9303	14.953	14.9418	0.00484807	0.0107371	0.00404491	0.159761	0.0404765	-0.151242	-0.0909462	-0.0602956
P97386	Lig3	13.928	13.9035	13.8678	13.9922	13.9331	13.8687	13.8671	13.8074	13.8294	0.0830552	0.10863	0.664821	0.236217	0.0762471	0.0315774	0.0967005	-0.065123
P97390	Vps45	13.866	13.9337	13.9733	13.6888	13.6806	13.6769	14.0389	13.9227	13.8662	0.00303111	0.00754335	0.00611649	0.926463	0.0042631	-0.242199	-0.260496	0.0182972
P97393	Arhgap5	14.0694	14.0299	14.1502	13.9334	13.9116	13.9224	14.1333	14.0607	14.1315	0.00371156	0.00878431	0.0091842	0.762263	0.00450245	-0.160688	-0.186013	0.0253254
P97412	Lyst	11.745	11.6601	11.7756	11.852	11.7901	11.8467	11.8113	11.7026	11.7117	0.107802	0.136452	0.119114	0.9366	0.185217	0.102724	0.0877566	0.0149669
P97425	Ear2	10.712	10.4584	10.4636	11.6991	11.6923	11.9037	11.3753	11.4471	11.3449	3.14e-05	0.000550302	2.81e-05	0.000233461	0.0153042	1.2204	0.37594	0.844461
P97429	Anxa4	16.1827	16.0848	15.9777	16.4196	16.2977	16.2373	16.1929	16.1927	15.9495	0.0844151	0.110173	0.0964286	0.944675	0.145576	0.236471	0.206467	0.0300032
P97430	Slpi	9.36587	8.94865	8.5573	9.97684	10.9294	10.4447	8.94802	8.84941	9.08393	0.00363675	0.00866027	0.00598496	0.999938	0.00604779	1.49306	1.48988	0.00317894
P97431	Irf6	13.3134	13.3072	13.3634	13.2618	13.2532	13.2405	13.3111	13.3314	13.337	0.00582074	0.0122767	0.00903542	0.995586	0.00992002	-0.0761728	-0.0746804	-0.00149244
P97432	Nbr1	11.3912	11.5153	11.7234	11.7388	11.7265	11.8935	11.3071	11.2865	11.1512	0.00475382	0.0105762	0.107884	0.0555428	0.00386203	0.242954	0.537986	-0.295033
P97434	Mprip	14.9682	14.9472	14.9238	15.2182	15.142	15.1659	15.0118	15.0016	14.9264	0.000584875	0.00241746	0.000707029	0.548581	0.0016563	0.228994	0.195453	0.0335403
P97443	Smyd1	7.48054	8.00545	7.50927	7.82322	8.05956	7.41461	8.2195	7.70097	11.2685	0.317077	0.352981	0.993591	0.355502	0.402311	0.10071	-1.2972	1.39791
P97447	Fhl1	14.0851	14.3463	14.0749	14.3643	14.2445	14.742	14.1255	14.4023	15.8321	0.446173	0.479821	0.815427	0.417301	0.750322	0.281475	-0.336393	0.617868
P97449	Anpep	16.3343	16.4162	16.5691	16.2354	16.1516	16.1163	16.5657	16.4897	16.4884	0.00457738	0.0102834	0.0151258	0.535366	0.00477023	-0.272104	-0.346859	0.0747559
P97450	Atp5j	16.0532	16.1063	15.838	15.5525	15.7162	15.6271	15.7892	15.6956	15.6546	0.0107943	0.0196463	0.0111007	0.0330672	0.621472	-0.367238	-0.0812074	-0.286031
P97452	Bop1	12.0913	12.0055	12.1114	12.2139	12.1658	12.1748	12.0257	12.0718	12.0427	0.00918924	0.0173263	0.0232982	0.756481	0.0104227	0.115438	0.138128	-0.0226893
P97457	Mylpf	12.5511	12.6898	12.5883	12.4013	12.5051	12.2991	14.6212	12.9613	18.1663	0.113201	0.142329	0.985018	0.169164	0.136974	-0.207894	-2.84777	2.63988
P97461	Rps5	16.3646	16.3946	16.4397	16.2296	16.2204	16.1987	16.1819	16.2039	16.1005	0.000749557	0.00286847	0.00302022	0.000768802	0.285792	-0.18343	0.0540864	-0.237516
P97465	Dok1	9.54322	9.38011	9.38799	10.0397	9.96354	9.91706	9.66061	9.47106	9.94549	0.0143561	0.0246105	0.0117867	0.179584	0.137877	0.536337	0.281055	0.255282
P97470	Ppp4c	13.1676	13.1625	13.1737	13.1478	13.1118	13.0737	13.3322	13.3144	13.3207	6.31e-05	0.000750322	0.0464756	0.000357163	6.03e-05	-0.0568787	-0.211381	0.154502
P97471	Smad4	12.5799	12.6274	12.6215	12.3505	12.3416	12.3949	12.3843	12.4468	12.3672	0.000188225	0.00130305	0.000227176	0.000561819	0.406542	-0.247288	-0.0371155	-0.210173
P97473	Tarbp2	12.7615	12.7538	12.8107	12.8589	12.7912	12.7462	12.6098	12.7002	12.583	0.0143097	0.0245653	0.846511	0.0320293	0.0168501	0.0234243	0.167749	-0.144325
P97478	Coq7	13.827	13.5959	13.4339	13.3322	13.4614	13.3702	13.7191	13.6521	13.5566	0.0958539	0.12309	0.151759	0.972886	0.11405	-0.231019	-0.254638	0.0236186
P97479	Myo7a	13.104	13.0802	13.0949	13.5326	13.395	13.437	13.1099	13.125	13.1982	0.000216479	0.00138695	0.000266107	0.460412	0.00062139	0.361809	0.31053	0.0512781
P97480	Eya3	11.1557	11.4316	11.054	10.4056	10.4986	10.5363	10.5498	10.6984	10.7432	0.00126118	0.00404105	0.00124327	0.00549042	0.282466	-0.733653	-0.183671	-0.549982
P97484	Lilrb3	9.05527	8.35975	8.56764	9.06334	8.72979	8.80972	8.63189	8.56702	8.76831	0.499496	0.531457	0.565319	0.999609	0.550798	0.206729	0.211878	-0.00514841
P97493	Txn2	15.3379	15.2198	15.1266	14.8174	14.8364	14.7469	15.0519	15.0393	14.8942	0.00235268	0.00630267	0.00189495	0.0334031	0.0660024	-0.427838	-0.194868	-0.232969
P97494	Gclc	16.5201	16.4843	16.2631	16.381	16.592	16.5661	16.5648	16.4537	16.3927	0.652424	0.677134	0.627366	0.871028	0.895758	0.09054	0.0426538	0.0478862
P97496	Smarcc1	12.2525	12.1501	12.2321	12.6139	12.6686	12.6585	12.2429	12.2611	12.1595	4.28e-05	0.000621101	7.22e-05	0.966941	8.2e-05	0.435412	0.425841	0.00957112
P97499	Tep1	13.8701	13.6498	13.7584	13.8222	13.8754	13.7234	14.0643	14.1273	14.027	0.00733922	0.0145986	0.771164	0.00854805	0.0181985	0.0475658	-0.265919	0.313485
P97742	Cpt1a	16.898	16.8833	16.9348	16.7886	16.88	16.7136	17.0119	16.9344	16.9208	0.0356436	0.0523428	0.123034	0.568252	0.0327668	-0.111297	-0.161587	0.0502893
P97751	Vipr1	11.3876	11.4167	11.1323	10.7313	10.465	10.6199	11.399	11.492	11.3248	0.000497014	0.00219224	0.00125841	0.666632	0.000644273	-0.706814	-0.799867	0.0930525
P97760	Polr2c	13.3506	13.3333	13.3559	13.5539	13.561	13.4822	13.4798	13.4446	13.4131	0.00127444	0.00406757	0.00101827	0.0222233	0.0391098	0.18578	0.0865428	0.0992375
P97765	Wbp2	13.3709	13.3033	13.2246	13.1798	13.215	13.2636	13.17	13.1523	13.1533	0.0343924	0.0508205	0.193415	0.0290904	0.347445	-0.080112	0.0609236	-0.141036
P97770	Thumpd3	14.6231	14.5668	14.6322	14.6593	14.6428	14.5727	14.4859	14.4281	14.4638	0.00305347	0.00758102	0.838464	0.00689746	0.00396129	0.0175705	0.165694	-0.148124
P97784	Cry1	12.4045	12.44	12.0803	12.1632	12.2868	12.3114	12.3837	12.2814	12.2346	0.863527	0.87531	0.869829	0.996673	0.904137	-0.0544138	-0.0461009	-0.00831293
P97785	Gfra1	13.6962	13.6201	13.7775	13.6232	13.8238	13.6684	13.2082	13.3864	13.358	0.0035115	0.00844139	0.995193	0.00609373	0.00555985	0.00716862	0.387579	-0.38041
P97789	Xrn1	13.9785	13.9968	14.055	14.0637	13.9896	13.9627	13.9726	13.9823	13.9312	0.352734	0.388159	0.989046	0.384268	0.449807	-0.004749	0.0433287	-0.0480777
P97792	Cxadr	14.5274	14.4816	14.5501	14.67	14.7127	14.8488	14.5626	14.5671	14.4658	0.010224	0.0188893	0.0144024	0.973018	0.0184536	0.224125	0.212027	0.0120981
P97797	Sirpa	13.3338	13.0025	13.0238	14.2041	14.0424	14.057	13.1394	13.2883	13.1938	0.000136709	0.00111076	0.000191483	0.692455	0.000322812	0.981128	0.894031	0.0870964
P97798	Neo1	12.0491	12.1656	12.2008	11.9742	12.0257	12.0263	12.1343	12.1323	12.055	0.064922	0.087806	0.0645113	0.77739	0.155059	-0.129752	-0.0984503	-0.0313016
P97801	Smn1	10.4114	10.3552	10.3527	10.5966	10.6789	10.6182	10.0608	10.146	10.1794	3.93e-05	0.000602671	0.00129965	0.0017401	3.06e-05	0.258167	0.502515	-0.244348
P97805	Fam3d	9.08355	8.82127	9.39086	9.22878	9.10151	9.32532	8.73763	9.0934	8.90873	0.260751	0.296433	0.762299	0.543213	0.239398	0.119972	0.30528	-0.185308
P97807	Fh	17.3954	17.3071	17.3921	16.8979	17.0201	16.9178	17.3693	17.3114	17.2586	0.000207125	0.00135929	0.000265776	0.545418	0.000552644	-0.419636	-0.367852	-0.0517845
P97814	Pstpip1	10.8176	10.1368	9.78452	10.0057	10.1893	9.84803	10.2876	10.2133	10.0221	0.691889	0.714259	0.679978	0.961336	0.827098	-0.231968	-0.159991	-0.0719773
P97816	S100g	10.4155	10.4032	10.6808	13.3612	13.3867	13.3445	10.7715	10.6241	10.4155	3.66e-07	0.000231521	7.94e-07	0.647141	9.24e-07	2.86426	2.7604	0.103863
P97819	Pla2g6	14.2898	14.3451	14.1409	13.9068	14.0006	13.8486	14.2465	13.9755	14.0051	0.0299754	0.0453055	0.0250504	0.20261	0.285504	-0.339955	-0.157061	-0.182894
P97820	Map4k4	11.4395	11.4526	11.3118	12.4204	12.3184	12.5061	11.7789	11.768	11.7091	8.09e-06	0.000349414	6.44e-06	0.00271261	8.19e-05	1.01365	0.662951	0.350697
P97821	Ctsc	15.5913	15.4272	15.5766	15.7003	15.6839	15.6351	15.6935	15.6922	15.6235	0.0468099	0.0661609	0.0648421	0.0705316	0.997525	0.141335	0.00331498	0.13802
P97822	Anp32e	13.5395	13.3549	13.5354	13.7795	13.7863	13.6959	13.6763	13.6627	13.6861	0.00620333	0.0128511	0.00582102	0.0268643	0.387799	0.277302	0.0788372	0.198465
P97823	Lypla1	13.8164	13.8499	13.837	13.246	13.3169	13.3453	13.6674	13.642	14.0021	0.00312549	0.00773109	0.00392967	0.798045	0.00739858	-0.531702	-0.46773	-0.063972
P97825	Hn1	11.6083	11.6023	11.656	12.3283	12.338	12.5213	11.6926	11.6976	11.6748	1.17e-05	0.000386885	1.64e-05	0.475696	2.8e-05	0.773707	0.707568	0.0661395
P97855	G3bp1	14.9186	14.9238	15.0078	14.8657	14.9019	14.9276	15.0067	15.0277	15.0062	0.0189475	0.0308607	0.24152	0.143138	0.0157339	-0.0516772	-0.115119	0.0634415
P97863	Nfib	12.5588	12.5123	12.3856	12.2466	12.1964	12.2761	12.5327	12.562	12.4918	0.00219769	0.00601112	0.00591118	0.671207	0.0026079	-0.245801	-0.289126	0.0433244
P97864	Casp7	13.5146	13.4357	13.6516	13.2325	13.299	13.4225	13.8371	13.4201	13.4251	0.211947	0.247266	0.302917	0.977566	0.23624	-0.215955	-0.242799	0.0268441
P97865	Pex7	13.5783	13.7785	13.6431	13.3057	13.2382	13.444	13.5404	13.6064	13.578	0.00776304	0.0152519	0.00741189	0.447303	0.0307326	-0.337283	-0.24559	-0.0916932
P97868	Rbbp6	14.7738	14.609	14.6135	14.6612	14.5793	14.4552	14.5472	14.581	14.5181	0.252646	0.288155	0.362698	0.271335	0.968027	-0.100219	0.016457	-0.116676
[truncated: 5,346 more rows]
