# Supplementary material for: The Active Constituent From Gynostemma Pentaphyllum Prevents Liver Fibrosis Through Regulation of the TGF-β1/NDRG2/MAPK Axis
Source: Front Genet. 2020 Nov 4;11:594824. doi: 10.3389/fgene.2020.594824 (PMC7672159; doi:10.3389/fgene.2020.594824)
Supplement: Supplementary Table 3 — Differentially expressed proteins identified from the control, CCl4 and CCl4+NPLC0393 groups. [file Table_3.XLSX]

## Sheet: CCl4 differential protein 715
Supplemental Table S2: Differentially expressed proteins in CCl4 group compared to Control group
Uniprot ID	Gene_name	Con-1	Con-2	Con-3	CCl4-1	CCl4-2	CCl4-3	CCl4+NPLC0393-1	CCl4+NPLC0393-2	CCl4+NPLC0393-3	ANOVA	Adjusted P value	Tukey p value of CCl4 vs Con	Tukey p value of CCl4 vs CCl4+NPLC0393	log2 ratio of CCl4 : Con	log2 ratio of CCl4: CCl4+NPLC0393
A1L314	Mpeg1	12.5121	12.2146	12.4607	13.5818	13.3216	13.3442	12.5526	12.5536	12.5577	0.000114216	0.00100693	0.000136395	0.000353841	1.02006	0.861238
A2A974	Cyp4a12b	13.2383	13.8607	13.7139	10.9878	10.9485	10.9668	11.697	11.6438	11.6563	6.6e-06	0.000346018	5.89e-06	0.00949401	-2.63659	-0.698008
A2AAY5	Sh3pxd2b	10.2539	10.484	10.312	11.8492	11.6199	11.5553	10.4798	10.5947	10.5377	1.8e-05	0.000447678	2.2e-05	5.4e-05	1.32484	1.13738
A2AKK5	Acnat1	15.194	15.2124	15.5706	15.9874	16.1909	16.0811	15.4077	15.4011	15.2031	0.00125685	0.00403771	0.0020626	0.0022354	0.760808	0.749169
A2APT9	Klhdc7a	14.0573	13.9232	13.9362	13.061	13.1072	13.2845	13.6218	13.6976	13.7654	8.98e-05	0.000878818	7.78e-05	0.0007847	-0.821348	-0.544044
A2ARA8	Itga8	13.2582	13.31	13.2535	14.3895	14.1476	14.2921	13.3387	13.3941	13.3806	5.65e-06	0.000328108	7.37e-06	1.39e-05	1.0025	0.905241
A2BIM8	Mup9	17.5955	18.7168	18.7073	15.2761	15.3505	15.3817	15.8601	16.4511	16.5348	0.000382338	0.0018985	0.000341993	0.0795535	-3.00374	-0.945884
A4FUP9	Glt1d1	9.42224	9.51791	9.76829	8.99057	8.92503	8.8709	10.3578	10.1983	10.2701	2.66e-05	0.000509498	0.00137166	2.06e-05	-0.640647	-1.34657
A6X919	Dpy19l1	14.5407	14.4342	14.6587	13.8068	13.8926	13.9818	14.9073	14.7963	14.8958	3.14e-05	0.000550302	0.000273527	2.72e-05	-0.650829	-0.972736
A6X935	Itih4	14.5543	14.8411	14.8149	15.3487	15.8502	15.7617	14.9336	14.786	14.7646	0.00176804	0.00510196	0.00234756	0.00401626	0.916784	0.825473
B5X0G2	Mup17	12.6104	13.8365	13.4362	10.738	10.6986	10.2959	10.2898	11.1433	11.2554	0.000979768	0.00338131	0.0012589	0.721604	-2.71687	-0.318648
D0QMC3	Mndal	13.7923	13.6381	13.5777	14.5546	14.355	14.4175	13.8498	13.9277	13.9705	0.000152736	0.00117701	0.000135644	0.0011422	0.772997	0.526369
D3Z2R5	Sepn1	10.0279	9.78804	10.0246	10.6014	10.492	10.6217	10.2789	10.2176	10.2778	0.000487202	0.00216849	0.000385195	0.0133343	0.62485	0.313614
E0CYR6	Gm4477	11.3539	11.6273	11.0905	10.0459	10.0507	10.3628	11.1593	11.4316	11.6758	0.00102443	0.00349344	0.00203258	0.00154116	-1.20412	-1.26909
E9PVX6	Mki67	12.2619	12.3575	12.291	12.9389	12.8512	13.118	12.1659	12.242	12.1569	7.13e-05	0.000783169	0.000215451	8.69e-05	0.665852	0.781089
E9Q5K4	Cyp2c44	16.2005	16.2158	15.8229	14.9908	15.1037	15.3612	15.6743	15.7692	15.5821	0.0020402	0.00569706	0.0016534	0.0259463	-0.92783	-0.523335
G3X982	Aox3	18.5001	18.8238	18.5962	17.0529	17.1963	17.1718	17.6575	17.7929	17.82	1.3e-05	0.000397619	1e-05	0.00159764	-1.49969	-0.61647
G5E8A8	Tekt5	8.34698	8.20009	8.61967	7.47021	7.58137	7.57834	8.0135	8.17164	7.93299	0.00118396	0.00386373	0.000967165	0.0140761	-0.845612	-0.49607
O08705	Slc10a1	13.3749	13.429	13.1799	12.6766	12.8078	12.7188	13.0079	13.2024	13.0201	0.00139609	0.0043181	0.00113527	0.0173473	-0.593531	-0.342392
O08709	Prdx6	17.6661	17.6779	17.5779	16.8677	16.8493	16.91	17.5949	17.531	17.4083	1.58e-05	0.000425978	1.81e-05	5.39e-05	-0.764946	-0.635719
O08755	Onecut1	11.1231	11.2946	11.1942	10.52	10.4726	10.7247	11.0413	11.1297	11.1917	0.000529062	0.00228018	0.000661659	0.00141759	-0.63153	-0.548395
O08756	Hsd17b10	14.1837	14.0975	14.059	13.4195	13.568	13.3635	14.5916	14.1582	14.1087	0.00210351	0.0058273	0.00716175	0.00223449	-0.66306	-0.83581
O08800	Serpinb8	13.1283	13.0517	12.9147	14.1638	14.1776	14.2475	14.1795	14.0943	13.9788	6.76e-06	0.000346082	8.94e-06	0.339618	1.16475	0.112091
O08966	Slc22a1	14.4037	14.731	14.575	13.4938	13.4551	13.7809	14.1984	14.2217	14.3065	0.000410771	0.00196129	0.000360556	0.00309124	-0.993328	-0.665586
O09173	Hgd	16.9373	16.914	17.0522	16.2357	16.2609	16.2981	17.0889	17.1229	17.0068	4.92e-06	0.000317253	1.39e-05	5.83e-06	-0.702935	-0.807951
O35143	Atpif1	13.5827	13.4896	13.4752	14.1093	14.0725	14.1265	13.9967	13.9173	13.7855	0.000167442	0.00124086	0.000143957	0.0314436	0.586903	0.202898
O35206	Col15a1	9.9688	10.3037	10.3662	12.3265	11.5883	11.9298	10.2724	10.8422	11.0669	0.0020981	0.0058189	0.00193147	0.0110848	1.73524	1.22098
O35215	Ddt	16.444	16.6021	16.4277	15.7553	15.8617	15.7579	16.435	16.2199	16.0804	0.00119694	0.0038947	0.00102892	0.00935195	-0.699637	-0.453467
O35386	Phyh	15.9096	15.7787	16.011	14.9954	15.0258	15.0567	16.0414	16.0425	16.0311	3.97e-06	0.000308159	1.14e-05	4.57e-06	-0.873814	-1.01239
O35423	Agxt	16.8516	16.5535	16.7643	16.14	16.1878	16.0605	17.085	17.1444	16.8633	0.000388374	0.00190317	0.00316733	0.000336267	-0.593701	-0.901479
O35621	Pmm1	10.5459	10.8058	10.5622	11.3719	11.143	11.281	10.4459	10.4338	10.3937	0.000194285	0.00132729	0.000964465	0.000190534	0.627338	0.840853
O35639	Anxa3	14.7553	14.6713	14.7141	15.6686	15.4113	15.3716	14.6499	14.7466	14.7743	0.000139457	0.00112176	0.000238852	0.000257089	0.770258	0.760237
O35646	Capn6	11.3823	11.328	11.3644	13.0994	12.759	12.7408	11.9879	12.0418	12.0856	1.57e-05	0.000425978	1.2e-05	0.000386244	1.50818	0.827959
O35654	Pold2	11.3071	11.042	11.2072	11.8046	11.7784	11.8217	11.5634	11.3434	11.3574	0.00111815	0.00370228	0.000933378	0.0108245	0.616109	0.380155
O35682	Myadm	10.4119	10.3716	10.4747	11.7233	11.55	11.6487	10.5809	10.6337	10.548	7.64e-07	0.000258	1.09e-06	2.16e-06	1.22122	1.05313
O35874	Slc1a4	10.763	10.4474	10.6942	11.9773	11.8828	12.0559	11.107	11.2211	10.9002	7.57e-05	0.000811218	6.61e-05	0.00063164	1.33719	0.895933
O35988	Sdc4	12.8846	13.0007	12.9054	12.4115	12.3135	12.2951	12.5917	12.6367	12.5135	7.49e-05	0.000807782	6.07e-05	0.00767083	-0.590191	-0.240601
O54749	Cyp2j5	15.702	15.8445	15.724	14.8095	14.9077	14.8477	15.1012	15.1696	15.0829	4.02e-06	0.000308159	3.37e-06	0.0037865	-0.90185	-0.262917
O54885	Tyrobp	7.78649	7.75248	8.02845	9.36035	9.01557	9.08888	7.78477	8.15279	8.22111	0.000343288	0.00177792	0.000411575	0.00101285	1.29913	1.10204
O54909	Rdh16	15.7443	15.7528	15.5558	14.9767	15.0566	15.1639	15.5553	15.4125	15.3182	0.00129688	0.00409296	0.00106009	0.0151951	-0.618553	-0.362905
O54998	Fkbp7	11.2757	11.1713	11.3928	12.686	12.3395	12.7129	11.3893	11.6373	11.2705	0.000180333	0.00127343	0.000234984	0.00047138	1.2996	1.14713
O55098	Stk10	12.0137	11.8287	11.7817	12.6879	12.519	12.5115	11.9547	12.0268	11.9208	0.000225283	0.00142102	0.000282607	0.000622825	0.698103	0.605373
O55176	Pja1	11.0428	10.9263	10.8591	10.177	10.2293	10.5469	10.9271	10.8809	10.9101	0.00163374	0.00482241	0.0023918	0.00326582	-0.624974	-0.588272
O70145	Ncf2	13.652	13.3508	13.5809	14.4277	14.165	14.1406	13.6556	13.7071	13.87	0.00240152	0.00638089	0.00219529	0.0128768	0.716575	0.500208
O70309	Itgb5	13.2656	13.2069	13.1844	14.0303	13.9247	13.9457	13.398	13.3443	13.233	1.35e-05	0.000400794	1.63e-05	4.05e-05	0.747945	0.641815
O70370	Ctss	14.6651	14.5162	14.6096	15.8041	15.3982	15.3178	14.7604	14.9524	14.8304	0.00138312	0.00428593	0.00131037	0.00681554	0.909722	0.658945
O70421	Fzd1	11.4868	11.5804	11.3918	12.2273	12.0074	12.0509	11.4247	11.4998	11.3986	0.000207883	0.00136069	0.000454692	0.000304985	0.608886	0.654201
O70433	Fhl2	12.474	12.5069	12.6325	14.6876	14.3319	14.463	12.7131	12.9551	12.6355	7.07e-06	0.000346082	8.85e-06	1.91e-05	1.95637	1.72629
O70469	Dok2	9.14413	9.10465	9.16406	9.97238	9.90122	9.80003	9.07308	9.16767	9.18914	9.57e-06	0.000363989	1.66e-05	1.74e-05	0.753596	0.747911
O88188	Ly86	9.37242	9.45639	9.34724	10.4815	10.346	10.1539	9.18131	9.31591	9.28894	3.86e-05	0.000602641	0.000105936	5.01e-05	0.93513	1.06509
O88322	Nid2	14.5804	14.5225	14.4936	15.2822	15.0006	15.1286	14.6992	14.9269	14.7634	0.00149305	0.00453472	0.0012064	0.0202863	0.604952	0.340608
O88451	Rdh7	17.1944	17.2293	17.0753	16.4527	16.5822	16.694	16.9853	16.9403	16.7792	0.00138258	0.00428593	0.00111118	0.0207956	-0.59002	-0.325286
O88508	Dnmt3a	11.2063	11.1927	11.2263	11.9975	11.9273	11.8798	11.0942	11.1948	11.1529	1.3e-06	0.000258	2.8e-06	1.83e-06	0.726438	0.787587
O88533	Ddc	15.3311	15.7117	15.4944	14.724	14.6809	14.8048	15.0247	15.1134	15.1004	0.000637309	0.00257165	0.000510917	0.0289851	-0.775851	-0.342953
O88552	Cldn2	11.8093	11.8077	11.8173	11.1756	11.0671	11.1087	11.4701	11.5186	11.4105	4.26e-06	0.000308159	3.02e-06	0.000180066	-0.694286	-0.349231
O88587	Comt	17.6146	17.6888	17.652	16.6303	16.71	17.003	17.2452	17.4085	17.5554	0.000880448	0.00313579	0.000821378	0.00476562	-0.870669	-0.621903
O88851	Rbbp9	14.2155	14.108	14.2673	13.5842	13.5383	13.6376	14.3034	14.2082	14.1981	2.79e-05	0.00052129	6.1e-05	4.23e-05	-0.61019	-0.649825
O88962	Cyp8b1	15.1962	15.6014	15.3344	13.9146	13.4794	13.3246	14.1847	14.4358	14.8055	0.000665189	0.00265126	0.000526873	0.017476	-1.80445	-0.902471
O89026	Robo1	12.3165	12.2206	12.1866	12.9675	12.8942	12.744	12.7646	12.5391	12.777	0.00104082	0.00352247	0.00098092	0.199971	0.627393	0.175024
O89053	Coro1a	14.7969	14.5371	14.6683	15.8163	15.6052	15.5059	15.0218	15.0231	15.0425	0.000163209	0.00122557	0.000136649	0.00175372	0.975059	0.613333
O89086	Rbm3	9.44388	9.50206	9.68727	10.6861	10.5929	10.1838	8.97188	9.2077	9.11766	0.000252281	0.00151447	0.001851	0.00022377	0.943187	1.38851
O89103	Cd93	9.10135	9.28841	9.15393	10.5181	10.3617	10.6162	9.86762	9.95161	9.92178	8.83e-06	0.000354468	6.5e-06	0.00072574	1.31746	0.585019
P00186	Cyp1a2	16.5773	16.7756	16.7778	15.1558	15.1447	15.6853	16.3404	16.4484	16.4145	0.000289744	0.00162931	0.000299852	0.00120239	-1.3816	-1.07246
P00397	Mtco1	12.4435	12.287	12.8043	11.7765	11.8087	12.0092	13.1045	13.1775	13.1335	0.000303032	0.00166204	0.00847881	0.000239051	-0.646782	-1.2737
P02469	Lamb1	13.7971	14.0546	13.8619	15.1357	14.9429	15.0447	14.1117	14.2872	14.6002	0.000554559	0.00234116	0.000463696	0.00559702	1.13656	0.708069
P03888	Mtnd1	12.7996	12.5269	13.1429	11.8316	12.0175	12.0222	14.7426	14.3321	14.551	2.18e-05	0.00048298	0.00750677	1.86e-05	-0.866041	-2.58479
P03893	Mtnd2	12.535	12.7196	12.9747	12.0388	11.9082	12.2812	13.0593	13.2435	13.1919	0.00082523	0.00302935	0.00856523	0.000685262	-0.66705	-1.08884
P04939	Mup3	15.0957	15.1297	14.9196	13.2007	13.7524	14.0788	14.4497	14.7075	14.6319	0.00242626	0.00642093	0.00214396	0.0151624	-1.37104	-0.919074
P05063	Aldoc	14.2688	13.7628	13.9717	13.3503	13.3112	13.3654	13.8971	14.1118	13.9424	0.00380745	0.00896215	0.00590159	0.00672174	-0.658797	-0.641471
P05213	Tuba1b	10.1408	10.1214	10.2112	11.0713	11.107	10.9641	10.5787	10.6576	10.6254	3.72e-06	0.000308159	2.66e-06	0.000206496	0.889667	0.426929
P05555	Itgam	13.2702	13.1179	13.3103	14.5914	14.3307	14.3181	13.5114	13.6705	13.6238	4.64e-05	0.000653052	4.14e-05	0.000350932	1.18055	0.811459
P06467	Hbz	9.35107	9.59662	10.2078	7.57785	7.45125	7.29245	8.76774	9.02499	9.33003	0.000299417	0.00165084	0.000274223	0.00187538	-2.27796	-1.6004
P06797	Ctsl	13.3978	13.3658	13.3825	14.1949	14.6058	14.4696	13.4443	13.3564	13.2636	8.99e-05	0.000878818	0.000172993	0.000149405	1.04141	1.06869
P07091	S100a4	11.6178	11.4953	11.6437	12.9083	12.649	12.7779	11.9146	12.2608	12.0912	0.00010382	0.000961481	8.34e-05	0.00173606	1.19283	0.689564
P07214	Sparc	10.6682	10.5856	10.697	11.5734	11.3098	11.5565	11.1049	11.1396	10.9382	0.000292611	0.00163666	0.000230761	0.00844715	0.829672	0.418999
P07356	Anxa2	15.6242	15.6569	15.7615	16.7166	16.5147	16.5954	15.8574	16.0286	15.864	4.08e-05	0.000608542	3.99e-05	0.000213916	0.927991	0.692229
P07607	Tyms	11.6158	11.6088	11.6488	12.2194	12.2691	12.3018	11.6845	11.7383	11.6714	7.97e-07	0.000258	1.17e-06	2.06e-06	0.638968	0.565336
P08121	Col3a1	11.3359	11.4528	11.3168	13.2216	12.6675	12.9446	12.5278	12.3696	12.3075	0.000104624	0.000964067	9e-05	0.0225961	1.57606	0.542919
P08207	S100a10	13.0671	13.2763	13.4033	14.2605	14.007	14.4827	13.1986	13.6545	13.5291	0.00301125	0.0075092	0.00316551	0.0101742	1.00117	0.789317
P08228	Sod1	16.429	16.4834	16.2899	15.7312	15.7687	15.7659	16.0635	16.0439	15.9849	5.05e-05	0.000680455	4.02e-05	0.004329	-0.645445	-0.275455
P08680	Alas2	12.9344	12.9312	12.8725	11.9828	12.193	12.2913	12.8658	12.893	12.8054	0.000125477	0.00105435	0.000181422	0.000284097	-0.756957	-0.698993
P09242	Alpl	11.0028	10.9189	11.0798	11.9132	12.0365	11.8738	11.5239	11.5534	11.4167	2.1e-05	0.000478007	1.61e-05	0.0011639	0.940647	0.443165
P09602	Hmgn2	14.5625	14.5108	14.4708	15.3984	15.1521	15.0971	14.8074	14.7297	14.7206	0.000392112	0.0019084	0.000340356	0.00314948	0.701168	0.463293
P0DOV2	NA	14.226	13.9928	14.0095	14.9139	14.7392	14.7754	14.1827	14.2423	14.2634	0.000186216	0.00129628	0.000198371	0.000730336	0.733343	0.580011
P10107	Anxa1	14.0554	13.9131	14.2401	15.5943	15.2819	15.4704	14.4146	14.6395	14.6867	0.000107247	0.000972018	8.97e-05	0.00117873	1.37937	0.868624
P10404	Fv4	12.2545	12.117	12.3522	12.9621	12.8806	13.0729	12.3346	12.4138	12.1769	0.000369481	0.00185473	0.000509162	0.000863181	0.73065	0.663443
P10493	Nid1	14.3664	14.3384	14.3302	15.3863	15.0764	15.2268	14.4953	14.7141	14.8781	0.000811753	0.00299594	0.000669261	0.00901099	0.884798	0.533979
P10518	Alad	16.4248	16.3353	16.3195	15.7158	15.8061	15.7657	16.6205	16.4039	16.4073	8.98e-05	0.000878818	0.000290696	0.000105339	-0.597368	-0.714721
P10630	Eif4a2	13.9207	14.133	14.1994	13.3327	13.3859	13.5258	14.8799	14.6689	14.8537	2.66e-05	0.000509498	0.00126278	2.06e-05	-0.669581	-1.38605
P10852	Slc3a2	14.7599	14.5905	14.7079	15.6382	15.5104	15.4789	14.954	14.8736	14.8364	2.56e-05	0.000509396	2.57e-05	0.000122265	0.856395	0.654508
P10922	H1f0	15.9909	15.8767	15.8177	15.3421	15.1174	15.1773	15.5922	15.6512	15.5948	0.000212463	0.00137595	0.000172063	0.00311632	-0.682812	-0.400435
P10923	Spp1	9.43712	9.49908	9.68073	10.454	10.1841	10.2955	9.3137	9.58758	9.45897	0.000398704	0.00192257	0.000955815	0.000538737	0.77222	0.857782
P11152	Lpl	11.3911	11.4787	11.5503	12.8357	13.4554	12.9961	11.7143	11.658	11.7692	0.000102487	0.000953854	0.000124542	0.00030809	1.62234	1.38191
P11276	Fn1	17.2053	17.2474	17.2141	18.5214	18.456	18.4824	17.6543	17.7017	17.533	3.85e-07	0.000231521	5.23e-07	3.1e-06	1.26433	0.856907
P11352	Gpx1	15.261	15.3944	15.3837	14.5781	14.7224	14.6048	15.5986	15.3511	15.3678	0.000124767	0.00105199	0.00032633	0.000163688	-0.711269	-0.804053
P11440	Cdk1	9.84851	9.8846	10.2202	11.6831	11.8527	12.1022	10.1435	9.9562	9.65882	5.42e-05	0.000694306	0.00010732	8.85e-05	1.8949	1.95984
P11588	Mup1	13.3279	14.3494	14.5071	10.8367	10.7619	10.7574	10.4445	11.7704	11.9391	0.00118939	0.00387528	0.00132584	0.483927	-3.27615	-0.599353
P11714	Cyp2d9	15.2301	15.0931	15.0033	14.2049	14.2082	14.4185	15.7985	15.4308	15.7242	8.41e-05	0.000856608	0.00113751	6.88e-05	-0.831633	-1.37395
P11835	Itgb2	14.4578	14.1302	14.3542	15.3391	15.1336	15.0807	14.3662	14.4541	14.4909	0.000355893	0.00181419	0.000436663	0.00100454	0.870433	0.747449
P11928	Oas1a	13.277	13.1164	13.3793	14.1884	14.1835	14.7153	13.4114	13.5751	13.5981	0.00128386	0.00407992	0.00127701	0.00543173	1.10482	0.834202
P12023	App	11.439	11.4768	11.3318	12.3979	12.2956	12.1927	11.4103	11.5364	11.5246	2.35e-05	0.000492045	3.34e-05	5.59e-05	0.87959	0.80495
P13595	Ncam1	10.6392	11.1622	11.019	13.0725	12.4136	12.9003	11.2166	11.7618	11.2338	0.000797448	0.0029608	0.000786741	0.0035844	1.85536	1.39142
P13864	Dnmt1	13.9363	13.8469	13.8961	14.5486	14.5493	14.7735	14.0822	13.8767	13.9606	0.000191697	0.00131205	0.000254383	0.00048572	0.730727	0.650629
P14106	C1qb	10.3963	10.5863	10.3456	11.2982	11.3196	11.1039	10.6202	10.463	10.4546	0.000241826	0.00147799	0.000338215	0.000561934	0.797847	0.727974
P14152	Mdh1	18.4545	18.6111	18.3304	17.8718	17.856	17.8144	17.9619	17.9698	17.8556	0.000316563	0.00169449	0.000396833	0.547063	-0.617957	-0.0817096
P14430	H2-Q8	9.08093	9.17913	9.32317	10.236	10.8773	10.8069	9.26096	9.50214	9.32216	0.000438721	0.00202883	0.00057009	0.0011128	1.44565	1.2783
P14602	Hspb1	13.1576	13.0589	13.2163	14.3826	14.5977	15.0777	13.0066	13.4286	13.9654	0.00372483	0.00881287	0.00392802	0.0122258	1.54174	1.21913
P14901	Hmox1	13.7926	13.7473	13.6231	14.7609	14.5861	14.3527	13.6744	13.8368	13.8011	0.000469694	0.00212126	0.000701226	0.000975196	0.845584	0.795759
P15105	Glul	17.404	17.4789	17.5137	14.6731	14.8023	14.5157	16.3459	16.1273	16.3551	3.09e-07	0.000231521	4.04e-07	6.05e-06	-2.80183	-1.6124
P15306	Thbd	11.714	11.896	11.818	12.7079	12.8875	12.9721	11.7721	11.8221	11.7751	1.36e-05	0.000400794	2.59e-05	2.32e-05	1.04651	1.06607
P15379	Cd44	11.404	11.1769	11.3416	12.0721	12.1278	12.0179	11.7334	11.5046	11.4425	0.000534513	0.00229559	0.000469356	0.00394338	0.765116	0.512471
P15655	Fgf2	9.66353	9.58638	9.51728	10.2941	10.4156	10.4442	9.4545	9.54791	9.56045	9.66e-06	0.000363989	2.25e-05	1.37e-05	0.795583	0.863692
P16015	Ca3	17.2602	17.694	17.1165	15.8521	15.928	15.95	16.6941	16.9337	17.1383	0.000499471	0.00219385	0.000455769	0.00308037	-1.44687	-1.01199
P16045	Lgals1	14.3587	14.6435	14.4152	15.5915	15.3694	15.557	15.0769	15.1571	15.08	9.6e-05	0.000913677	7.9e-05	0.0119838	1.0335	0.401291
P16056	Met	13.4951	13.4784	13.496	12.7008	12.6876	12.6076	13.267	13.2128	13.1201	3.58e-06	0.000306016	2.78e-06	3.84e-05	-0.824468	-0.534625
P16110	Lgals3	12.5544	12.4953	12.5963	15.1241	14.789	14.7112	13.0772	13.2804	12.9909	4.27e-06	0.000308159	3.89e-06	2.18e-05	2.32613	1.75859
P16294	F9	13.6554	13.6498	13.7874	12.8995	13.1119	13.1885	13.5349	13.6766	13.563	0.000744141	0.00285377	0.000857431	0.00228124	-0.630848	-0.524832
P16332	Mut	17.4332	17.3461	17.236	16.7215	16.8051	16.6614	17.2317	17.1702	16.9991	0.000800912	0.00297113	0.000699262	0.00591397	-0.609067	-0.40433
P17563	Selenbp1	16.4973	16.3024	16.333	15.8536	15.6003	15.599	16.6811	16.642	16.5155	0.000158254	0.00120687	0.000790149	0.00015535	-0.693271	-0.928551
P17717	Ugt2b17	16.8771	17.0978	17.0776	16.1991	16.3404	16.5969	17.2984	17.1243	17.3393	0.00100965	0.00345842	0.0049639	0.000964184	-0.638679	-0.875226
P17918	Pcna	13.6057	13.4781	13.5823	14.7994	14.9839	15.3166	13.6701	13.6556	13.5332	4.8e-05	0.000667007	7.63e-05	9.85e-05	1.47795	1.41367
P18181	Cd48	10.7697	10.4661	10.5458	11.4655	11.3358	11.3605	10.7131	10.8528	10.8256	0.000265541	0.00155637	0.000259387	0.00131562	0.793408	0.590131
P18242	Ctsd	15.7458	15.6986	15.6488	16.7891	16.5124	16.4376	16.4071	16.3758	16.3447	0.000171197	0.00124729	0.000174887	0.144161	0.881942	0.203805
P18406	Cyr61	11.0985	11.3058	11.7337	12.8275	13.5904	13.1348	11.2709	11.2547	11.2098	0.000302916	0.00166204	0.000657273	0.000442787	1.80491	1.93915
P18654	Rps6ka3	13.6355	13.4785	13.5316	14.2857	14.1772	14.2122	13.7382	13.7595	13.7241	1.78e-05	0.000443561	1.62e-05	0.000114251	0.676494	0.484429
P18826	Phka1	14.1806	14.2764	14.0987	13.4518	13.5364	13.492	13.8098	13.7903	13.9972	0.000210671	0.00136917	0.000166801	0.00467389	-0.691861	-0.372416
P19137	Lama1	9.51067	9.38891	9.62242	10.4185	10.3025	10.4974	9.83181	9.85903	9.92949	6.59e-05	0.0007621	5.33e-05	0.001005	0.898801	0.532693
P19157	Gstp1	16.4858	16.3938	16.7427	15.3662	15.3931	15.5421	17.4066	17.1393	17.3832	1.26e-05	0.000392106	0.000213742	9.71e-06	-1.10693	-1.87591
P19324	Serpinh1	14.1793	14.247	14.3512	16.0626	15.7553	16.0883	14.7239	14.9556	14.8471	1.35e-05	0.000400794	1.12e-05	0.000130017	1.70958	1.12653
P19973	Lsp1	11.8988	12.0635	12.0736	13.1629	12.9063	12.8681	12.3375	12.4682	12.4179	0.000148818	0.0011669	0.000120703	0.00217597	0.967083	0.571209
P20152	Vim	16.8699	17.0561	17.0629	18.0066	17.6502	18.0253	17.0096	17.4248	17.1402	0.00230306	0.00621599	0.00239866	0.00816696	0.897717	0.702495
P20852	Cyp2a5	16.4628	17.0231	16.3427	14.2975	14.6436	15.3352	15.871	15.7843	15.8398	0.00259848	0.00674081	0.00212685	0.0282754	-1.85081	-1.07294
P20918	Plg	16.137	16.4803	16.4531	16.9657	17.6093	17.5129	16.0841	16.251	16.0736	0.00152541	0.00460822	0.00473058	0.00170825	1.00581	1.22641
P21956	Mfge8	11.8894	11.9937	12.0816	13.632	13.8149	13.8792	12.1631	12.4229	11.9879	1.56e-05	0.000425978	2.04e-05	4.17e-05	1.78711	1.58408
P21981	Tgm2	16.7294	16.6131	16.773	17.4859	17.2124	17.5217	16.9816	17.0476	17.0896	0.000836625	0.00304922	0.000664952	0.017261	0.701499	0.367061
P22315	Fech	15.6721	15.4978	15.4711	14.9411	14.9263	14.9955	15.5992	15.5443	15.4224	0.000213722	0.00138045	0.000336513	0.00042762	-0.592671	-0.567677
P23359	Bmp7	12.0902	11.9596	12.0864	11.2519	11.2521	11.2378	12.1658	12.0653	11.8819	6.41e-05	0.000753387	0.00011171	0.000118095	-0.798145	-0.790409
P23589	Ca5a	14.6526	14.6847	14.5689	13.7169	13.8084	13.7741	14.479	14.3585	14.2809	1.68e-05	0.00043517	1.49e-05	0.000122272	-0.868926	-0.606347
P24270	Cat	17.7722	17.8503	17.8358	17.1735	17.195	17.2787	17.8658	17.9179	17.7757	1.61e-05	0.000425978	3.42e-05	2.48e-05	-0.603701	-0.63742
P24452	Capg	13.3163	12.9905	13.1281	14.8508	14.5106	14.454	13.5576	13.6753	13.6222	8.41e-05	0.000856608	7.41e-05	0.000671082	1.46017	0.986777
P24456	Cyp2d10	16.9191	16.9144	16.8382	15.9495	16.0871	16.2559	17.2552	16.9536	17.0417	0.000186668	0.00129696	0.000685435	0.000204264	-0.793067	-0.986011
P24549	Aldh1a1	18.5454	18.9194	18.6941	18.0634	17.9825	18.0824	18.5988	18.3869	18.3155	0.00321938	0.00789421	0.00263717	0.034032	-0.676817	-0.390891
P25085	Il1rn	12.0576	11.76	12.2318	13.9801	13.8055	13.3613	12.3692	12.6121	12.1709	0.000505371	0.0022092	0.000529752	0.00196818	1.69913	1.33153
P25206	Mcm3	13.6802	13.6539	13.9672	15.6682	15.7848	15.8868	14.0566	14.0912	13.9554	2.19e-06	0.00027366	2.55e-06	5.98e-06	2.01285	1.74556
P25322	Ccnd1	11.8035	11.7873	12.1991	13.3879	13.782	13.757	12.0377	12.0733	12.1189	5.2e-05	0.000680455	7.38e-05	0.000123211	1.71227	1.56563
P25785	Timp2	10.0618	10.4522	10.285	11.8609	11.6477	11.8803	10.3186	10.7556	10.4097	0.00012698	0.00106212	0.000153814	0.000381514	1.52999	1.30165
P26043	Rdx	17.366	17.4916	17.3819	16.7953	16.8076	16.7285	17.2054	17.2065	17.1105	2.66e-05	0.000509498	2.18e-05	0.000327679	-0.636062	-0.397046
P26149	Hsd3b2	9.83534	9.95324	9.79885	8.69009	9.09164	9.00327	9.6295	9.86544	9.55107	0.000872066	0.00312565	0.000954083	0.00296004	-0.934146	-0.753675
P26150	Hsd3b3	15.5138	15.4683	15.4689	14.6791	14.7935	14.8613	15.1855	15.2974	15.0685	0.000173949	0.00126081	0.000139801	0.00285598	-0.705705	-0.405836
P26350	Ptma	16.1431	16.1119	16.0643	16.8881	16.7452	16.7842	16.0921	16.1772	16.2065	1.16e-05	0.000386885	1.68e-05	2.67e-05	0.699402	0.64724
P27661	H2afx	13.4405	13.3943	13.2853	14.053	13.9558	13.9326	14.0509	13.9806	13.9519	3.72e-05	0.000588995	7.16e-05	0.963571	0.607128	-0.0140052
P28230	Gjb1	14.5475	14.527	14.6242	14.012	14.0021	13.8657	14.4909	14.4782	14.4487	2.62e-05	0.000509458	3.13e-05	8.28e-05	-0.606319	-0.51268
P28474	Adh5	17.4484	17.3485	17.2733	16.6619	16.6369	16.6432	17.2901	17.1534	17.0211	0.000225335	0.00142102	0.000210288	0.0013266	-0.709394	-0.507535
P28650	Adssl1	15.6193	15.2413	15.2427	14.7126	14.7241	14.5477	15.5016	15.3516	15.8038	0.00289429	0.00730603	0.00962576	0.00306733	-0.706299	-0.890844
P28843	Dpp4	16.6305	16.6059	16.5359	15.9163	15.9217	15.8759	16.406	16.4242	16.3609	1.26e-06	0.000258	1.26e-06	7.86e-06	-0.68615	-0.492422
P29533	Vcam1	13.1278	12.9967	12.8452	14.028	13.7426	13.6234	13.0546	13.0456	13.1435	0.00103668	0.00351658	0.00134422	0.00252481	0.808113	0.716773
P29758	Oat	15.5176	16.1898	16.0525	13.718	13.7673	13.2693	15.2465	15.2053	15.2634	8.92e-05	0.000878818	8.22e-05	0.000573908	-2.33506	-1.6535
P29788	Vtn	14.4119	14.5153	14.5633	15.6614	16.47	16.5144	14.5062	14.6391	14.4119	0.000490373	0.00217284	0.000825153	0.000885641	1.71848	1.69621
P30115	Gsta3	18.3037	18.2688	18.1229	17.5028	17.5384	17.5166	18.5014	18.2124	18.3544	0.000106092	0.000972018	0.000319049	0.000128827	-0.712528	-0.836765
P30355	Alox5ap	10.6305	10.8972	11.2197	12.0338	12.0708	12.0851	10.3344	11.0111	10.6761	0.00129528	0.00409143	0.0039591	0.0014689	1.14745	1.38937
P30412	Ppic	12.0655	11.9876	11.9606	13.744	13.3073	13.506	12.4043	12.6568	12.4514	5.1e-05	0.000680455	4.45e-05	0.00043277	1.51456	1.01492
P30681	Hmgb2	15.0807	14.9578	15.0759	16.4186	16.3219	16.3502	15.6797	15.6862	15.7191	2.01e-07	0.000185188	2.67e-07	8.6e-06	1.32542	0.668544
P31651	Slc6a12	14.2062	14.2635	14.4438	13.5535	13.5595	13.3811	14.2989	14.3042	14.2685	5.98e-05	0.000734207	0.000101995	0.000112731	-0.806489	-0.792487
P31996	Cd68	12.1256	12.0162	12.0486	13.0079	12.7395	12.6953	12.3174	12.353	12.1443	0.000714307	0.00276973	0.000674779	0.00374597	0.750776	0.542673
P32020	Scp2	18.5387	18.6692	18.7297	17.8983	18.0525	18.1625	18.2975	18.4993	18.5341	0.00226033	0.00613899	0.00199002	0.0145017	-0.60813	-0.405877
P33174	Kif4	10.652	10.6417	10.8403	11.9666	12.2138	12.6661	10.8018	10.8673	10.5052	0.000299999	0.00165281	0.000514952	0.000539872	1.57083	1.55742
P33267	Cyp2f2	17.3771	17.6024	17.6489	15.9509	16.1209	16.3277	17.6384	17.559	17.469	2.95e-05	0.000533185	5.45e-05	5.17e-05	-1.40962	-1.42226
P33587	Proc	14.5314	14.4934	14.4777	13.7223	13.9436	14.0255	14.0735	14.2194	14.2514	0.00138803	0.00429752	0.00110848	0.0398608	-0.60375	-0.284344
P33609	Pola1	9.10437	9.14993	8.69936	10.1072	10.1301	10.271	8.8057	9.01838	8.55799	0.000321153	0.00170605	0.000899291	0.000396773	1.1849	1.37544
P34884	Mif	13.9516	13.7489	13.6751	12.3798	12.4406	12.4366	13.7519	13.5707	13.5186	9.86e-06	0.000363989	1.22e-05	2.82e-05	-1.37284	-1.19471
P34914	Ephx2	18.3715	18.4612	18.4587	17.5137	17.5971	17.6342	18.3382	18.2788	18.2469	2.54e-06	0.000282148	2.71e-06	8.29e-06	-0.848791	-0.706293
P34927	Asgr1	14.791	14.6193	14.8058	14.0496	14.0942	14.0298	14.43	14.3525	14.1676	0.000476719	0.00213477	0.000397259	0.0442145	-0.680831	-0.258815
P34960	Mmp12	10.5523	10.7901	10.7791	11.8988	12.8008	12.8596	11.1875	11.1207	10.8339	0.00132224	0.0041569	0.0014594	0.00427629	1.81252	1.47236
P35276	Rab3d	11.8789	11.7948	11.912	12.6886	12.6749	12.9124	12.1073	12.1892	12.0907	4.94e-05	0.000679148	4.5e-05	0.000337688	0.896738	0.629596
P35459	Ly6d	11.0873	11.0875	11.1737	13.0272	12.8366	12.6861	11.0168	11.149	10.8561	4.35e-06	0.000308159	9.11e-06	6.22e-06	1.73378	1.84268
P35505	Fah	15.8417	15.843	15.8186	15.209	15.1645	15.1442	15.637	15.6696	15.5487	3.37e-06	0.000306016	2.7e-06	2.98e-05	-0.661821	-0.445875
P35576	G6pc	13.4595	13.5638	13.7851	12.5112	12.6529	12.8867	13.7526	13.8821	13.6374	0.000375582	0.00187256	0.00106969	0.000457937	-0.919169	-1.0737
P37889	Fbln2	12.8584	12.8931	13.0302	14.4138	14.3473	14.4913	13.165	13.5115	13.0889	3.83e-05	0.000601425	3.99e-05	0.000166499	1.49021	1.16231
P37913	Lig1	10.8357	10.726	10.7828	12.3248	12.5352	12.9312	11.1476	11.229	10.8719	8.92e-05	0.000878818	0.000104215	0.000291134	1.81558	1.51422
P39654	Alox15	11.1329	11.0643	11.27	13.0526	12.784	13.1175	12.2506	12.364	12.4973	1.01e-05	0.000364959	8.31e-06	0.003888	1.82899	0.614078
P39749	Fen1	13.1162	13.07	13.081	14.4486	14.4247	14.4753	13.2945	13.3669	13.2182	7.22e-08	0.000116172	1.44e-07	3.85e-07	1.36049	1.15633
P40237	Cd82	14.1616	14.3477	14.1771	13.3592	13.3022	13.3467	13.6793	13.8261	13.6881	2.61e-05	0.000509458	2.04e-05	0.001989	-0.892793	-0.395136
P40240	Cd9	11.8076	11.8631	11.9307	12.4697	12.4039	12.6116	12.1753	12.3608	12.2086	0.00044621	0.00205324	0.000367768	0.0366946	0.627931	0.246851
P41216	Acsl1	18.6406	18.9216	18.6691	17.831	18.0776	17.983	18.3337	18.2367	18.2632	0.00057556	0.00240029	0.000471582	0.0398684	-0.779903	-0.314013
P41593	Pth1r	9.68618	9.51162	9.26138	8.70476	8.66883	8.75833	9.09093	9.13752	9.0438	0.0009818	0.00338355	0.000779945	0.0260248	-0.775752	-0.380108
P41731	Cd63	11.993	11.8921	12.4008	14.3699	13.9607	14.1333	13.0259	13.3181	13.1279	7e-05	0.000779615	5.49e-05	0.00298722	2.05934	0.997317
P43006	Slc1a2	14.3459	14.6417	14.5878	12.2347	12.4459	11.7719	13.7334	13.6247	13.7629	3.59e-05	0.000581497	3.07e-05	0.00034397	-2.37429	-1.5562
P43275	Hist1h1a	13.1016	13.2131	13.2209	14.2643	14.1316	14.1491	13.8856	13.7057	13.9504	3.23e-05	0.000556557	2.79e-05	0.0105873	1.00312	0.334446
P43276	Hist1h1b	14.6219	14.381	14.5692	15.9887	15.7728	15.727	15.3383	15.2918	15.3221	1.99e-05	0.000462791	1.59e-05	0.00300099	1.30544	0.51213
P43406	Itgav	15.059	15.021	15.071	15.7572	15.714	15.7888	15.1419	15.2105	15.1389	6.5e-07	0.000258	9.42e-07	2.06e-06	0.70301	0.589556
P46656	Fdx1	15.4142	15.4726	15.2185	14.3633	14.3248	14.3427	14.7238	14.8236	14.6929	2.12e-05	0.000478007	1.7e-05	0.00312945	-1.02478	-0.403153
P47199	Cryz	16.9232	16.9113	16.7305	16.1147	16.125	16.1077	16.5828	16.5197	16.3704	0.000162055	0.0012194	0.000127489	0.00495012	-0.739201	-0.375161
P47226	Tes	12.0358	11.9293	12.0544	12.9435	12.8026	12.6671	11.9318	12.0493	11.9602	6.4e-05	0.000753387	0.000126061	0.00010493	0.797914	0.823982
P47876	Igfbp1	10.3656	11.1067	10.759	12.6225	12.8915	12.0528	10.4175	10.5672	10.5365	0.00056075	0.00235457	0.00142007	0.000724221	1.77851	2.0152
P48025	Syk	12.9275	12.5974	12.5546	13.5931	13.3041	13.2975	12.81	12.8875	12.8254	0.00321425	0.00788766	0.00338977	0.010707	0.705094	0.557289
P49290	Epx	13.1534	13.1041	13.142	14.725	14.5892	14.913	14.2914	14.3185	14.2268	2.77e-06	0.000286697	2.37e-06	0.0029347	1.60924	0.463495
P49429	Hpd	17.8206	17.8131	17.7163	17.0215	17.0468	16.9114	17.7265	17.7098	17.5412	3.94e-05	0.000602843	4.7e-05	0.000125584	-0.790117	-0.665909
P49452	Cenpc	7.75505	7.76433	7.47871	8.99332	8.88838	8.6697	8.86602	8.42595	8.54412	0.000555806	0.00234116	0.000599511	0.332313	1.18443	0.238433
P49717	Mcm4	13.0936	13.1701	13.2383	14.8315	14.9009	14.9879	13.3759	13.301	13.1503	6.26e-07	0.000258	1.09e-06	1.44e-06	1.73938	1.63098
P49718	Mcm5	13.5772	13.641	13.7764	15.5237	15.6654	15.7184	13.9959	13.9838	13.7515	1.43e-06	0.000258	1.79e-06	3.71e-06	1.971	1.72547
P50096	Impdh1	11.3503	11.0692	11.0849	11.8853	11.717	11.7163	11.3382	11.4106	11.4349	0.00158693	0.00472388	0.00133711	0.0138288	0.604722	0.378296
P50247	Ahcy	19.3127	19.34	19.2332	18.6811	18.6963	18.5414	19.1038	19.0926	18.8696	0.000488205	0.00216901	0.000395958	0.00672625	-0.655726	-0.382397
P50431	Shmt1	17.0875	17.2062	17.1498	16.4458	16.4406	16.555	16.8622	16.9647	16.8776	2.84e-05	0.000528031	2.35e-05	0.000330689	-0.667341	-0.421071
P50462	Csrp3	14.3015	14.458	14.5247	12.6383	12.8953	12.8014	13.5237	13.6288	13.9313	4.37e-05	0.000628845	3.45e-05	0.000952492	-1.64976	-0.916261
P50543	S100a11	10.0031	9.6893	10.1695	11.5445	11.2453	11.3012	10.5241	10.5357	10.5586	0.00015319	0.00117804	0.000123772	0.00234771	1.40969	0.824192
P51658	Hsd17b2	16.1439	16.2496	16.3564	15.4962	15.4616	15.5748	15.4502	15.7052	15.6186	0.000215845	0.00138695	0.000286716	0.624853	-0.739076	-0.080455
P51807	Dynlt1	10.164	10.0553	10.4739	10.9487	10.9633	10.9822	11.281	11.0498	11.2801	0.000475038	0.00212854	0.00215516	0.19669	0.733618	-0.238934
P51880	Fabp7	12.4348	12.5583	12.8499	13.5773	13.3618	13.3289	12.9133	12.8995	12.6781	0.00238901	0.00636145	0.0022934	0.0106912	0.808339	0.59237
P52430	Pon1	14.7416	14.8897	14.7953	13.9095	14.1656	14.2287	14.9774	14.8554	14.8067	0.000344952	0.00177931	0.000804862	0.000476673	-0.707628	-0.778578
P52431	Pold1	11.8811	12.0542	11.7628	12.6112	12.5503	12.5563	12.1729	12.0671	11.9288	0.000772046	0.00291063	0.000784315	0.00318878	0.673237	0.516332
P52480	Pkm	15.7813	15.6934	15.7867	17.0433	16.8025	16.795	16.0096	16.1126	16.6217	0.00171592	0.00499475	0.00138694	0.0230118	1.12648	0.632292
P52840	Sult1a1	16.3873	16.1194	16.3699	15.8197	15.7214	15.551	16.913	16.7119	16.5955	0.000425213	0.00200177	0.00659116	0.000342165	-0.594857	-1.0428
P52875	Tmem165	12.251	12.1604	12.2998	12.9789	12.8732	13.043	12.2018	12.3615	12.3652	7.31e-05	0.000793109	0.000100009	0.000181506	0.727973	0.655574
P53690	Mmp14	10.2906	10.0976	10.2929	11.1376	10.9905	10.8832	10.3168	10.4123	10.4297	0.000222555	0.00141265	0.000238905	0.000849867	0.776716	0.617475
P54227	Stmn1	13.3459	13.4193	13.5668	15.3367	15.3786	15.5289	13.4466	13.8112	13.6641	3.9e-06	0.000308159	4.94e-06	9.52e-06	1.97077	1.77414
P55097	Ctsk	9.86776	9.8252	10.0546	11.6824	11.2667	11.0114	10.0807	10.4182	10.2915	0.000728297	0.00281062	0.000721637	0.00325028	1.40432	1.05673
P55194	Sh3bp1	11.6043	11.374	11.5063	12.2825	12.1216	12.1467	11.5772	11.6451	11.6917	0.000189874	0.00130687	0.000202768	0.000739451	0.688757	0.545624
P56565	S100a1	13.8804	13.6075	13.5485	13.0652	13.0351	13.0449	13.7589	13.7838	13.6216	0.000598951	0.0024545	0.0012535	0.000881405	-0.630428	-0.67305
P56654	Cyp2c37	14.6648	15.2281	14.5011	12.5602	12.7487	12.379	13.0061	12.9834	13.0249	6.93e-05	0.000775906	7.56e-05	0.147694	-2.23539	-0.442184
P56656	Cyp2c39	10.0814	9.84063	9.83322	8.35164	8.83698	8.77028	9.94647	9.92457	10.0539	0.00014945	0.00116886	0.000301389	0.000235805	-1.26544	-1.32203
P56657	Cyp2c40	15.9389	16.271	16.0585	14.8234	14.8791	14.8265	15.3142	15.3395	15.5469	5.28e-05	0.000687202	4.17e-05	0.00353335	-1.24645	-0.557181
P57016	Lad1	10.1689	10.2482	10.3222	9.55291	9.38683	9.56926	9.24103	9.34583	9.71534	0.00147321	0.00450238	0.00321081	0.863227	-0.743411	0.0689328
P59266	Fitm2	12.893	13.2029	13.0149	12.2223	12.2957	12.3439	12.4938	12.5534	12.5947	0.000287132	0.00162308	0.000246883	0.0453469	-0.749633	-0.260004
P61922	Abat	16.7858	16.8421	16.7818	16.1816	16.2093	16.0301	16.8564	16.7272	16.5706	0.000395525	0.00191858	0.000499364	0.00105697	-0.662872	-0.577714
P61939	Serpina7	7.93484	7.81207	8.07623	9.4044	9.9998	9.6621	8.01913	7.77423	7.84279	5.17e-05	0.000680455	0.000102995	8.43e-05	1.74772	1.81005
P62482	Kcnab2	10.1274	10.0559	9.97994	11.0749	10.9754	10.9188	10.4928	10.3743	10.3335	1.94e-05	0.000460278	1.59e-05	0.000230761	0.935288	0.589501
P63168	Dynll1	12.3065	12.3326	12.4978	13.6058	13.5535	13.5501	12.4264	12.5367	12.5236	1.62e-06	0.000258	2.11e-06	3.77e-06	1.1908	1.07423
P63213	Gng2	11.3782	11.4597	11.2995	12.3192	12.1199	12.1094	11.3847	11.607	11.5918	0.000230256	0.0014367	0.00025741	0.000798041	0.803724	0.65503
P63254	Crip1	12.6467	12.6195	12.6753	13.8727	13.357	13.9985	12.6368	13.0087	13.1362	0.00401503	0.00933705	0.00392279	0.0160687	1.09554	0.815484
P68510	Ywhah	13.9626	13.9816	13.8721	14.6241	14.6695	14.7121	13.7749	13.8987	13.8222	3.16e-06	0.000306016	8.61e-06	3.69e-06	0.729815	0.836628
P70248	Myo1f	13.368	13.1995	13.3825	14.5908	14.2349	14.3068	13.5111	13.7442	13.6986	0.000270602	0.00157534	0.000241708	0.00191019	1.06085	0.726194
P70429	Evl	13.0078	12.8036	12.9632	14.2054	13.9595	14.0046	13.0387	13.1799	13.1674	2.94e-05	0.000533185	3.32e-05	0.000104902	1.13165	0.927807
P70663	Sparcl1	9.4493	9.89356	9.60613	10.8527	10.6547	10.6727	9.68741	9.8362	10.066	0.000784871	0.00293637	0.000850579	0.00274173	1.07701	0.863477
P70694	Akr1c6	18.6907	18.6016	18.5274	17.8261	17.8646	17.9344	18.8579	18.8336	18.8632	2.04e-06	0.00027366	1.06e-05	1.91e-06	-0.731504	-0.976527
P70698	Ctps1	13.3945	13.449	13.4634	14.1379	14.1067	14.1416	13.3831	13.3865	13.3501	6.16e-08	0.000116172	2.56e-07	1.47e-07	0.693102	0.755513
P70699	Gaa	14.9585	14.9928	14.7828	14.1984	14.2295	14.1735	14.6501	14.5987	14.6449	4.59e-05	0.000649084	3.74e-05	0.00063928	-0.710895	-0.430762
P81117	Nucb2	13.9102	13.7873	14.3217	14.7775	14.8266	14.6174	13.4888	13.6825	13.5695	0.000682672	0.00268645	0.00629518	0.000576471	0.734119	1.16023
P85094	Isoc2a	15.2979	15.1669	15.2739	14.3347	14.4742	14.3694	15.6777	15.4422	15.558	9.92e-06	0.000364321	5.85e-05	9.02e-06	-0.853465	-1.16656
P97310	Mcm2	13.4063	13.3333	13.5145	15.2591	15.4063	15.4893	13.5765	13.6558	13.5424	3.52e-07	0.000231521	6.99e-07	1.02e-06	1.9669	1.79338
P97311	Mcm6	13.2031	13.2304	13.6123	15.3817	15.512	15.629	13.8658	13.8249	13.669	7.62e-06	0.000346534	7.77e-06	3.09e-05	2.15896	1.72101
P97314	Csrp2	9.09452	9.2382	9.47329	10.2959	10.2755	10.536	10.2785	10.1434	10.547	0.000493697	0.00218285	0.000769483	0.948861	1.10044	0.0461479
P97315	Csrp1	14.9561	15.2055	15.2769	16.2608	15.8266	16.2901	15.116	15.477	15.1548	0.00242883	0.00642093	0.00316848	0.00553844	0.979657	0.876556
P97364	Sephs2	15.563	15.5954	15.6258	14.8461	14.8247	14.7847	15.9221	15.7789	15.7637	1.49e-06	0.000258	6.53e-06	1.54e-06	-0.776284	-1.0031
P97425	Ear2	10.712	10.4584	10.4636	11.6991	11.6923	11.9037	11.3753	11.4471	11.3449	3.14e-05	0.000550302	2.81e-05	0.0153042	1.2204	0.37594
P97430	Slpi	9.36587	8.94865	8.5573	9.97684	10.9294	10.4447	8.94802	8.84941	9.08393	0.00363675	0.00866027	0.00598496	0.00604779	1.49306	1.48988
P97480	Eya3	11.1557	11.4316	11.054	10.4056	10.4986	10.5363	10.5498	10.6984	10.7432	0.00126118	0.00404105	0.00124327	0.282466	-0.733653	-0.183671
P97751	Vipr1	11.3876	11.4167	11.1323	10.7313	10.465	10.6199	11.399	11.492	11.3248	0.000497014	0.00219224	0.00125841	0.000644273	-0.706814	-0.799867
P97797	Sirpa	13.3338	13.0025	13.0238	14.2041	14.0424	14.057	13.1394	13.2883	13.1938	0.000136709	0.00111076	0.000191483	0.000322812	0.981128	0.894031
P97816	S100g	10.4155	10.4032	10.6808	13.3612	13.3867	13.3445	10.7715	10.6241	10.4155	3.66e-07	0.000231521	7.94e-07	9.24e-07	2.86426	2.7604
P97820	Map4k4	11.4395	11.4526	11.3118	12.4204	12.3184	12.5061	11.7789	11.768	11.7091	8.09e-06	0.000349414	6.44e-06	8.19e-05	1.01365	0.662951
P97825	Hn1	11.6083	11.6023	11.656	12.3283	12.338	12.5213	11.6926	11.6976	11.6748	1.17e-05	0.000386885	1.64e-05	2.8e-05	0.773707	0.707568
P98086	C1qa	11.2879	11.3279	11.267	12.0503	11.9361	11.8593	11.3202	11.4103	11.4694	6.91e-05	0.000775906	8.16e-05	0.000222244	0.654322	0.548615
P99029	Prdx5	15.8838	15.9565	15.91	15.2884	15.2755	15.2396	15.6676	15.6838	15.5734	5.03e-06	0.000317253	3.65e-06	9.99e-05	-0.648948	-0.373763
Q00493	Cpe	7.10944	7.98001	7.53288	9.47969	9.2754	9.28062	7.99433	7.98727	7.97704	0.000360748	0.00182587	0.000358029	0.00167186	1.80446	1.35902
Q00612	G6pdx	14.9618	14.6503	14.7897	15.5808	15.3755	15.4095	15.251	15.1574	15.1094	0.00148501	0.00451964	0.00120278	0.0587624	0.65467	0.282647
Q00915	Rbp1	15.8641	15.4441	15.6606	16.4997	16.2776	16.2528	15.5561	15.8399	15.5824	0.00383551	0.00900851	0.00626167	0.00640599	0.687071	0.68387
Q01279	Egfr	16.9618	16.8115	16.9604	15.9091	16.0496	16.1051	16.4281	16.6646	16.6965	0.000218665	0.00139544	0.000186462	0.00202919	-0.88996	-0.575137
Q01320	Top2a	11.7638	11.64	11.8665	13.5863	13.6501	14.5969	11.371	11.9827	11.7543	0.000518652	0.00224984	0.000966002	0.000846366	2.18769	2.24177
Q01514	Gbp1	13.1046	13.1045	13.1547	11.4	11.7336	11.7264	12.1329	12.619	12.6725	0.00032474	0.0017155	0.000260849	0.00524125	-1.50127	-0.854837
Q02105	C1qc	10.1392	10.5022	10.2172	11.3091	11.2357	11.2327	9.85985	10.2744	10.0885	0.000258585	0.00153272	0.000867723	0.000292704	0.972972	1.18492
Q02956	Prkcz	10.0181	9.9912	10.3215	9.24993	9.42419	9.40626	9.40253	9.63855	9.6143	0.00155428	0.00466474	0.00151931	0.292574	-0.750147	-0.191663
Q03249	Galt	14.8644	14.5717	14.7091	14.1371	14.092	14.1104	14.7245	14.8364	14.7771	0.000198455	0.00134115	0.000478251	0.000271946	-0.601925	-0.66616
Q03734	Serpina3m	12.5103	12.8812	12.4431	13.3694	13.5454	13.5857	12.6112	12.6873	12.3091	0.00140874	0.00435064	0.00301214	0.00197216	0.888632	0.964281
Q04447	Ckb	14.299	14.2882	14.5168	15.7348	15.4521	15.6786	14.8623	14.9998	14.8102	6.05e-05	0.000739152	4.87e-05	0.00100787	1.25383	0.731062
Q05117	Acp5	13.0398	13.1444	13.1198	12.5051	12.4592	12.47	13.1615	13.1868	13.3696	3.36e-05	0.000565418	0.000120203	3.79e-05	-0.623261	-0.761202
Q05421	Cyp2e1	17.4729	17.7302	17.5201	15.6272	15.7195	15.7854	16.7239	16.797	16.8317	1.19e-06	0.000258	1.08e-06	2.42e-05	-1.86373	-1.07354
Q06185	Atp5i	14.866	14.7876	14.9746	14.0318	14.1567	14.2614	15.1566	15.1473	15.1395	1.95e-05	0.000460278	0.000116612	1.83e-05	-0.726094	-0.997832
Q06890	Clu	14.6146	14.9899	14.8933	16.2524	16.9919	16.9638	14.5408	14.8626	14.4571	0.000214723	0.00138448	0.000524166	0.000291191	1.90348	2.11592
Q07456	Ambp	14.022	14.1501	14.1283	14.5544	14.9065	15.015	13.8623	13.9487	13.8277	0.000573905	0.00239611	0.00241454	0.000583142	0.725187	0.945735
Q07797	Lgals3bp	13.9148	14.0349	14.0656	14.6411	14.555	14.7514	14.2724	14.2767	14.3224	0.000133119	0.00109354	0.000105913	0.00262276	0.644069	0.358668
Q08048	Hgf	10.4273	10.4871	10.3842	11.1122	11.0837	11.1863	10.3616	10.3159	10.3082	1.34e-06	0.000258	3.57e-06	1.68e-06	0.694533	0.798821
Q08093	Cnn2	12.9883	13.0151	13.0932	14.016	13.7192	13.8638	13.3897	13.5232	13.5514	0.000199318	0.00134381	0.000158194	0.0102481	0.834095	0.378223
Q08761	Pros1	13.4837	13.7616	14.1283	14.7872	14.823	14.6734	12.936	13.2332	12.9361	0.000202244	0.00134946	0.00365888	0.000161539	0.970015	1.72614
Q08879	Fbln1	14.2039	14.3352	14.1773	15.0111	15.0799	15.2049	14.1293	14.4976	14.1159	0.000513957	0.00223497	0.000870385	0.000920404	0.859853	0.851027
Q18PI6	Cd84	12.5627	12.6218	12.5599	13.3541	13.2559	13.2671	12.6255	12.6293	12.5082	5.23e-06	0.000317715	8.81e-06	9.31e-06	0.710894	0.704701
Q283N4	Urad	15.2674	15.1088	15.3471	14.6909	14.4383	14.5172	15.0008	15.2121	15.0563	0.000955456	0.00331949	0.00099573	0.00362902	-0.692269	-0.540916
Q3TA59	Jmjd8	13.1257	14.035	14.0172	11.9053	12.057	11.8741	11.6988	12.2204	12.2804	0.00148359	0.00451737	0.00212772	0.910639	-1.78045	-0.121062
Q3TBT3	Tmem173	10.7035	10.6696	10.7233	11.4618	11.2589	11.2883	10.9682	10.8632	11.0617	0.000321629	0.00170605	0.000260401	0.00463776	0.637489	0.371925
Q3TC72	Fahd2	14.8307	14.7496	14.6583	14.0588	14.174	14.148	14.7782	14.6432	14.5756	0.000216585	0.00138695	0.00027348	0.000592899	-0.619305	-0.538718
Q3TH73	Ttyh2	11.1663	11.3785	11.3056	10.5268	10.7934	10.7658	10.909	11.0522	11.0599	0.00242827	0.00642093	0.00194905	0.0380369	-0.588118	-0.311714
Q3TJD7	Pdlim7	13.0946	13.2593	13.2728	14.3381	14.1691	14.4553	13.3433	13.6336	13.3489	0.0001517	0.00117397	0.000161495	0.000600813	1.11194	0.878862
Q3TMW1	Ccdc102a	6.99856	6.56325	6.31831	7.67067	7.65174	7.79871	6.62916	6.53756	6.74403	0.00116124	0.00381913	0.00193829	0.00203712	1.08033	1.07013
Q3TRM8	Hk3	14.4856	14.2497	14.3396	15.131	14.966	14.8198	14.3062	14.3595	14.4689	0.00134508	0.0042053	0.00210998	0.00250448	0.613979	0.594072
Q3U3R4	Lmf1	14.0585	14.0135	14.1783	13.2054	13.2991	13.4003	13.8139	13.9586	13.9013	7.65e-05	0.00081685	7.61e-05	0.000376027	-0.781796	-0.589638
Q3U4G3	Xxylt1	10.9191	10.6642	10.5226	9.19857	9.5031	9.44603	10.6775	10.4441	10.5006	0.000123325	0.00104542	0.000159164	0.000331466	-1.3194	-1.15815
Q3U9N9	Slc16a10	13.3331	13.3958	13.3616	12.5785	12.7528	12.6974	12.6032	12.8188	12.7686	0.000104289	0.000963399	0.000150251	0.729271	-0.687228	-0.0539301
Q3UEG6	Agxt2	17.0829	16.9314	16.9289	16.3321	16.4239	16.3224	16.9511	16.8543	16.8167	9.31e-05	0.000896344	0.000107282	0.000312231	-0.621589	-0.514575
Q3UJU9	Rmdn3	15.8371	15.9999	15.8457	15.1147	15.1856	15.1758	15.7721	15.5344	15.5345	0.000273581	0.00158328	0.000227235	0.00305362	-0.735502	-0.454915
Q3UNX5	Acsm3	15.9263	15.8313	15.7541	15.2003	15.246	15.0763	15.7902	15.5965	15.5265	0.000699195	0.00272697	0.000638165	0.0042082	-0.662986	-0.463534
Q3UP75	Ugt3a1	14.6589	15.1071	14.7097	13.5538	13.9588	13.8843	14.0858	14.1784	14.1171	0.00159012	0.00472787	0.00141922	0.168053	-1.02626	-0.328103
Q3UQA7	Selh	10.3713	10.4088	10.391	11.4765	11.4963	11.3527	10.7718	10.7783	10.5138	3.29e-05	0.000560032	3.05e-05	0.000207146	1.05147	0.75383
Q3UUF8	Ankrd34b	11.2342	10.9125	11.13	9.40334	9.36133	9.84493	11.8296	11.7412	11.9138	1.6e-05	0.000425978	0.000132759	1.37e-05	-1.55567	-2.29163
Q3UVU3	Slc30a10	12.8123	12.6441	12.6833	11.851	12.0683	12.2865	12.5756	12.7502	12.5679	0.00345319	0.00833396	0.00427207	0.0083209	-0.644645	-0.562632
Q3UZA1	Rcsd1	13.4103	13.2671	13.3822	14.0305	13.8627	13.9488	13.2866	13.4394	13.5669	0.00083272	0.00304102	0.00103911	0.00218699	0.594105	0.51632
Q3V1T4	Lepre1	9.78822	9.85784	9.94854	11.3041	11.1512	11.1897	9.79059	10.0447	10.0262	6.69e-06	0.000346018	9.63e-06	1.47e-05	1.35014	1.26119
Q3V3R1	Mthfd1l	14.0176	13.7216	13.597	15.2515	15.2098	15.2083	15.0096	14.8594	14.6467	9.58e-05	0.000913677	9.2e-05	0.0635012	1.44449	0.384651
Q4FZF3	Ddx49	8.92578	9.21911	8.89434	8.46767	8.28911	8.23295	8.9111	8.87935	8.7246	0.00225831	0.00613579	0.00220634	0.00960258	-0.683165	-0.508439
Q504P2	Clec12a	10.4755	10.058	10.2326	11.1183	11.0393	10.9437	10.2456	10.3836	10.2946	0.000741641	0.00284567	0.00107682	0.00156379	0.778395	0.72585
Q571I4	Sgk223	10.2493	10.0657	10.0464	10.9334	10.7334	10.7091	10.1159	10.1149	10.1386	0.000199448	0.00134381	0.000348732	0.000356524	0.671481	0.668823
Q5FW57	Gm4952	15.8535	15.96	15.6061	14.8522	15.0157	14.7922	15.8967	15.757	15.7003	0.000262727	0.00154481	0.000433525	0.000495173	-0.919831	-0.897981
Q5FW60	Mup20	16.1177	16.1314	16.0996	14.7223	14.9926	15.2623	15.0681	15.3443	15.1543	0.000499168	0.00219383	0.000568282	0.414213	-1.1238	-0.196467
Q5PSV9	Mdc1	11.9377	11.823	11.8302	12.7783	12.8645	13.0051	11.8004	11.7986	11.7186	4.7e-06	0.000315809	1.08e-05	6.33e-06	1.01898	1.11008
Q5SGK3	Aox2	13.0597	13.4627	13.2167	11.4634	11.7437	11.7803	12.1011	12.2144	12.2479	5.5e-05	0.000698272	4.79e-05	0.0165391	-1.58392	-0.525367
Q5SSH8	Cyb5d2	12.5225	12.5339	12.5531	11.8399	12.0731	11.9201	12.4151	12.4789	12.464	0.000107678	0.000973877	0.000132831	0.000314366	-0.592151	-0.508295
Q5SSL4	Abr	11.1868	11.1804	11.2212	12.1224	11.85	11.8396	11.0934	11.3187	11.2097	0.00030123	0.00165586	0.000507963	0.000552186	0.741195	0.730049
Q5SXY1	Specc1	12.9008	12.7998	12.7564	13.5334	13.3929	13.3337	12.8921	12.8787	12.8261	0.000116689	0.00101416	0.000168358	0.000265496	0.601023	0.554378
Q5U419	Mfsd3	12.8168	12.9431	12.8498	12.1667	12.2277	12.38	12.2734	12.5434	12.5883	0.0024809	0.00650676	0.0021592	0.171487	-0.61176	-0.210199
Q5U431	Gpr39	11.445	11.5809	11.5682	12.2177	12.0762	12.1818	11.5914	11.7257	11.4726	0.000350948	0.00180063	0.000469973	0.00085732	0.627158	0.561976
Q60605	Myl6	14.9676	14.9571	15.0473	15.6244	15.5122	15.6141	15.3634	15.3938	15.2585	6.78e-05	0.000771541	5.47e-05	0.00659337	0.592873	0.24495
Q60715	P4ha1	13.2813	13.284	13.296	14.2389	13.9722	14.311	13.512	13.6529	13.7018	0.000271018	0.00157534	0.000225829	0.00294615	0.886894	0.55179
Q60759	Gcdh	16.9965	17.0415	16.8958	16.3802	16.4248	16.3166	17.5535	17.1351	17.1651	0.000706532	0.00274683	0.00529791	0.000616238	-0.604114	-0.910704
Q60760	Grb10	9.51549	9.49988	9.6815	10.2181	10.1658	10.2202	9.79643	9.84745	9.8306	5.04e-05	0.000680455	4.07e-05	0.000783782	0.635737	0.376534
Q60847	Col12a1	14.1116	14.0656	14.1689	15.6789	15.0117	15.2687	14.1783	14.233	14.2768	0.000549963	0.0023306	0.000749852	0.00128269	1.20443	1.09039
Q60875	Arhgef2	12.9146	12.859	12.8087	13.6593	13.5588	13.5252	12.9859	13.0787	13.0222	1.16e-05	0.000386885	1.14e-05	5.55e-05	0.720351	0.55216
Q60936	Adck3	16.194	15.8982	15.8627	15.1494	15.1346	15.2264	16.5015	16.303	16.288	7.75e-05	0.000817484	0.000593314	6.88e-05	-0.814815	-1.19403
Q60973	Rbbp7	11.888	12.1119	11.985	12.65	12.6641	12.8815	11.8438	12.019	11.8333	0.000224563	0.00142049	0.000579837	0.000293459	0.736903	0.833154
Q60991	Cyp7b1	16.7215	17.2263	17.6097	14.5958	14.6951	15.0266	15.1016	15.5724	15.9941	0.000724361	0.00279837	0.000640935	0.104534	-2.41335	-0.783517
Q61029	Tmpo	13.1026	12.9797	12.9886	13.6688	13.6439	13.6735	13.2021	13.1739	13.1662	3.89e-06	0.000308159	3.52e-06	2e-05	0.638438	0.481361
Q61033	Tmpo	14.307	14.2246	14.2361	14.8756	14.8417	14.8279	14.4093	14.3579	14.378	1.35e-06	0.000258	1.46e-06	5.43e-06	0.592529	0.466702
Q61091	Fzd8	10.9717	11.0343	11.1431	11.5992	11.6439	11.668	11.2407	11.1849	11.0804	0.000128172	0.00106587	0.000138421	0.000492735	0.58738	0.468396
Q61093	Cybb	14.0362	13.5926	13.8644	14.6241	14.4144	14.4431	13.9073	14.0742	14.0037	0.00438454	0.00996906	0.00433749	0.0167366	0.662794	0.498751
Q61133	Gstt2	15.2774	15.3542	15.2888	14.5626	14.6236	14.6208	15.6987	15.355	15.2993	0.000411012	0.00196129	0.00130263	0.000473228	-0.704459	-0.848653
Q61263	Soat1	12.0464	11.8007	11.9064	13.7403	13.4355	13.5308	12.1451	12.3379	12.3218	1.06e-05	0.000371683	1.08e-05	4.51e-05	1.65101	1.30057
Q61285	Abcd2	13.1214	13.0808	13.14	14.8159	14.9736	14.7733	14.4534	14.2296	14.2996	1.13e-06	0.000258	1.14e-06	0.000998792	1.74022	0.526745
Q61337	Bad	9.29342	9.13424	9.40207	8.40677	8.6406	8.62708	10.1073	9.9098	9.93747	2.63e-05	0.000509483	0.000998783	2.03e-05	-0.718427	-1.42669
Q61398	Pcolce	10.504	10.3371	10.5182	11.4324	11.2758	11.5089	10.8017	10.7629	10.858	4.97e-05	0.000680455	4.13e-05	0.000577802	0.952594	0.598174
Q61462	Cyba	12.9915	12.5816	12.7289	13.5578	13.3689	13.3646	12.7747	12.8832	12.911	0.00243972	0.00644507	0.00298831	0.00615323	0.663129	0.574151
Q61503	Nt5e	13.7308	13.7087	13.4731	12.7784	12.7001	12.6472	13.08	13.0745	13.077	4.8e-05	0.000667007	3.91e-05	0.00606287	-0.928959	-0.368564
Q61526	Erbb3	11.7014	11.7104	11.6975	10.9366	10.9237	11.1818	11.3122	11.4776	11.4744	0.000460731	0.00209511	0.000375507	0.00600366	-0.689073	-0.407408
Q61553	Fscn1	14.2076	14.0637	14.0952	14.8493	14.5985	14.7546	14.2459	14.3617	14.3768	0.0006063	0.00247921	0.000528646	0.0046069	0.611966	0.406042
Q61576	Fkbp10	11.5468	11.4213	11.5624	13.4253	13.0996	13.2308	11.9151	12.098	11.938	5.15e-06	0.000317253	4.48e-06	3.13e-05	1.74176	1.2682
Q61581	Igfbp7	12.4967	12.3274	12.3896	13.5389	13.3156	13.4577	12.5223	12.672	12.5972	2.11e-05	0.000478007	2.34e-05	7.8e-05	1.03284	0.840247
Q61585	G0s2	11.4711	11.2365	11.4544	10.6843	10.6182	10.7234	12.1508	11.7317	11.633	0.000608536	0.00248421	0.00657308	0.000504355	-0.712018	-1.16321
Q61599	Arhgdib	15.0385	14.7792	14.9577	15.8217	15.6027	15.6737	15.0716	15.1892	15.1978	0.000324927	0.0017155	0.000299028	0.00198484	0.774215	0.546465
Q61686	Cbx5	13.7625	13.7736	13.74	14.4594	14.3097	14.4785	13.89	13.7878	13.8071	2.51e-05	0.000504519	3.38e-05	6.48e-05	0.657141	0.587547
Q61694	Hsd3b5	16.6206	16.775	16.6471	13.2007	13.3052	13.4258	14.8693	15.3473	15.6181	6.47e-06	0.000346018	4.75e-06	0.000118612	-3.37032	-1.96767
Q61739	Itga6	11.0513	11.1692	10.8736	11.7383	11.6282	11.5564	11.2295	11.3545	11.1797	0.00169837	0.00496925	0.0014423	0.0138971	0.609592	0.386387
Q61753	Phgdh	12.3908	12.6838	12.5425	13.8984	13.7499	13.7509	13.5278	13.4679	13.4579	1.2e-05	0.000386885	1.14e-05	0.0198936	1.26071	0.315183
Q61878	Prg2	11.8194	11.7402	11.8605	13.2057	13.0778	13.5914	12.5556	13.0227	12.8411	0.000351957	0.0018019	0.000310032	0.0657889	1.48494	0.485188
Q61879	Myh10	16.3604	16.3879	16.421	17.2316	16.9933	17.1743	16.5738	16.6006	16.5244	5.49e-05	0.000698272	5.55e-05	0.000260099	0.743289	0.566797
Q61881	Mcm7	13.3633	13.4191	13.5855	15.3569	15.53	15.6623	13.676	13.8087	13.6261	1.69e-06	0.000258	2.08e-06	4.31e-06	2.06047	1.81281
Q62148	Aldh1a2	9.60767	9.5643	9.5364	11.0192	10.8059	11.3328	9.75593	10.3957	10.2796	0.00101867	0.00348114	0.000846975	0.0102787	1.4832	0.908915
Q62159	Rhoc	11.9174	11.765	12.2697	12.5136	12.6475	12.6137	11.7361	11.9076	11.7874	0.0025277	0.00658979	0.00908839	0.0026097	0.607562	0.781208
Q62192	Cd180	12.0161	11.9168	11.9285	12.6943	12.5552	12.4537	12.1127	12.1729	12.1268	0.000200865	0.00134717	0.0001834	0.00130201	0.613946	0.43024
Q62193	Rpa2	11.4416	11.4251	11.4329	12.1357	12.1487	12.2721	11.7545	11.79	11.6573	1.33e-05	0.000400794	1.04e-05	0.000206033	0.752319	0.451578
Q62219	Tgfb1i1	12.9555	13.0234	13.0333	14.0842	13.9214	14.0992	12.8741	13.1738	12.9466	3.45e-05	0.000571692	6.31e-05	6.1e-05	1.03088	1.03675
Q62264	Thrsp	13.6585	14.0452	13.7055	12.4058	12.1948	12.7206	13.4833	13.5072	13.3963	0.000381459	0.00189542	0.000376455	0.0017938	-1.36264	-1.02183
Q62266	Sprr1a	12.8901	13.0254	13.1817	15.7336	15.6777	15.5003	13.1072	13.3798	12.9341	2.26e-06	0.000276116	3.32e-06	4.28e-06	2.60482	2.49687
Q62393	Tpd52	13.6491	13.6773	13.8013	14.4276	14.3391	14.3864	13.8074	13.8393	13.8067	1.06e-05	0.000371683	1.22e-05	3.49e-05	0.675121	0.566583
Q63836	Selenbp2	19.3617	19.9544	19.9219	18.0254	17.5947	17.995	18.1476	18.5919	18.7983	0.000806406	0.0029835	0.000699473	0.093144	-1.87431	-0.640897
Q63880	Ces3a	15.0893	15.1326	15.3598	14.1086	14.3295	14.3411	16.2804	15.6869	16.1856	0.000165721	0.00123468	0.00441402	0.000130586	-0.93417	-1.79126
Q63886	Ugt1a1	14.4862	14.532	14.5437	13.3467	13.5544	13.507	15.0176	14.7659	14.8653	5.37e-06	0.000321402	2.96e-05	4.81e-06	-1.05129	-1.41358
Q640N1	Aebp1	11.5535	11.6269	11.5442	12.6468	12.3398	12.5178	11.7177	12.0271	11.8258	0.000333891	0.00174775	0.000302886	0.00216689	0.926597	0.644609
Q640N3	Arhgap30	10.2004	10.0941	10.1339	10.8544	10.6649	10.6806	10.3276	10.2407	10.3873	0.000283232	0.00161495	0.000259333	0.00178146	0.590455	0.414752
Q64127	Trim24	8.04743	8.01499	7.8253	8.78904	8.97274	8.51794	8.16585	8.06954	8.1072	0.00147559	0.00450238	0.00161981	0.00479122	0.797332	0.645709
Q64337	Sqstm1	12.4322	12.4998	12.5526	13.7189	13.773	13.8464	11.8855	12.34	12.1178	1.63e-05	0.00042718	7.53e-05	1.64e-05	1.28458	1.66501
Q64374	Rgn	18.6621	18.6402	18.3326	17.4233	17.5334	17.5258	18.2511	18.2655	18.1729	8.56e-05	0.000865693	7.8e-05	0.000580384	-1.05082	-0.735695
Q64378	Fkbp5	15.2019	15.197	15.3046	15.8557	15.9343	15.6903	15.3686	15.3627	15.3988	0.000260777	0.00153951	0.000261986	0.00118405	0.59228	0.450099
Q64442	Sord	18.4252	18.5107	18.3423	17.6636	17.6554	17.7372	18.1126	18.1137	18.0178	2.35e-05	0.000492045	1.81e-05	0.000651899	-0.740642	-0.395945
Q64449	Mrc2	12.5733	12.7662	12.61	14.1817	13.8012	14.0434	12.7929	12.9562	12.7459	4.41e-05	0.00063209	5.55e-05	0.000126612	1.35894	1.17713
Q64458	Cyp2c29	17.5925	17.5264	17.1802	15.9084	16.2835	16.4064	16.9778	16.9866	16.937	0.000762492	0.00288647	0.000638102	0.00746374	-1.23358	-0.767685
Q64462	Cyp4b1	14.7515	14.6988	14.3858	13.6903	13.718	13.724	14.1605	14.3249	14.2342	0.000340357	0.00176899	0.000276257	0.00474037	-0.901223	-0.529037
Q64695	Procr	8.82227	8.78271	8.87058	9.42358	9.29155	9.52288	9.62548	9.59268	9.50779	6.06e-05	0.000739152	0.000255759	0.102481	0.587486	-0.162646
Q66JZ4	TCAIM	12.8062	12.661	12.6651	11.9719	12.15	12.1182	12.4066	12.4401	12.3926	0.000142442	0.00113706	0.000112312	0.00362896	-0.630749	-0.333059
Q68FF9	Srd5a1	12.9767	13.3169	13.1511	10.9022	11.2467	11.5271	11.9497	12.0997	11.9914	9.27e-05	0.000895368	7.51e-05	0.00891097	-1.92289	-0.788289
Q69Z37	Samd9l	14.1019	13.8785	13.855	14.6934	14.6559	14.9321	14.5285	14.3284	14.2578	0.00127869	0.00407051	0.00101936	0.035626	0.815276	0.388862
Q69ZF3	Gba2	12.4721	12.8361	12.9482	12.0213	12.0283	12.0747	12.4936	12.5137	12.6221	0.00301467	0.00751263	0.00278642	0.0150864	-0.710716	-0.501697
Q69ZN7	Myof	14.8612	14.8294	14.9553	16.409	15.9483	16.0539	15.1564	15.3593	15.2297	0.000168683	0.00124379	0.000155622	0.00105496	1.25516	0.888653
Q6A0D4	Rftn1	11.7391	11.8035	11.7492	12.8653	12.5897	12.7697	11.8871	12.1039	12.0473	7.09e-05	0.000782261	6.95e-05	0.00036715	0.977656	0.728835
Q6DID7	Wls	11.1136	11.2505	11.0928	11.9276	11.7859	11.9389	11.3364	11.2769	11.3697	5.06e-05	0.000680455	5.08e-05	0.000242809	0.731808	0.556445
Q6GQS1	Slc25a23	14.4752	14.3456	14.4025	13.7012	13.6719	13.7308	14.7081	14.569	14.5717	4.31e-06	0.000308159	2e-05	4.04e-06	-0.706449	-0.914954
Q6IRU2	Tpm4	15.1756	15.2855	15.171	16.4175	16.1972	16.3135	15.4529	15.6019	15.4442	1.43e-05	0.000408534	1.34e-05	8.11e-05	1.09876	0.809759
Q6NSU3	Glt8d1	11.4447	11.1254	11.2018	11.9189	11.8481	11.9096	11.5128	11.3899	11.4004	0.000864812	0.0031118	0.000814955	0.00451279	0.634907	0.457821
Q6NWW9	Fndc3b	14.4341	14.3308	14.648	15.0115	15.1431	15.0392	14.2371	14.408	14.271	0.000434259	0.00201465	0.00171876	0.000453872	0.593659	0.759239
Q6NXW6	Rad17	12.2829	12.1613	12.2518	11.4489	11.6035	11.4325	12.6944	12.4665	12.3275	0.000168347	0.00124256	0.000889792	0.000162358	-0.737034	-1.00118
Q6P5H2	Nes	13.9214	14.0459	13.9733	15.0498	14.9787	15.1333	14.1775	14.2158	14.1502	1.37e-06	0.000258	1.54e-06	4.81e-06	1.07373	0.872749
Q6P6J9	Txndc15	11.8275	11.7787	12.018	10.9342	11.1615	11.2861	12.0498	12.0111	11.9759	0.000306468	0.00167214	0.000922103	0.000364629	-0.747475	-0.885042
Q6P8J2	Sat2	14.0432	13.9445	13.9904	13.3404	13.2507	13.2718	13.8521	13.83	13.7422	7.54e-06	0.000346534	6.81e-06	4.28e-05	-0.705045	-0.520435
Q6P9J9	Ano6	12.738	12.6495	12.6588	13.5944	13.4118	13.4903	12.7407	12.8614	12.7728	1.43e-05	0.000408534	1.77e-05	4.17e-05	0.816734	0.707243
Q6R891	Ppp1r9b	11.1393	11.0959	10.9695	11.9062	11.7332	11.8114	10.9844	11.0787	11.1767	7.72e-05	0.00081685	0.000132052	0.000144415	0.748699	0.737009
Q6XVG2	Cyp2c54	14.7922	14.8491	15.0114	13.1423	13.2761	13.0778	15.077	14.6786	14.6179	2.58e-05	0.000509458	3.99e-05	5.51e-05	-1.71886	-1.62581
Q71FD7	Fblim1	10.3299	10.558	10.5024	12.2312	11.9969	12.182	10.5491	10.7796	10.5582	5.72e-06	0.000328108	7.43e-06	1.42e-05	1.67325	1.50771
Q71KT5	Tm7sf2	14.2525	14.3606	14.299	13.3482	13.4623	13.5642	13.6793	13.825	13.9076	0.000118019	0.00102089	9.57e-05	0.0110209	-0.845827	-0.345736
Q76M72	Slc22a27	10.9433	11.2195	11.059	10.0117	10.069	10.3201	10.3248	10.4902	10.6314	0.00080989	0.00299187	0.000682249	0.0697439	-0.940332	-0.34855
Q78JT3	Haao	17.3984	17.3097	17.1364	16.5293	16.5424	16.5749	17.1131	17.0981	16.9503	0.000204413	0.00135366	0.000183656	0.00142428	-0.732642	-0.504967
Q7TMS5	Abcg2	14.0277	14.1057	14.1682	13.3809	13.3109	13.3901	13.699	13.685	13.5912	1.4e-05	0.000408534	1.09e-05	0.00191523	-0.739886	-0.297739
Q7TMV1	Rnf139	11.4353	11.404	11.4859	10.7737	10.6853	10.8973	11.6382	11.5184	11.4193	0.000113509	0.00100412	0.000294607	0.000149891	-0.656269	-0.739821
Q7TNE1	Sugct	14.7594	14.7557	14.5256	13.4903	13.4801	13.456	14.1893	14.2495	13.869	0.000142845	0.00113861	0.000112475	0.00390606	-1.20474	-0.627117
Q7TNG8	Ldhd	16.4441	16.2977	16.4455	15.6623	15.712	15.7383	16.0148	16.041	15.9705	1.95e-05	0.000460278	1.51e-05	0.00157176	-0.691561	-0.304571
Q7TQD2	Tppp	12.4447	12.6618	12.2985	11.6769	11.4158	11.8292	11.9386	11.9064	11.9773	0.00217371	0.00596552	0.00185482	0.136173	-0.827697	-0.300152
Q7TSH2	Phkb	15.4931	15.8018	15.4277	15.0039	14.7885	14.8591	15.2964	15.2681	15.293	0.00202135	0.00565782	0.00165335	0.0226631	-0.690366	-0.401984
Q7TSY8	Sgol2	11.5266	11.4269	11.4651	12.1762	11.9998	12.0238	11.4402	11.5854	11.5694	0.000149977	0.00116943	0.000204583	0.000367146	0.593749	0.534927
Q80UG2	Plxna4	13.8266	13.9927	13.5651	11.7048	11.8283	11.6995	13.2865	13.4265	13.434	4.38e-06	0.000308159	4.34e-06	1.75e-05	-2.05062	-1.63813
Q80UM7	Mogs	15.4795	15.3593	15.5762	14.8136	14.9267	14.9092	15.5347	15.5357	15.556	5.63e-05	0.000707966	0.000144498	7.57e-05	-0.5885	-0.658972
Q80V03	Adck5	15.0083	14.9308	14.8783	14.2681	14.3599	14.2732	15.1377	15.0015	14.9828	2.27e-05	0.000491134	6.68e-05	2.83e-05	-0.638698	-0.740251
Q80X19	Col14a1	15.7586	15.7955	15.716	17.1114	16.6085	16.8787	16.3259	16.5629	16.3229	0.000563251	0.00236103	0.000457197	0.0340009	1.10951	0.462302
Q80XH1	Kxd1	11.4506	11.6074	11.7054	10.9326	10.9531	10.9264	11.2959	11.2002	11.2096	0.000192608	0.00131705	0.000152617	0.00949456	-0.650423	-0.297876
Q80Y44	Ddx10	12.7941	12.832	12.6218	12.1589	12.1597	12.1268	12.661	12.7087	12.578	0.000145768	0.00115521	0.000169773	0.000470941	-0.600842	-0.500763
Q80YW0	Cyth4	10.37	10.1245	10.344	11.4016	11.0821	11.1627	10.549	10.6588	10.6888	0.00035808	0.00181876	0.000298938	0.00376913	0.935939	0.583248
Q80YX1	Tnc	14.901	14.6988	14.6282	15.8865	15.4047	15.6442	14.7083	14.9521	14.8282	0.00137051	0.00426255	0.0018408	0.00311162	0.902465	0.815623
Q8BG18	Necab1	11.8945	11.7812	11.8442	11.0266	11.0414	11.4111	11.8686	11.7256	11.6281	0.00267799	0.00688386	0.0031974	0.00700991	-0.680283	-0.581065
Q8BGA8	Acsm5	16.2107	16.1321	16.0203	15.2867	15.3574	15.336	16.1883	16.0294	16.0071	3.53e-05	0.000578956	5.4e-05	7.63e-05	-0.794368	-0.748257
Q8BGG9	Acnat2	11.0722	10.8511	12.1942	13.981	14.3027	13.9364	12.5842	12.2797	11.9805	0.00108838	0.00362756	0.000950888	0.00780549	2.70085	1.79187
Q8BGY7	Fam210a	13.1644	13.1928	13.2152	12.4338	12.4967	12.5523	13.3397	13.2665	13.334	9.54e-07	0.000258	2.78e-06	1.25e-06	-0.696537	-0.819123
Q8BH04	Pck2	14.2805	13.9714	14.2357	15.2511	15.2737	15.29	15.1898	15.1578	15.0028	3.99e-05	0.000604214	4.95e-05	0.287467	1.10908	0.154814
Q8BH61	F13a1	12.7544	13.4477	12.9143	14.5232	14.7182	14.765	13.2954	13.9457	13.6602	0.00136259	0.0042438	0.00115695	0.0114015	1.62999	1.03503
Q8BH97	Rcn3	12.3795	12.6592	12.6921	14.3507	14.0444	14.4089	12.9334	13.2345	13.0417	5.75e-05	0.000716872	5.3e-05	0.000375169	1.6911	1.19818
Q8BHL7	Cdc42se1	12.032	12.0188	11.974	12.649	12.5915	12.6325	12.1527	12.0883	12.0771	1.13e-06	0.000258	1.4e-06	3.43e-06	0.616036	0.518276
Q8BK62	Olfml3	12.2774	12.3337	12.3855	13.4685	13.224	13.2207	12.4862	12.6829	12.6761	9.29e-05	0.000895368	8.58e-05	0.000593159	0.972184	0.689342
Q8BKG3	Ptk7	13.035	13.067	12.845	13.8591	13.7115	13.572	13.167	13.1703	13.287	0.000637202	0.00257165	0.00057542	0.00404641	0.731869	0.506063
Q8BKT8	Haus7	10.9359	11.0561	11.0476	11.513	11.6457	11.89	10.9081	10.8285	10.717	0.000427528	0.00200881	0.00176022	0.00044047	0.6697	0.86504
Q8BMD8	Slc25a24	13.3738	13.1982	13.2159	14.4142	14.0706	14.0792	13.3502	13.4981	13.3303	0.000334545	0.00174993	0.00041113	0.000944089	0.925356	0.795113
Q8BMK4	Ckap4	14.5548	14.4885	14.5279	15.7405	15.491	15.7317	14.8687	15.0367	14.9276	2.24e-05	0.000488778	1.83e-05	0.000269119	1.13065	0.710044
Q8BPU7	Elmo1	13.877	13.6964	13.766	14.5429	14.4209	14.3765	13.8846	13.876	13.7821	8.99e-05	0.000878818	0.000122252	0.000224341	0.666918	0.599166
Q8BPX9	Slc15a3	9.25991	9.27279	9.23179	10.8042	10.7154	10.527	8.86208	9.02736	8.97591	1.22e-06	0.000258	3.98e-06	1.45e-06	1.42741	1.72712
Q8BQ30	Ppp1r18	11.4482	11.5375	11.4923	12.3465	12.1432	12.3179	11.5739	11.7418	11.6171	6.88e-05	0.000773595	7.55e-05	0.000259385	0.776507	0.624925
Q8BSE0	Rmdn2	15.8079	15.8456	15.7357	15.1397	15.2121	15.1668	15.7494	15.6013	15.5839	5.74e-05	0.000716872	5.73e-05	0.000279807	-0.623569	-0.472052
Q8BSI6	R3hcc1	13.4095	13.4529	13.3427	12.094	12.2842	12.3657	13.0679	13.1121	12.9784	1.6e-05	0.000425978	1.41e-05	0.000116686	-1.1537	-0.804805
Q8BTM8	Flna	17.1479	17.4808	17.4323	18.5296	18.3216	18.6429	17.3514	17.7427	17.4016	0.000553988	0.00234116	0.000700604	0.00145322	1.1443	0.999437
Q8BU11	Tox4	13.9641	14.1675	14.1283	13.2511	13.2097	13.5126	13.6461	13.7918	13.6974	0.000776144	0.00292103	0.000615512	0.0184541	-0.762155	-0.387313
Q8BUV3	Gphn	15.7923	15.9433	16.0449	15.3357	15.3272	15.3384	15.7893	15.7275	15.732	0.000203726	0.00135277	0.00018613	0.00131602	-0.593038	-0.41584
Q8BV49	Pyhin1	12.2364	11.9144	12.0425	12.9796	12.8862	12.7871	12.3672	12.4182	12.4509	0.000320562	0.00170605	0.000258382	0.00491331	0.819881	0.472171
Q8BVE8	Whsc1	7.94695	7.72486	7.97118	9.10905	8.93878	9.20305	7.79862	8.22784	7.83235	0.000262196	0.00154292	0.000393255	0.000553091	1.20263	1.13069
Q8BVI4	Qdpr	16.6774	16.6051	16.4669	15.9656	15.9798	15.9354	16.427	16.4289	16.2694	0.000251728	0.00151408	0.000219614	0.00201728	-0.622841	-0.414818
Q8BWJ3	Phka2	15.2254	15.3362	15.0686	14.5525	14.6378	14.4791	14.9318	14.8321	14.7733	0.000667111	0.00265295	0.000534836	0.0298554	-0.653616	-0.289253
Q8BWQ1	Ugt2a3	17	17.0614	17.1687	15.9952	16.152	16.3761	17.393	17.4814	17.5875	5.48e-05	0.000698272	0.000411942	4.89e-05	-0.902277	-1.31287
Q8BXB6	Slco2b1	14.3872	14.4356	14.3217	13.7233	13.6825	13.8523	14.0536	14.1115	14.2252	0.000202456	0.00134946	0.000165509	0.00267075	-0.628799	-0.377405
Q8BXN7	Ppm1k	14.7318	14.5673	14.8395	14.1004	13.9646	13.8255	14.7565	14.7127	14.7407	0.000235702	0.00145634	0.000454453	0.000382226	-0.749405	-0.773157
Q8BY71	Hat1	12.7045	12.6709	12.7686	13.5202	13.737	13.841	12.9167	12.8435	12.8601	4.42e-05	0.00063209	5.22e-05	0.000143032	0.984724	0.825964
Q8BYW1	Arhgap25	12.5046	12.4301	12.5117	13.5691	13.2879	13.2473	12.7146	12.6798	12.6011	0.000142096	0.00113706	0.000152191	0.000555577	0.886013	0.702949
Q8C025	Chpt1	12.1052	12.4625	12.1382	11.264	11.3925	11.4246	11.6682	11.7015	11.9917	0.00170279	0.00497602	0.00135876	0.0403404	-0.874948	-0.42675
Q8C0E3	Trim47	11.8674	11.7523	11.7527	12.5888	12.5354	12.5734	11.9519	12.0413	11.9041	7.76e-06	0.000347355	7.54e-06	3.56e-05	0.775047	0.600114
Q8C0K5	Slc25a16	14.3331	14.2727	14.0781	13.599	13.6561	13.5449	14.1908	14.0746	14.0369	0.000442905	0.00204059	0.000476948	0.00162381	-0.62796	-0.500793
Q8C0L9	Gpcpd1	14.183	14.3582	14.4315	13.4754	13.3424	13.2683	13.6882	13.6759	13.7632	6.31e-05	0.000750322	5.32e-05	0.0122688	-0.962222	-0.347097
Q8C0N2	Agpat9	9.15785	8.86697	9.37967	10.353	10.3761	9.9982	9.8615	9.67021	9.42396	0.00319195	0.0078558	0.00257082	0.0457465	1.1076	0.590543
Q8C165	Pm20d1	15.1809	15.2032	15.2894	14.4446	14.5371	14.5713	15.2832	15.2509	15.2256	4.01e-06	0.000308159	7.77e-06	6.05e-06	-0.706826	-0.735564
Q8C172	Cers6	11.287	11.1504	11.2153	11.948	12.1337	12.0775	11.3162	11.3338	11.2438	1.47e-05	0.000413707	2.01e-05	3.67e-05	0.835502	0.755101
Q8C3J5	Dock2	13.6251	13.3951	13.463	14.457	14.2175	14.1732	13.804	13.9697	13.845	0.000670862	0.00266007	0.000532159	0.0148287	0.788149	0.409667
Q8C3W1	NA	11.0441	11.1164	11.1278	11.8363	11.5053	11.9229	11.2634	11.1721	11.1105	0.00210562	0.00583095	0.00260466	0.00528221	0.658758	0.572846
Q8C4X1	Stra13	8.12143	7.90937	8.27017	8.9821	9.11424	9.45803	9.472	9.06789	9.23212	0.000897993	0.00318285	0.00185395	0.908941	1.08447	-0.072549
Q8C4X7	NA	11.8207	11.3855	11.9588	10.0729	10.3416	10.3956	12.6051	12.3741	12.4486	3.98e-05	0.000604214	0.000372184	3.41e-05	-1.4516	-2.20589
Q8C5H8	Nadk2	15.5871	15.5183	15.5383	14.8561	14.9383	14.8854	15.4901	15.433	15.3994	2.5e-06	0.000282148	2.7e-06	7.99e-06	-0.654623	-0.547581
Q8C5Q4	Grsf1	14.7069	14.6627	14.8234	14.0436	14.0357	14.1228	14.6713	14.6621	14.6306	1.36e-05	0.000400794	1.77e-05	3.66e-05	-0.663626	-0.587281
Q8C6I2	Sdhaf2	13.8963	13.8717	13.8193	13.1748	13.2722	13.2875	13.6424	13.6556	13.6193	6.64e-06	0.000346018	5.14e-06	7.64e-05	-0.61761	-0.394276
Q8C729	Fam126b	13.8067	14.0659	14.0201	13.3195	13.4349	13.2646	13.7145	13.6636	13.6575	0.000641159	0.00258009	0.000511119	0.0117853	-0.624567	-0.338886
Q8C7K6	Pcyox1l	9.09358	9.03752	9.23228	9.94127	9.79303	10.0051	9.57549	9.55569	9.72629	0.000213982	0.00138092	0.000179271	0.0275044	0.79199	0.29396
Q8CAY6	Acat2	16.847	16.8421	16.8545	16.1592	16.2059	16.3099	16.8588	16.8493	16.7678	1.09e-05	0.000374336	1.75e-05	2.18e-05	-0.622876	-0.600304
Q8CFE2	NA	9.85063	9.53704	9.6912	10.5631	10.5647	10.6337	9.54488	9.5484	9.69591	4.75e-05	0.000664683	0.000117876	6.55e-05	0.894203	0.990764
Q8CFJ7	Slc25a45	14.3305	14.4412	14.758	13.5683	13.6181	13.7039	14.327	14.3446	14.4383	0.000492734	0.00218121	0.000580106	0.00147997	-0.879859	-0.739903
Q8CG47	Smc4	11.4799	11.5279	11.5658	13.1409	13.3022	13.5142	11.9519	11.8689	11.7503	4.88e-06	0.000317253	5.04e-06	1.79e-05	1.79452	1.46206
Q8CG48	Smc2	12.5811	12.5665	12.6957	14.2441	14.3368	14.4906	12.5916	12.9124	12.7918	4.45e-06	0.000308159	5.89e-06	1.04e-05	1.74269	1.5919
Q8CG70	Leprel2	10.8055	10.8977	10.9649	11.933	11.6818	11.9369	10.9786	11.0904	10.997	5.11e-05	0.000680455	6.37e-05	0.000149007	0.961175	0.828568
Q8CG76	Akr7a2	16.3668	16.4388	16.3357	15.5496	15.6199	15.5677	16.3667	16.232	16.2285	5.68e-06	0.000328108	6.77e-06	1.61e-05	-0.801369	-0.696681
Q8CGP7	Hist1h2ak	11.5316	11.4591	11.6351	13.0203	12.6035	12.9655	12.2031	12.5321	12.4756	0.000244887	0.00148682	0.000210243	0.0401422	1.32114	0.45951
Q8CHQ9	Cml2	14.566	14.5963	14.9516	13.7622	13.7613	13.8827	14.8034	14.9986	15.1512	0.000290599	0.00163055	0.00128916	0.000293714	-0.902539	-1.18231
Q8CHR6	Dpyd	17.6927	17.5338	17.5334	16.8764	16.8627	16.8223	17.7624	17.8494	17.5464	0.000117449	0.00101715	0.000359923	0.000140982	-0.732807	-0.865559
Q8CI78	Rmnd1	13.8539	13.8229	13.7965	13.0829	13.1889	13.1382	13.908	13.7977	13.7731	6.05e-06	0.000339125	1.06e-05	1.05e-05	-0.687786	-0.689608
Q8CI94	Pygb	14.6186	14.2509	14.2755	15.3222	15.0261	15.1023	15.1409	15.2366	15.1309	0.00108149	0.00361478	0.00198106	0.986813	0.76852	-0.0192774
Q8CIH5	Plcg2	12.8277	12.6241	12.7296	13.4652	13.2954	13.278	12.8407	13.0013	12.9155	0.000586702	0.00242117	0.000528532	0.0037894	0.619093	0.427039
Q8CJ26	Nradd	7.46945	7.2212	7.3439	8.39683	7.96998	8.09574	7.32987	7.6059	7.5218	0.00217949	0.00597739	0.00246201	0.00645408	0.809331	0.668325
Q8JZU2	Slc25a1	16.0991	16.0073	16.0699	15.3527	15.3621	15.5405	16.4596	16.3708	16.2806	2.54e-05	0.000509033	0.000217395	2.2e-05	-0.640343	-0.951889
Q8JZZ0	Ugt3a2	15.8817	15.9435	16.1199	14.9783	15.1454	15.2757	16.1488	16.1594	16.1382	6.68e-05	0.000766057	0.000217766	7.83e-05	-0.84854	-1.01564
Q8K009	Aldh1l2	11.0665	10.6903	10.7292	12.5348	12.0838	12.0508	11.5293	11.5466	12.207	0.0033132	0.00808109	0.00292653	0.217736	1.39447	0.462177
Q8K023	Akr1c18	13.0012	12.9799	13.0716	13.9371	13.9562	14.0152	13.5525	13.4001	13.5178	3.37e-06	0.000306016	2.42e-06	0.000142884	0.951952	0.479383
Q8K0L3	Acsm2	13.5709	13.6783	13.8208	12.509	12.6995	12.8931	13.1508	13.1811	13.4198	0.000767364	0.00290192	0.000615336	0.0123124	-0.989461	-0.550057
Q8K124	Plekho2	12.9851	12.9135	12.8409	13.6801	13.4876	13.5225	12.8263	13.0403	12.9178	0.000236563	0.0014587	0.000391634	0.000445711	0.650264	0.635276
Q8K157	Galm	16.0906	16.0677	15.906	15.2458	15.3148	15.4132	15.897	15.8319	15.793	0.000113655	0.00100412	0.000110407	0.000595411	-0.696816	-0.516
Q8K183	Pdxk	15.1757	15.3157	15.2294	14.4626	14.5488	14.5385	14.8748	14.9682	14.839	2.39e-05	0.000496331	1.84e-05	0.000756909	-0.72365	-0.37738
Q8K1B8	Fermt3	14.0272	14.166	13.8778	14.8818	14.6908	14.6749	13.9997	14.1654	14.0522	0.000458147	0.00208853	0.000669924	0.000977905	0.725487	0.67671
Q8K1X4	Nckap1l	13.2187	12.913	13.0022	14.0875	13.8873	13.8903	13.1548	13.2469	13.1949	0.000150382	0.00116992	0.00017403	0.000491765	0.910448	0.75618
Q8K2I4	Manba	15.0871	15.0658	14.9603	14.3557	14.3033	14.2032	14.6584	14.5891	14.6812	2.61e-05	0.000509458	2.02e-05	0.00137646	-0.750298	-0.355469
Q8K2Z4	Ncapd2	11.2545	11.1294	11.2101	12.7249	12.809	13.0129	11.6231	11.6376	11.5958	1.65e-06	0.000258	1.6e-06	8.71e-06	1.65092	1.2301
Q8K370	Acad10	16.2183	16.2492	16.0666	15.524	15.6	15.5282	15.9566	15.8891	15.8352	0.0001136	0.00100412	9e-05	0.00249124	-0.627317	-0.342913
Q8K3C0	Rnasek	11.9566	11.9136	11.9793	12.5156	12.6421	12.6625	11.8677	11.9683	11.7249	7.71e-05	0.00081685	0.00021396	9.84e-05	0.656901	0.753087
Q8K3K7	Agpat2	14.872	14.9795	15.0301	14.2777	14.3694	14.4336	15.0153	14.9137	14.9353	7.23e-05	0.000790513	0.000125924	0.00013304	-0.600288	-0.594521
Q8K4F5	Abhd11	13.9077	13.659	13.8598	13.1523	13.1957	13.1793	14.2996	13.9942	14.3283	0.000220039	0.00140275	0.00259556	0.00018187	-0.63305	-1.0316
Q8K4H1	Afmid	14.8163	14.4874	14.5058	14.0681	14.1159	13.8225	15.1882	15.0481	14.9814	0.000422713	0.00199367	0.00705435	0.00033866	-0.601009	-1.07041
Q8QZR3	Ces2a	16.7581	16.8683	16.6527	16.0472	16.2366	16.2223	16.8834	16.7705	16.8506	0.000231472	0.00144306	0.000590984	0.000304414	-0.59099	-0.666125
Q8R086	Suox	15.4995	15.6563	15.3868	14.7495	14.8373	14.7439	15.366	15.3057	15.1733	0.00030587	0.00167136	0.000273294	0.00214092	-0.73728	-0.50474
Q8R0F9	Sec14l4	16.5016	16.5923	16.5645	16.0089	15.9681	15.8966	16.3488	16.3731	16.3409	8.27e-06	0.000350199	6.7e-06	7.63e-05	-0.594919	-0.396359
Q8R0I0	Ace2	11.5348	12.782	12.7751	8.70921	8.96394	9.07415	9.61005	10.3578	10.5225	0.000497766	0.00219262	0.000422024	0.0555388	-3.44819	-1.24766
Q8R0J8	Idnk	13.8604	13.7483	13.7792	13.0138	13.0647	13.1744	13.7585	13.6496	13.6421	3.16e-05	0.000550302	3.75e-05	0.000101548	-0.711638	-0.599069
Q8R0N6	Adhfe1	16.0179	16.0394	15.9155	15.3305	15.41	15.2885	15.885	15.8143	15.6422	0.000310325	0.00167814	0.00027396	0.00230515	-0.647925	-0.437509
Q8R0V5	Ido2	15.3751	15.4363	15.3616	14.6213	14.4837	14.5127	15.4313	15.4876	15.3696	2.41e-06	0.000281093	4.61e-06	3.53e-06	-0.851763	-0.890256
Q8R0Y6	Aldh1l1	19.4105	19.3218	19.2922	18.6923	18.6352	18.6301	19.2556	19.3073	18.9524	0.000925548	0.00325071	0.000918715	0.00403974	-0.688949	-0.519225
Q8R0Y8	Slc25a42	13.5516	13.5125	13.563	12.8119	13.021	12.9741	14.229	13.8122	14.0903	0.000204138	0.00135366	0.00418716	0.000162088	-0.606686	-1.10818
Q8R0Z6	Angptl6	11.783	11.8294	11.5847	10.4195	10.7381	10.4127	11.3106	11.1615	11.2413	0.000117288	0.00101696	9.51e-05	0.00174367	-1.20893	-0.714389
Q8R123	Flad1	15.1917	15.2026	15.3028	14.5513	14.5565	14.5068	15.3579	15.2303	15.2889	4.1e-06	0.000308159	9.25e-06	5.51e-06	-0.69421	-0.754165
Q8R164	Bphl	16.6833	16.5238	16.5042	15.7522	15.8169	15.7558	16.7229	16.5911	16.5104	3.51e-05	0.000577397	7.27e-05	5.56e-05	-0.795473	-0.833211
Q8R1F1	Fam129b	13.1764	13.1586	13.049	14.3536	14.0682	14.1275	13.349	13.4494	13.2937	4.4e-05	0.00063209	4.56e-05	0.000194415	1.05508	0.819081
Q8R1F6	Hid1	10.2817	10.3071	10.2252	11.4662	11.4146	11.1914	10.4551	10.2926	10.2926	2.22e-05	0.000485867	3.28e-05	5e-05	1.08609	1.01066
Q8R1G2	Cmbl	15.9473	16.1165	15.9744	15.2352	15.3527	15.3349	15.7665	15.6898	15.6228	8.85e-05	0.000878818	7e-05	0.00198435	-0.705114	-0.385419
Q8R1Q9	Rbks	13.2567	13.0901	13.1754	12.5681	12.5439	12.4402	12.9864	12.9114	12.9157	5.76e-05	0.000716872	4.86e-05	0.000605238	-0.656655	-0.420383
Q8R1T4	Slc35a3	13.2748	13.2908	13.28	12.4669	12.6997	12.6779	12.8566	12.7709	12.7707	0.000131049	0.00108297	0.000123752	0.0666122	-0.66704	-0.184587
Q8R2Y3	Dolk	9.42628	9.31667	9.63153	8.58702	8.57044	8.81349	10.1949	10.0728	10.1965	2.26e-05	0.000491134	0.000625857	1.74e-05	-0.801177	-1.49775
Q8R4G6	Mgat5	9.52062	9.43534	9.45691	10.0205	10.0706	10.1367	9.37628	9.57203	9.64631	0.000333826	0.00174775	0.000451367	0.000805315	0.604954	0.544373
Q8R5A3	Apbb1ip	10.4392	10.3715	10.5055	11.3126	11.2186	11.203	10.7035	10.6472	10.7711	1.2e-05	0.000386885	9.98e-06	0.000109487	0.806063	0.53748
Q8VBT6	Apobr	11.8938	11.9142	12.005	12.9732	12.7467	12.8958	11.9954	12.204	12.1514	5.17e-05	0.000680455	5.71e-05	0.000192963	0.93417	0.754966
Q8VBW8	Ttc36	14.1132	14.0818	14.1252	13.4957	13.5353	13.5041	14.0442	14.058	13.9135	1.29e-05	0.000395337	1.45e-05	4.43e-05	-0.595015	-0.49354
Q8VC26	Tlcd2	10.4751	10.5494	10.6736	9.61092	9.5626	9.52569	9.98281	9.71949	9.82591	4.48e-05	0.000638602	4.22e-05	0.0327787	-0.999633	-0.276333
Q8VC28	Akr1c13	17.4159	17.3556	17.2842	16.6715	16.7356	16.7394	17.5017	17.3236	17.4128	2.64e-05	0.000509483	6.35e-05	3.74e-05	-0.636411	-0.697189
Q8VC49	Ifi27l2b	11.934	11.7994	12.1706	14.0449	13.9452	14.0756	12.4264	12.4316	12.0574	1.23e-05	0.000390734	1.41e-05	4.11e-05	2.05388	1.71675
Q8VC70	Rbms2	10.6132	10.647	10.6351	11.4779	11.4712	11.4761	10.4934	10.651	10.4801	1.56e-06	0.000258	3.62e-06	2.05e-06	0.8433	0.93358
Q8VCA8	Scrn2	15.2082	15.162	15.1424	14.505	14.5346	14.5658	15.0785	15.0535	14.9922	1.64e-06	0.000258	1.72e-06	6.32e-06	-0.635741	-0.506241
Q8VCB1	Ndc1	12.3695	12.3488	12.3174	12.8126	12.9397	13.0796	12.9661	12.6982	12.7914	0.00133645	0.00418724	0.00141501	0.406504	0.598749	0.125416
Q8VCB3	Gys2	17.5834	17.3883	17.0402	16.3458	16.3373	16.4034	17.2728	17.1834	17.061	0.000927032	0.00325436	0.0010644	0.0028245	-0.975109	-0.81021
Q8VCF0	Mavs	14.9744	14.9256	14.9045	14.2674	14.3071	14.3593	15.0205	14.94	14.9339	2.67e-06	0.000284608	5.19e-06	3.89e-06	-0.623572	-0.65352
Q8VCI0	Plbd1	16.1482	15.8052	15.8198	14.8299	14.7369	14.6519	15.1081	15.3849	15.2433	0.000190171	0.0013077	0.000152717	0.0131591	-1.18488	-0.505892
Q8VCR7	Abhd14b	16.5716	16.4518	16.3099	15.6243	15.6638	15.6714	16.2886	16.2251	16.1211	0.000109897	0.000986652	0.000101006	0.0007111	-0.791277	-0.558487
Q8VCT4	Ces1d	18.3266	18.3189	18.0321	17.4502	17.5348	17.6577	18.7772	18.5021	18.6584	0.000208562	0.00136271	0.00239766	0.000172939	-0.678344	-1.09833
Q8VCU1	Ces3b	14.2824	14.4609	14.6532	13.0808	13.1925	13.2776	14.4691	14.2359	14.4991	6.31e-05	0.000750322	9.84e-05	0.000131895	-1.28189	-1.21773
Q8VCV9	Naglt1a	12.2922	11.8701	12.0421	11.2241	11.2513	11.332	12.4082	12.3933	12.2893	0.000137894	0.00111409	0.000762017	0.000131643	-0.798996	-1.09448
Q8VCW8	Acsf2	17.0674	17.0861	17.1082	16.3797	16.5059	16.4735	17.2853	17.1432	17.0742	4.01e-05	0.000605165	0.000105761	5.33e-05	-0.634208	-0.714537
Q8VCX1	Akr1d1	16.6893	16.5801	16.618	15.9179	15.985	15.8717	16.8535	16.7079	16.6391	2.85e-05	0.000529447	8.09e-05	3.63e-05	-0.704239	-0.808602
Q8VDD5	Myh9	18.748	18.6959	18.7581	19.404	19.3217	19.3426	18.8568	18.8895	18.7432	1.67e-05	0.000434348	1.99e-05	5.32e-05	0.622094	0.526271
Q8VE09	Ttc39c	15.7957	15.8005	15.879	14.7753	14.9025	14.9526	15.5673	15.7524	15.7956	2.86e-05	0.000529921	3.67e-05	8.03e-05	-0.948316	-0.828353
Q8VE91	Fam134b	9.82027	9.99444	9.93697	11.2081	11.6171	11.4157	10.1153	9.98098	10.0765	1.74e-05	0.000440567	2.4e-05	4.29e-05	1.49638	1.35602
Q8VEE4	Rpa1	14.9103	14.7997	14.7862	15.4946	15.5445	15.6073	15.0374	14.9764	14.8624	4.13e-05	0.000609276	4.71e-05	0.000143865	0.716744	0.590087
Q8VEK0	Tmem30a	14.4948	14.5665	14.5596	13.7715	13.8548	13.7485	14.4547	14.4061	14.4697	1.53e-06	0.000258	1.87e-06	4.05e-06	-0.748641	-0.651889
Q8VHG2	Amot	7.6717	7.34897	7.86864	8.38644	8.37356	8.5163	7.807	7.55379	7.65993	0.00229795	0.00620674	0.00336998	0.00448497	0.795664	0.751858
Q91UZ5	Impa2	11.7293	11.4698	11.4944	12.2099	12.3238	12.3399	12.1139	11.8938	11.8527	0.00107433	0.00359938	0.000857535	0.0347795	0.726708	0.337725
Q91V16	Lyrm5	13.2325	13.0924	12.9886	12.3891	12.5831	12.3743	13.2762	13.1281	13.103	0.000383454	0.00189925	0.000887608	0.000531252	-0.655693	-0.720272
Q91VA0	Acsm1	17.9268	17.7167	17.78	16.7103	16.8417	16.805	17.6343	17.6184	17.5737	7.02e-06	0.000346082	7.26e-06	2.73e-05	-1.02218	-0.823155
Q91VS7	Mgst1	15.866	15.7406	16.0792	14.9287	15.1937	15.1874	17.2945	17.0153	17.4545	2.15e-05	0.000482224	0.00451985	1.76e-05	-0.792024	-2.15154
Q91VS8	Farp2	15.1878	15.3212	15.3075	14.6288	14.6751	14.6367	15.009	15.0128	15.0083	7.89e-06	0.000347629	5.85e-06	0.00014778	-0.625245	-0.363117
Q91VW3	Sh3bgrl3	12.3066	12.0913	12.253	13.3316	13.1005	13.0366	12.4407	12.523	12.4803	0.000137895	0.00111409	0.000129258	0.000816165	0.939253	0.674907
Q91W52	Tmem19	15.0992	15.0366	15.1176	14.2041	14.044	14.2526	14.7731	14.6949	14.4752	0.000176815	0.00126462	0.000139426	0.00456378	-0.917532	-0.480828
Q91WG0	Ces2c	15.1224	16.0683	15.9041	14.2443	14.3197	14.5431	14.6033	14.6401	14.7471	0.00434737	0.00990294	0.00448549	0.511102	-1.3292	-0.294479
Q91WL5	Cyp4a12a	17.2267	17.7894	17.3916	15.1127	15.1859	15.2933	15.4848	15.8347	15.995	4.99e-05	0.000680455	4.89e-05	0.0514469	-2.2719	-0.57418
Q91WN1	Dnajc9	12.1665	12.1708	12.2378	13.1246	13.2292	13.3463	12.3633	12.3736	12.3263	3.49e-06	0.000306016	3.82e-06	1.1e-05	1.04168	0.878962
Q91WN4	Kmo	16.2978	16.2511	16.4588	15.649	15.7066	15.7779	16.2956	16.3355	16.1688	0.000248995	0.0015001	0.000328825	0.000629873	-0.624772	-0.555517
Q91WS2	Nlrp6	9.32929	9.50162	9.42156	8.6713	8.69665	8.70344	9.08419	9.3801	9.10986	0.000454773	0.00207961	0.000409036	0.00301035	-0.727031	-0.500921
Q91WU0	Ces1f	17.61	17.5999	17.4414	16.6439	16.7854	16.9617	17.5907	17.5741	17.6441	0.000167977	0.00124232	0.000363818	0.000249543	-0.753435	-0.805974
Q91X52	Dcxr	15.8952	15.7903	15.7217	14.9855	14.9861	14.8671	15.5861	15.5753	15.3428	0.000143009	0.00113861	0.000122104	0.00134427	-0.85614	-0.555153
Q91X77	Cyp2c50	17.2251	17.5245	17.3831	15.7463	15.9117	15.8018	16.5299	16.5594	16.4524	5.38e-06	0.000321402	3.87e-06	0.000448527	-1.55762	-0.693951
Q91X85	Flvcr2	8.35637	8.13261	8.06401	8.93633	8.91309	8.76952	8.55919	8.59486	8.46309	0.000786585	0.00293785	0.000624212	0.0228748	0.688647	0.333934
Q91X96	Rabif	12.9168	12.976	13.0947	12.3082	12.2742	12.2689	12.4414	12.5407	12.6575	0.000123065	0.00104542	0.00010315	0.0185909	-0.712037	-0.262743
Q91XA2	Golm1	10.5385	10.4495	10.7793	13.0532	13.1268	13.4322	10.4913	11.6901	11.4558	0.000473891	0.00212695	0.000477252	0.00206928	2.61495	1.99167
Q91XE0	Glyat	17.6979	17.6518	17.6308	16.9226	17.0747	17.1061	17.5339	17.5483	17.4713	5.17e-05	0.000680455	5.32e-05	0.000232219	-0.625701	-0.483366
Q91XV3	Basp1	13.7097	13.3229	13.3884	15.2609	14.8992	14.9743	13.6377	13.8639	13.8306	8.09e-05	0.000840542	8.91e-05	0.000301163	1.57118	1.2674
Q91YP0	L2hgdh	15.5061	15.4263	15.3501	14.8103	14.8661	14.8275	15.4245	15.3128	15.2671	7.55e-05	0.000811218	9.01e-05	0.000236759	-0.592846	-0.500142
Q91YR9	Ptgr1	13.2615	12.8224	13.0721	14.059	13.9215	14.0507	14.2093	14.1489	14.1121	0.000124934	0.0010522	0.000349948	0.444296	0.958403	-0.146354
Q921E2	Rab31	9.84624	9.79695	9.75533	10.9212	10.6812	10.8541	9.90768	10.1954	9.83094	0.000190976	0.00130835	0.000218139	0.000636297	1.01936	0.840854
Q921M7	Fam49b	13.9825	13.8183	13.8138	14.6228	14.546	14.4402	13.8025	13.972	13.8674	0.00015856	0.00120795	0.000270613	0.000292428	0.664825	0.655689
Q921X9	Pdia5	16.6174	16.4458	16.6785	15.8542	15.8761	15.9108	16.2815	16.4537	16.3624	0.000173327	0.00125906	0.000156582	0.00118679	-0.70019	-0.485512
Q921Z5	Tnfaip8	11.4461	11.4353	11.3438	12.2387	12.0935	12.1247	11.9381	11.662	12.2068	0.00403953	0.00937029	0.00375091	0.318333	0.743908	0.216685
Q922B1	Macrod1	14.4335	14.3239	14.3103	13.2933	13.458	13.375	15.0758	14.8886	15.1752	3.47e-06	0.000306016	6.3e-05	2.56e-06	-0.980446	-1.67106
Q922F4	Tubb6	12.3925	12.4094	12.4834	13.8366	13.8568	13.9119	13.1645	13.1773	13.0977	4.83e-08	0.000116172	4.53e-08	2.14e-06	1.44002	0.721983
Q922J9	Far1	11.7301	11.4399	11.512	12.5423	12.3205	12.3366	11.8038	11.6802	11.7323	0.000297905	0.00164745	0.000315098	0.0011653	0.839128	0.661026
Q922Q4	Pycr2	11.6406	11.4965	11.6249	12.3208	12.2336	12.2784	11.8399	11.8785	11.8383	1.26e-05	0.000392106	9.92e-06	0.000170441	0.690236	0.425371
Q923D2	Blvrb	15.7662	15.8167	15.4372	15.056	14.9112	15.0235	15.7007	15.4688	15.4862	0.00290119	0.00731263	0.00323603	0.00860371	-0.676487	-0.554991
Q924H9	Dqx1	11.2842	11.1854	11.3213	11.8818	11.8289	11.8749	11.7348	11.7889	11.7229	1.15e-05	0.000386885	1.24e-05	0.0643558	0.598249	0.113024
Q99J62	Rfc4	12.602	12.5353	12.6178	13.1542	13.2865	13.3745	12.6672	12.6166	12.6101	3.67e-05	0.000586526	5.48e-05	8.19e-05	0.686667	0.640396
Q99JB8	Pacsin3	14.967	14.8898	14.8817	14.3112	14.3822	14.236	14.6484	14.6227	14.6653	2.3e-05	0.000491315	1.79e-05	0.000516182	-0.603025	-0.335644
Q99K30	Eps8l2	16.172	16.1098	16.223	15.5596	15.5492	15.5614	15.8337	15.8411	15.9122	5.81e-06	0.000329469	4.13e-06	0.000251403	-0.611537	-0.305569
Q99K41	Emilin1	13.8638	13.8613	13.8307	15.0951	14.7735	14.87	14.241	14.2262	14.2678	3.11e-05	0.000550302	2.57e-05	0.00036491	1.06098	0.66786
Q99K85	Psat1	12.3743	12.3128	12.4054	13.9341	13.9815	13.939	13.0746	12.9536	12.8373	6.63e-07	0.000258	7.45e-07	8.18e-06	1.58738	0.996339
Q99KR3	Lactb2	15.7775	15.9609	15.9946	15.1497	15.0867	15.3672	15.8558	15.9951	16.1066	0.00057783	0.00240702	0.00134895	0.000786109	-0.709808	-0.784649
Q99LB7	Sardh	18.6446	18.6148	18.5742	17.8035	17.8679	17.7821	18.4866	18.4053	18.2344	5.6e-05	0.00070632	5.11e-05	0.000379364	-0.793351	-0.557575
Q99LJ6	Gpx7	11.876	12.1578	12.1289	13.22	13.0647	13.2033	12.5424	12.5815	12.55	3.66e-05	0.000585847	2.87e-05	0.000886364	1.10842	0.604706
Q99MD9	Nasp	15.6124	15.5545	15.5314	16.1865	16.2364	16.2271	15.715	15.5456	15.6076	1.47e-05	0.000413707	2.06e-05	3.54e-05	0.650557	0.59394
Q99MS3	Mpv17l	11.8208	11.9294	12.4119	11.0352	11.0532	11.108	12.1864	12.3493	12.3875	0.00050536	0.0022092	0.00185659	0.000542145	-0.988535	-1.24226
Q99N16	Cyp4f3	13.1858	13.1138	13.3676	12.469	12.5309	12.5318	12.7771	12.9572	12.807	0.000313087	0.00168626	0.00024765	0.012204	-0.71182	-0.336554
Q99NF1	Bco2	14.6327	14.5116	14.5683	13.7995	13.8804	13.8893	14.6463	14.5123	14.5105	1.34e-05	0.000400794	2.27e-05	2.57e-05	-0.714474	-0.699976
Q99NH8	Trem2	9.10158	9.26719	8.72909	10.0527	10.2281	9.92431	8.93259	9.07513	8.9109	0.000637276	0.00257165	0.00129477	0.000958021	1.03576	1.0955
Q99P30	Nudt7	16.932	17.1689	17.5579	15.4262	15.4602	15.8396	16.3216	16.9197	17.0418	0.00183175	0.00524867	0.00172774	0.00894107	-1.64425	-1.18571
Q99P72	Rtn4	14.6657	14.5314	14.3669	15.352	15.1789	15.2116	14.452	14.5535	14.5209	0.000203627	0.00135277	0.000377709	0.000343423	0.726172	0.738689
Q99P91	Gpnmb	10.7384	10.6878	10.9138	13.9396	13.7118	13.5403	13.0868	12.7783	12.9305	1.34e-06	0.000258	1.34e-06	0.00220422	2.95057	0.798679
Q99PJ0	Ntm	11.0187	11.0525	10.8417	10.0086	9.87617	9.91435	10.9838	10.8528	11.1102	2.78e-05	0.000521177	5.17e-05	4.86e-05	-1.03791	-1.04927
Q9CPQ8	Atp5l	14.6883	14.538	14.5814	13.9819	14.0353	13.9689	14.9829	14.7891	14.7809	3.85e-05	0.000602281	0.000252558	3.54e-05	-0.607202	-0.855617
Q9CPU0	Glo1	17.265	17.1551	17.0479	16.104	16.2661	16.3277	17.4013	17.3382	17.3249	1.44e-05	0.000408534	5.09e-05	1.61e-05	-0.923408	-1.12218
Q9CQ45	Nenf	12.7233	12.6829	12.8379	13.4819	13.4077	13.5479	12.5248	12.7741	12.7361	0.000107029	0.000972018	0.000252232	0.000150832	0.731143	0.800829
Q9CQ71	Rpa3	11.8262	11.8283	11.8907	12.4477	12.4242	12.4484	12.7951	12.5845	12.6327	1.52e-05	0.000424395	9.6e-05	0.0137441	0.591684	-0.230658
Q9CQA6	Chchd1	11.1859	11.3997	11.505	10.6791	10.7239	10.7375	11.2179	11.289	11.3529	0.000470319	0.00212126	0.000607064	0.00120214	-0.650047	-0.573103
Q9CQE5	Rgs10	10.1757	10.3196	10.1699	11.0812	10.734	10.9227	10.3734	10.5032	10.4344	0.000997846	0.00342438	0.000898478	0.00620266	0.690916	0.475649
Q9CQI6	Cotl1	15.4409	15.2785	15.3215	16.6218	16.2792	16.2949	15.5248	15.6582	15.557	0.000133909	0.00109694	0.000139304	0.000566269	1.05165	0.818629
Q9CR24	Nudt8	13.5714	13.4993	13.5579	12.8586	12.915	12.9332	13.6281	13.5091	13.5161	5.44e-06	0.000322443	9.83e-06	9.07e-06	-0.64058	-0.64883
Q9CRB3	Urah	14.6967	14.6399	14.7421	14.0561	14.091	14.0855	14.6361	14.6556	14.5724	2.82e-06	0.000287284	3.39e-06	7.25e-06	-0.615325	-0.543796
Q9CRC0	Vkorc1	13.8216	13.8709	13.8209	13.1085	13.2784	13.3596	13.3154	13.4672	13.2375	0.000802227	0.00297403	0.000950118	0.547806	-0.588997	-0.091211
Q9CW73	B3gat1	12.3138	12.1418	12.4928	11.1331	10.9829	11.314	12.1303	12.2265	12.1863	0.000102385	0.000953854	0.000134533	0.000268638	-1.17281	-1.03771
Q9CWT3	Snx10	9.24551	9.33853	9.37533	9.98635	10.1431	9.86592	8.9204	9.0772	9.00617	5.09e-05	0.000680455	0.000401751	4.5e-05	0.678652	0.997187
Q9CX60	Lbh	9.2037	9.328	9.04746	9.93486	9.70916	10.0263	9.38624	9.15079	9.29372	0.00182417	0.00523346	0.00231091	0.00444614	0.697041	0.613174
Q9CX84	Rgs19	9.42493	9.06529	9.21534	10.4326	10.2494	10.1967	9.4837	9.71146	9.61902	0.00028749	0.00162308	0.000246502	0.00253501	1.05773	0.688185
Q9CX98	Cyp2u1	14.5186	14.6242	14.7121	13.4464	13.5192	13.6559	13.8264	13.8537	13.9788	2.48e-05	0.000504239	2.17e-05	0.0103958	-1.07784	-0.345839
Q9CXL3	NA	9.00931	9.09726	8.92605	9.77089	9.57337	9.56194	9.2168	9.0546	9.31393	0.00134189	0.00419965	0.00123632	0.00737021	0.624524	0.440289
Q9CXN7	Pbld2	16.1075	16.0787	15.9277	15.3193	15.4415	15.3367	16.0062	15.8324	15.7899	0.000310967	0.00167814	0.000311994	0.00140518	-0.672157	-0.510356
Q9CXS4	Cenpv	15.5389	15.4917	15.3317	14.8068	14.7659	14.6723	14.9562	14.9438	14.8692	8.65e-05	0.000869407	8.58e-05	0.0785667	-0.705742	-0.174719
Q9CYD3	Crtap	8.43483	8.58985	8.41891	10.4338	10.005	10.4365	8.40477	8.93334	8.63981	9.11e-05	0.000885742	0.000124814	0.00022442	1.81057	1.63246
Q9CYH2	Fam213a	15.7171	15.5159	15.5507	14.7338	14.8485	14.878	15.4268	15.6107	15.4626	0.000109141	0.000983475	0.000140993	0.000293927	-0.774498	-0.67995
Q9CYW4	Hdhd3	14.3267	14.2148	14.2224	13.4898	13.5382	13.6296	14.2849	14.3129	14.2071	1.25e-05	0.000392106	2.38e-05	2.12e-05	-0.702063	-0.715758
Q9CZH7	Mxra7	11.5515	11.6401	11.6356	12.3613	12.0507	12.3404	11.4168	11.7255	11.5513	0.00145827	0.00446603	0.00298323	0.00210767	0.641729	0.686277
Q9D083	Spc24	7.94651	7.91448	8.34547	10.3299	10.8721	11.31	8.75172	8.63879	8.19113	0.000169016	0.00124458	0.000197172	0.000541379	2.76852	2.31013
Q9D0F9	Pgm1	17.2495	17.2198	17.1234	16.5313	16.5844	16.5374	17.4046	17.2679	17.186	4.19e-05	0.000612442	0.000113912	5.44e-05	-0.646559	-0.735154
Q9D0P0	Ebpl	10.5917	10.4398	10.3435	9.67944	9.60293	9.62859	10.2332	10.157	9.95829	0.00031556	0.00169035	0.00025546	0.00456116	-0.821358	-0.479161
Q9D0R9	Wdr89	11.3052	11.6683	11.8825	10.6511	10.5963	10.5971	10.919	11.0979	11.3213	0.00296369	0.00743351	0.00237621	0.0566967	-1.00383	-0.497923
Q9D0S9	Hint2	15.4859	15.3369	15.3376	14.6164	14.6276	14.5682	15.2578	15.2097	15.1132	1.95e-05	0.000460278	1.9e-05	9.96e-05	-0.782746	-0.589497
Q9D103	Ifitm1	10.028	9.95615	9.68733	9.37279	9.30789	9.06475	9.16226	9.34605	9.21748	0.00271442	0.00694831	0.00465223	0.998425	-0.642003	0.00654897
Q9D273	Mmab	14.5732	14.5105	14.6455	13.9163	13.8967	13.9469	14.3461	14.3299	14.3704	4.56e-06	0.000310005	3.54e-06	4.7e-05	-0.656419	-0.428813
Q9D2Y4	Mlkl	12.7282	12.517	12.5932	13.6808	13.3945	13.5753	12.9746	13.0866	13.0152	0.000133114	0.00109354	0.000106045	0.00255649	0.937389	0.524717
Q9D3P8	Plgrkt	11.726	11.5742	11.759	12.6643	12.3949	12.4186	12.1562	12.1908	12.1783	0.000229745	0.00143473	0.000188768	0.0222458	0.806206	0.31748
Q9D665	Sdr42e1	13.2829	13.032	13.0165	12.282	12.5014	12.2196	13.1183	13.0254	13.1529	0.00043376	0.00201465	0.000727467	0.000789745	-0.776103	-0.764488
Q9D6N1	Ca13	8.52618	8.25499	8.4153	9.84497	9.39898	9.78746	8.79584	9.06997	9.06275	0.000447837	0.00205456	0.000356983	0.00827212	1.27831	0.700953
Q9D7B7	Gpx8	10.7398	10.7429	10.8734	12.4337	12.1711	12.4337	11.1132	11.3796	11.1064	1.83e-05	0.000449276	1.72e-05	0.000104785	1.56083	1.14645
Q9D7I5	Lhpp	15.5624	15.7397	15.5062	12.8217	12.9212	12.4728	14.8152	14.6669	15.0191	3.49e-06	0.000306016	3.04e-06	2.07e-05	-2.86427	-2.09521
Q9D7S7	Rpl22l1	12.3066	12.4819	12.6904	13.5155	13.5394	13.4231	12.9274	12.8818	12.764	0.000201369	0.00134727	0.000169701	0.00203772	0.999705	0.634886
Q9D8N3	Tmem86a	7.85679	7.99054	8.01513	9.33514	9.09975	9.27294	7.91398	7.9886	8.01844	3.54e-06	0.000306016	5.7e-06	6.27e-06	1.28179	1.26227
Q9D8Y7	Tnfaip8l2	11.9745	11.9262	11.9608	12.7058	12.5817	12.6454	12.1805	12.1736	12.0963	5.11e-06	0.000317253	4.34e-06	3.36e-05	0.690486	0.494174
Q9D939	Sult1c2	13.7144	13.4198	13.4686	12.8405	12.8765	12.8314	13.4461	13.4744	13.2834	0.000586158	0.00242112	0.000641038	0.00204002	-0.684827	-0.551832
Q9D975	Srxn1	11.1828	11.517	11.4184	12.1648	12.1253	12.2746	11.8812	11.766	11.7834	0.000388195	0.00190317	0.00030806	0.0159366	0.815505	0.378024
Q9DAM7	Tmem263	11.3143	11.3078	11.4195	12.0211	11.9496	12.2079	11.2215	11.3365	11.3129	8.55e-05	0.000865693	0.000193021	0.000124821	0.712378	0.769262
Q9DAX2	Ppap2c	7.81523	7.7874	7.86962	8.56977	8.79607	8.54423	7.55929	7.83094	7.45542	0.000247896	0.0014947	0.000940289	0.000266325	0.812605	1.02148
Q9DB29	Iah1	15.6987	15.4274	15.4912	14.9623	14.9671	14.9178	15.8872	15.7729	15.7693	7.32e-05	0.000793109	0.000550556	6.53e-05	-0.590005	-0.860712
Q9DB30	Phkg2	14.0186	14.0411	13.9397	13.4087	13.331	13.2713	13.7372	13.63	13.617	4.26e-05	0.000621097	3.32e-05	0.00180921	-0.662784	-0.324392
Q9DBB8	Dhdh	15.2429	15.1818	15.2665	14.1739	14.2251	14.2413	15.6391	15.4435	15.4434	1.44e-06	0.000258	5.87e-06	1.53e-06	-1.017	-1.29524
Q9DBC0	Selo	15.6859	15.6612	15.6094	14.9987	15.0306	14.98	15.6958	15.5988	15.5452	7.69e-06	0.000346534	1.14e-05	1.66e-05	-0.64907	-0.610176
Q9DBF1	Aldh7a1	17.0068	16.9614	16.8537	16.3141	16.3931	16.3557	16.9876	16.8466	16.6417	0.00156149	0.00467874	0.00169215	0.005198	-0.586344	-0.470993
Q9DBG1	Cyp27a1	17.0954	17.1257	16.9369	15.8613	15.9141	15.9413	16.5852	16.6653	16.6692	2.64e-06	0.000284608	2.08e-06	3.03e-05	-1.14712	-0.734345
Q9DBG9	Tax1bp3	10.0421	9.91967	9.90731	10.8165	10.6077	10.7637	10.1092	10.1547	10.0388	6.08e-05	0.000739299	6.79e-05	0.000220864	0.772927	0.628394
Q9DBL1	Acadsb	16.4218	16.5191	16.3225	15.7271	15.8071	15.8078	16.2224	16.2869	16.3118	6.24e-05	0.000749664	6.39e-05	0.000283084	-0.640481	-0.493023
Q9DBL7	Coasy	15.3076	15.2158	15.2812	14.6301	14.6256	14.5811	15.5869	15.4111	15.4723	5.09e-06	0.000317253	2.74e-05	4.57e-06	-0.655939	-0.877835
Q9DBT9	Dmgdh	18.077	18.2174	18.1905	17.2845	17.4168	17.2513	18.0216	17.9057	17.7289	0.000207031	0.00135929	0.000182054	0.00160569	-0.844102	-0.567908
Q9DBW0	Cyp4v2	15.5454	15.7792	15.7563	14.4519	14.6529	14.63	14.9799	15.0516	14.924	3.66e-05	0.000585847	3.05e-05	0.007429	-1.11538	-0.406895
Q9DBZ1	Ikbip	12.4625	12.4719	12.4839	13.5608	13.2862	13.499	12.642	12.7372	12.6893	2.32e-05	0.000491315	2.39e-05	0.000103066	0.975887	0.759154
Q9DC23	Dnajc10	13.838	13.7156	13.9716	14.6276	14.6264	14.6372	13.9033	14.0016	14.0339	5.51e-05	0.000698272	6.32e-05	0.000189181	0.78863	0.650816
Q9DCB1	Hmgn3	12.2493	12.2729	12.1859	13.505	12.9865	13.3959	12.4145	12.6866	12.5695	0.000918221	0.0032327	0.000836373	0.00546003	1.0598	0.738969
Q9DCC7	Isoc2b	13.3435	13.3237	13.7347	12.7183	12.825	12.8057	13.7928	13.7477	13.7039	0.000402675	0.00193282	0.00238005	0.000372408	-0.684306	-0.965135
Q9DCG6	Pbld1	15.0428	15.0382	14.8767	14.1986	14.2563	14.1938	14.5389	14.5553	14.4433	2.61e-05	0.000509458	2.12e-05	0.00421694	-0.769654	-0.296275
Q9DCK3	Tspan4	12.6088	12.5451	12.5454	11.9058	11.8181	11.886	13.0804	12.8805	12.9888	2.75e-06	0.000286697	3.56e-05	2.13e-06	-0.696469	-1.11331
Q9DCM2	Gstk1	16.1733	16.2662	16.2152	15.5692	15.6682	15.636	16.7251	16.4854	16.4853	3.92e-05	0.000602671	0.000450143	3.27e-05	-0.593756	-0.940798
Q9DCQ2	Aspdh	15.4744	15.406	15.3543	14.6636	14.7621	14.7821	15.2299	15.2401	15.2263	8.67e-06	0.000351692	7.85e-06	5.04e-05	-0.675631	-0.496154
Q9DCS1	Tmem176a	10.2296	10.1892	10.3139	10.792	10.923	11.2183	10.1167	10.0972	10.0973	0.000385074	0.00189925	0.00117598	0.000452289	0.733516	0.874043
Q9DCU9	Hoga1	16.2266	16.0126	16.0465	15.4908	15.514	15.4988	16.4889	16.4021	16.173	0.000276095	0.00158906	0.00180935	0.000250518	-0.59407	-0.853476
Q9DCX2	Atp5h	16.1762	16.0154	16.1552	15.4142	15.4882	15.5334	16.8355	16.6108	16.5998	1.75e-05	0.000440567	0.000519708	1.33e-05	-0.637028	-1.20347
Q9DCY0	Keg1	17.3755	17.2889	17.0367	15.8674	16.0433	16.2222	16.8157	17.0338	17.0407	0.000253797	0.0015203	0.000260999	0.00107851	-1.18936	-0.919081
Q9EP89	Lactb	16.3226	16.2963	16.0842	15.4406	15.5425	15.4469	16.6267	16.2542	16.3441	0.000392126	0.0019084	0.00134267	0.000436	-0.757683	-0.931658
Q9EPB4	Pycard	13.3368	13.0983	13.4433	14.116	13.8277	13.9245	13.7452	13.9939	14.0277	0.00369193	0.00875832	0.00540453	0.963924	0.663248	0.0337729
Q9EPR2	Pla2g12a	12.5493	12.5206	12.3302	13.2878	13.3698	13.1803	12.3146	12.2629	12.3518	2.73e-05	0.000517194	8.92e-05	3.21e-05	0.812612	0.969525
Q9EQ20	Aldh6a1	17.8258	17.7829	17.666	16.9958	17.1269	16.9973	17.7623	17.6234	17.5378	0.000155999	0.00119563	0.00018307	0.00049513	-0.718238	-0.601158
Q9EQ28	Pold3	12.209	12.0662	12.1866	12.993	12.9868	13.0567	12.424	12.2563	12.2296	2.32e-05	0.000491315	2.64e-05	8.05e-05	0.858273	0.708861
Q9EQC1	Hsd3b7	14.5012	14.528	14.4702	13.8671	13.8583	13.9317	14.0806	14.1966	14.1534	8.24e-06	0.000350199	6.12e-06	0.000933129	-0.614061	-0.257833
Q9EQF5	Dpys	17.2564	17.2103	17.0894	16.5196	16.6736	16.5737	17.2286	17.1522	17.0572	0.000204846	0.00135366	0.000303109	0.000443264	-0.596449	-0.557078
Q9EQP2	Ehd4	14.6789	14.7719	14.828	15.4746	15.3813	15.4462	14.9646	15.003	14.9823	1.22e-05	0.000388018	1.01e-05	0.000109544	0.67443	0.450705
Q9ER35	Fn3k	13.664	13.7207	13.7013	12.6365	12.6928	12.6509	13.5936	13.5039	13.5831	7.91e-08	0.000116172	1.69e-07	3.86e-07	-1.03526	-0.900128
Q9ERD8	Parvg	10.4031	10.1841	10.0991	11.4396	11.2937	11.166	10.4231	10.5858	10.6306	0.0001888	0.00130314	0.000173011	0.00120844	1.071	0.75327
Q9ERN0	Scamp2	11.4745	11.308	11.4154	12.0655	12.0408	11.926	11.3735	11.4563	11.4005	5.42e-05	0.000694306	9.25e-05	0.000102414	0.611437	0.600612
Q9ERY9	ORF11	13.386	13.2612	13.2737	12.4751	12.6045	12.655	12.9191	12.9002	12.9385	3.66e-05	0.000585847	2.86e-05	0.00200051	-0.728797	-0.341087
Q9ES57	Cd200r1	10.9991	11.08	11.1029	12.3423	12.1405	12.0741	11.1909	11.4013	11.2941	2.91e-05	0.00053107	3.1e-05	0.000119915	1.12499	0.890231
Q9ET01	Pygl	18.6915	18.708	18.5011	17.7875	17.8626	17.9831	18.6459	18.5538	18.4493	0.000211744	0.00137371	0.00027988	0.000538008	-0.755774	-0.671915
Q9JHF7	Hpgds	10.2996	10.1709	10.282	11.9869	11.6607	11.3645	10.6242	10.5946	10.6559	0.000210256	0.0013689	0.00020291	0.00109757	1.41989	1.04582
Q9JHI0	Mmp19	11.7546	11.7824	11.9919	12.438	12.8115	12.9569	11.9164	12.0016	11.8257	0.00153495	0.00463134	0.00213687	0.00328979	0.892486	0.8209
Q9JHK5	Plek	12.2072	12.5724	12.2207	13.3565	13.1617	13.1733	12.5906	12.7102	12.6569	0.000637069	0.00257165	0.000543963	0.00547209	0.897131	0.577953
Q9JI39	Abcb10	14.2301	14.196	14.145	13.3846	13.5096	13.4897	14.1925	14.0256	14.0798	2.17e-05	0.00048298	2.79e-05	6.07e-05	-0.729075	-0.637969
Q9JI75	Nqo2	15.7313	15.5978	15.5478	14.9523	14.9781	14.9549	15.9514	15.7936	15.8183	1.53e-05	0.000424395	8.3e-05	1.45e-05	-0.663868	-0.892672
Q9JII6	Akr1a1	17.569	17.6587	17.581	16.9949	16.9407	16.9679	17.4037	17.4134	17.3549	2.13e-06	0.00027366	1.78e-06	1.99e-05	-0.635064	-0.422878
Q9JIY7	Nat8	14.0336	14.2738	14.1953	13.307	13.326	13.4983	13.8401	14.1863	13.917	0.00110974	0.00368224	0.00112127	0.00453603	-0.790449	-0.604038
Q9JIZ0	Cml1	15.1336	15.1956	15.2041	14.3182	14.4469	14.5448	15.3376	15.3941	15.268	1.76e-05	0.000440567	6.11e-05	2e-05	-0.74119	-0.896603
Q9JJH1	Rnase4	10.4234	10.076	10.319	10.8286	11.2375	10.8786	10.12	10.0298	10.2362	0.0021235	0.00586628	0.00616836	0.00242418	0.708765	0.852923
Q9JJL3	Slco1b2	16.3946	16.4035	16.328	15.3141	15.5551	15.4755	16.055	16.105	16.1514	2.03e-05	0.000470901	1.83e-05	0.00013777	-0.927177	-0.655594
Q9JJN6	Ctnnbip1	9.95663	10.115	10.0747	10.7763	10.8416	10.8094	9.91594	10.0064	10.0612	9e-06	0.000355244	2e-05	1.31e-05	0.760334	0.81457
Q9JJS6	Bco1	10.8041	10.7095	10.9503	11.2733	11.472	11.484	10.9219	10.9057	10.7985	0.000850139	0.00308013	0.00116108	0.00193599	0.588465	0.534402
Q9JK42	Pdk2	14.6102	14.6273	14.3491	13.8866	13.8307	13.8871	14.6381	14.5443	14.604	0.000156291	0.00119563	0.000371813	0.000217183	-0.660726	-0.727299
Q9JKF1	Iqgap1	16.2607	16.0699	16.1951	17.4377	17.1547	17.2293	16.4731	16.6162	16.5351	5.06e-05	0.000680455	4.4e-05	0.000440629	1.09869	0.732448
Q9JKJ9	Cyp39a1	12.5742	12.2949	12.7752	13.9081	14.1025	13.9081	13.6881	13.2463	13.205	0.000610972	0.00249191	0.000496263	0.0362316	1.42483	0.593122
Q9JKK8	Atr	11.3585	11.2896	11.2158	10.4459	10.5471	10.6286	10.7945	10.902	10.7556	7.91e-05	0.000823816	6.61e-05	0.0129089	-0.74746	-0.276829
Q9JL26	Fmnl1	11.7609	11.6448	11.7666	12.5966	12.4934	12.4897	11.9571	12.1399	12.1232	5.04e-05	0.000680455	4e-05	0.000998789	0.802459	0.453179
Q9JLM8	Dclk1	8.49326	8.92326	8.97436	10.0897	9.84497	9.96485	9.3401	9.56877	9.12416	0.0015435	0.00464569	0.00123447	0.026341	1.16954	0.622158
Q9JLZ3	Auh	15.1652	15.1122	15.012	14.3938	14.4376	14.3288	14.94	14.8818	14.8227	2.83e-05	0.000527693	2.54e-05	0.000203791	-0.709718	-0.494728
Q9JM99	Prg4	13.1152	13.0364	13.7135	14.3811	14.2912	14.3794	13.2044	13.3168	13.1585	0.00129218	0.00408691	0.00257461	0.00191773	1.06219	1.12399
Q9JMK0	B4galt5	11.1816	10.9077	10.9179	11.8106	11.7406	11.7815	11.3683	11.1672	11.3369	0.000412603	0.00196381	0.000346154	0.00413965	0.775203	0.4868
Q9QUH0	Glrx	13.8049	13.5828	14.0578	13.2126	13.1135	13.2298	14.4841	14.3094	14.3004	0.000259132	0.00153456	0.00582307	0.000205118	-0.629849	-1.17932
Q9QUK4	Naip2	6.86113	6.72078	6.75558	7.74586	7.69263	7.78544	6.89451	7.09327	6.49826	0.00104004	0.00352247	0.00156318	0.00206431	0.962144	0.912628
Q9QWG7	Sult1b1	14.2544	14.4555	14.1466	13.7338	13.5504	13.52	14.096	13.9582	13.8054	0.00298994	0.00748146	0.00239903	0.049891	-0.684083	-0.351798
Q9QXF8	Gnmt	17.2448	17.142	17.1116	16.5051	16.5408	16.3689	17.3642	17.2787	17.1146	0.0001283	0.00106587	0.00032911	0.000170298	-0.694559	-0.780884
Q9QXH4	Itgax	11.5541	11.448	11.5358	12.4992	12.1632	12.118	11.9197	11.8128	11.7542	0.00143143	0.00440957	0.00116424	0.0177091	0.747494	0.431225
Q9QXM0	Abhd2	13.0392	13.406	13.4276	14.5999	15.0117	14.7778	13.2736	13.2752	13.8365	0.000671304	0.00266007	0.000873585	0.00166468	1.5055	1.33467
Q9QXS6	Dbn1	12.691	12.6855	12.6774	13.6051	13.298	13.5213	12.9533	13.0761	13.0395	0.000198506	0.00134115	0.000159331	0.00330789	0.790169	0.451841
Q9QXW9	Slc7a8	11.664	11.4413	11.5521	12.8508	12.8225	12.6673	11.6676	11.6069	11.6506	4.25e-06	0.000308159	5.83e-06	9.35e-06	1.22774	1.13848
Q9QXX4	Slc25a13	17.9945	17.8908	17.9733	17.1924	17.3398	17.2365	18.7558	18.3723	18.4031	8.33e-05	0.000851368	0.00173229	6.61e-05	-0.696617	-1.25419
Q9QXZ6	Slco1a1	16.7844	17.0404	16.6971	13.9004	14.1953	14.5981	15.4105	16.0318	16.3703	0.00033101	0.00173974	0.000284958	0.00282257	-2.60936	-1.70625
Q9QY30	Abcb11	17.3616	17.3712	17.3295	16.6241	16.838	16.6357	17.2029	17.1842	16.9895	0.000516355	0.0022412	0.000443717	0.00432384	-0.654813	-0.42628
Q9QY81	Nup210	15.2315	15.1053	15.0516	14.5544	14.5525	14.4905	14.626	14.6809	14.6443	4.01e-05	0.000605165	4.38e-05	0.112201	-0.596991	-0.117912
Q9QYG0	Ndrg2	15.6187	15.6044	15.7056	14.9113	14.9973	15.0352	16.1182	15.8352	15.9039	5.3e-05	0.000688585	0.000415243	4.69e-05	-0.661683	-0.97118
Q9QZW0	Atp11c	17.1311	17.2139	17.0687	16.2538	16.378	16.2578	16.5241	16.6693	16.6251	2.27e-05	0.000491134	1.87e-05	0.0047516	-0.841372	-0.309619
Q9R013	Ctsf	15.5676	15.3554	15.379	14.7009	14.6156	14.4695	15.0785	15.007	14.9334	0.000194879	0.00133011	0.000153454	0.00689944	-0.838664	-0.410986
Q9R0Q4	Morf4l2	11.2796	11.4897	11.5232	11.9859	12.135	12.0393	11.3052	11.3363	11.2174	0.000134807	0.00109931	0.000483029	0.000149859	0.622573	0.767122
Q9R0Q6	Arpc1a	14.7365	15.1524	14.9829	14.1995	14.1665	14.1652	14.3237	14.3081	14.342	0.000498827	0.00219364	0.000551522	0.361667	-0.780216	-0.147506
Q9R0X4	Acot9	14.2899	14.097	14.2149	14.9788	14.9524	15.0078	14.7494	14.7392	14.6199	3.24e-05	0.00055717	2.73e-05	0.00768608	0.779052	0.276837
Q9R118	Htra1	9.42328	9.43043	9.6156	10.7738	10.6092	10.8036	10.2371	10.216	10.1819	7.91e-06	0.000347629	5.87e-06	0.000929165	1.23912	0.517238
Q9R1E6	Enpp2	11.839	12.0736	12.044	12.4466	12.8613	12.5426	11.9049	11.9312	11.9344	0.00200439	0.00561414	0.00437767	0.0027186	0.63129	0.69331
Q9R1Q6	Tmem176b	10.8605	10.7093	10.8575	11.4662	11.5222	11.6576	10.6846	10.5617	10.6881	3.01e-05	0.000539968	0.000108134	3.39e-05	0.739576	0.903874
Q9R1Q8	Tagln3	8.3641	8.25735	8.15899	9.00958	9.01587	9.04553	8.86966	8.70661	8.65224	0.000127232	0.00106302	0.000106779	0.0193658	0.763513	0.280821
Q9R1T4	44080	11.6897	11.424	11.5791	12.438	12.3758	12.2282	12.3231	12.0465	12.0053	0.00126857	0.00405765	0.00118715	0.208939	0.783061	0.222336
Q9WTP7	Ak3	16.8974	16.7668	16.7854	16.2047	16.2792	16.2087	17.0969	16.9751	16.8964	4.12e-05	0.000609276	0.000186457	4.23e-05	-0.585677	-0.758629
Q9WU79	Prodh	16.8514	16.797	16.7206	15.71	15.6811	15.551	16.6852	16.5433	16.3618	3.9e-05	0.000602671	4.01e-05	0.000176213	-1.14227	-0.882705
Q9WU81	Slc37a2	9.75912	9.69665	9.78885	11.2207	10.9491	10.835	9.71053	9.88926	10.1394	0.000209592	0.0013682	0.000263837	0.000577502	1.25341	1.08855
Q9WUA3	Pfkp	13.6604	13.6522	13.7465	14.5509	14.3002	14.5481	13.9263	14.0579	13.9507	0.000188691	0.00130314	0.000157567	0.00205565	0.779961	0.488075
Q9WV95	Phlda3	10.6948	10.7724	10.8325	11.7292	11.6732	11.8554	10.7746	10.9738	10.8194	1.89e-05	0.000458482	2.63e-05	4.6e-05	0.986077	0.896665
Q9WV98	Timm9	14.9444	14.9068	14.8271	14.2633	14.335	14.2323	14.6688	14.6149	14.5213	6.5e-05	0.000757114	5.11e-05	0.00180007	-0.61594	-0.3248
Q9WVA4	Tagln2	15.2283	15.192	15.2807	16.8585	16.6219	16.6354	15.8908	15.8409	15.781	2.52e-06	0.000282148	1.93e-06	4.49e-05	1.47159	0.867708
Q9WVH9	Fbln5	12.059	12.0309	11.9802	12.6624	12.439	12.7791	12.3855	12.5642	12.3472	0.00252698	0.00658979	0.00225234	0.205994	0.603474	0.19455
Q9WVJ9	Efemp2	10.8268	10.9214	10.8783	11.9613	11.9383	11.8206	11.1378	11.0062	10.9023	1.18e-05	0.000386885	1.44e-05	3.45e-05	1.03126	0.891326
Q9WVL0	Gstz1	16.6865	16.7228	16.626	15.9693	16.0171	15.9585	16.5137	16.5065	16.4527	1.46e-06	0.000258	1.43e-06	8.41e-06	-0.696796	-0.509325
Q9WVM8	Aadat	15.6651	16.0722	16.2217	14.8978	14.8542	14.9005	15.6212	15.4533	15.48	0.000751646	0.00286847	0.000608243	0.010402	-1.10213	-0.634016
Q9WVT6	Ca14	13.3449	13.2793	13.2874	12.3725	12.5698	12.1661	13.34	13.3254	13.1398	0.000225185	0.00142102	0.00035833	0.000444299	-0.93438	-0.89889
Q9Z0P5	Twf2	12.9122	12.8604	12.9474	13.7104	13.495	13.5564	13.0272	13.129	13.3448	0.00108511	0.00362183	0.000906001	0.0105123	0.68056	0.420245
Q9Z110	Aldh18a1	11.647	11.5703	11.7612	12.921	12.8583	12.8738	12.0723	12.0609	12.8249	0.00350657	0.00843783	0.0028309	0.0825758	1.22488	0.565011
Q9Z1B5	Mad2l1	10.5595	10.6576	10.7967	11.8141	11.8532	12.1572	10.847	10.9158	10.8454	4.35e-05	0.000628132	5.2e-05	0.000137773	1.27025	1.07209
Q9Z1Q5	Clic1	14.5589	14.425	14.54	15.2353	15.0455	15.0606	14.5348	14.6507	14.6693	0.000273467	0.00158328	0.000307431	0.00092927	0.605847	0.495554
Q9Z1W9	Stk39	11.2964	11.2444	11.0101	12.2208	11.8719	11.9954	11.4157	11.3652	11.3262	0.000660699	0.0026428	0.000688459	0.00257212	0.845731	0.660345
Q9Z211	Pex11a	13.5222	13.962	13.9479	12.7718	12.9122	12.8413	13.9297	13.7238	13.9413	0.000447616	0.00205456	0.000913005	0.00067891	-0.968928	-1.02316
Q9Z247	Fkbp9	13.9016	13.8515	13.9171	14.6876	14.5422	14.7351	13.9172	14.054	13.9219	3.1e-05	0.000550302	4.27e-05	7.71e-05	0.764905	0.690607
Q9Z265	Chek2	10.2053	10.3469	10.3662	11.0378	11.0465	10.9749	10.3016	10.4555	10.2359	7.78e-05	0.000819052	0.000126243	0.000154467	0.713603	0.688726
Q9Z2D3	Dfna5	8.77898	8.60648	9.28137	9.75644	9.7498	9.91102	9.66031	9.58167	9.64038	0.00393787	0.00919839	0.00426244	0.582653	0.91681	0.178298
Q9Z2G9	Htatip2	14.2848	14.2799	14.1994	14.8363	14.7861	14.9462	14.6539	14.6319	14.6613	3.25e-05	0.000557484	2.77e-05	0.00903838	0.601465	0.20714
Q9Z2Q6	44079	11.619	11.5823	11.671	12.2883	12.569	12.6906	11.8782	12.0941	11.9134	0.000658784	0.00263801	0.000550405	0.00660792	0.891846	0.554033

## Sheet: drug reversed protein 413
Supplemental Table S3: Differentially expressed proteins in CCl4 group compared to Control group, which were reveresed in NPLC0393 treatment group
Uniprot ID	Gene_name	Con-1	Con-2	Con-3	CCl4-1	CCl4-2	CCl4-3	CCl4+NPLC0393-1	CCl4+NPLC0393-2	CCl4+NPLC0393-3	ANOVA	Adjusted P value	Tukey p value of CCl4 vs Con	Tukey p value of CCl4 vs CCl4+NPLC0393	log2 ratio of CCl4 : Con	log2 ratio of CCl4: CCl4+NPLC0393
A1L314	Mpeg1	12.5121	12.2146	12.4607	13.5818	13.3216	13.3442	12.5526	12.5536	12.5577	0.000114216	0.00100693	0.000136395	0.000353841	1.02006	0.861238
A2A974	Cyp4a12b	13.2383	13.8607	13.7139	10.9878	10.9485	10.9668	11.697	11.6438	11.6563	6.6e-06	0.000346018	5.89e-06	0.00949401	-2.63659	-0.698008
A2AAY5	Sh3pxd2b	10.2539	10.484	10.312	11.8492	11.6199	11.5553	10.4798	10.5947	10.5377	1.8e-05	0.000447678	2.2e-05	5.4e-05	1.32484	1.13738
A2AKK5	Acnat1	15.194	15.2124	15.5706	15.9874	16.1909	16.0811	15.4077	15.4011	15.2031	0.00125685	0.00403771	0.0020626	0.0022354	0.760808	0.749169
A2ARA8	Itga8	13.2582	13.31	13.2535	14.3895	14.1476	14.2921	13.3387	13.3941	13.3806	5.65e-06	0.000328108	7.37e-06	1.39e-05	1.0025	0.905241
A4FUP9	Glt1d1	9.42224	9.51791	9.76829	8.99057	8.92503	8.8709	10.3578	10.1983	10.2701	2.66e-05	0.000509498	0.00137166	2.06e-05	-0.640647	-1.34657
A6X919	Dpy19l1	14.5407	14.4342	14.6587	13.8068	13.8926	13.9818	14.9073	14.7963	14.8958	3.14e-05	0.000550302	0.000273527	2.72e-05	-0.650829	-0.972736
A6X935	Itih4	14.5543	14.8411	14.8149	15.3487	15.8502	15.7617	14.9336	14.786	14.7646	0.00176804	0.00510196	0.00234756	0.00401626	0.916784	0.825473
E0CYR6	Gm4477	11.3539	11.6273	11.0905	10.0459	10.0507	10.3628	11.1593	11.4316	11.6758	0.00102443	0.00349344	0.00203258	0.00154116	-1.20412	-1.26909
E9PVX6	Mki67	12.2619	12.3575	12.291	12.9389	12.8512	13.118	12.1659	12.242	12.1569	7.13e-05	0.000783169	0.000215451	8.69e-05	0.665852	0.781089
G3X982	Aox3	18.5001	18.8238	18.5962	17.0529	17.1963	17.1718	17.6575	17.7929	17.82	1.3e-05	0.000397619	1e-05	0.00159764	-1.49969	-0.61647
O08709	Prdx6	17.6661	17.6779	17.5779	16.8677	16.8493	16.91	17.5949	17.531	17.4083	1.58e-05	0.000425978	1.81e-05	5.39e-05	-0.764946	-0.635719
O08756	Hsd17b10	14.1837	14.0975	14.059	13.4195	13.568	13.3635	14.5916	14.1582	14.1087	0.00210351	0.0058273	0.00716175	0.00223449	-0.66306	-0.83581
O08966	Slc22a1	14.4037	14.731	14.575	13.4938	13.4551	13.7809	14.1984	14.2217	14.3065	0.000410771	0.00196129	0.000360556	0.00309124	-0.993328	-0.665586
O09173	Hgd	16.9373	16.914	17.0522	16.2357	16.2609	16.2981	17.0889	17.1229	17.0068	4.92e-06	0.000317253	1.39e-05	5.83e-06	-0.702935	-0.807951
O35386	Phyh	15.9096	15.7787	16.011	14.9954	15.0258	15.0567	16.0414	16.0425	16.0311	3.97e-06	0.000308159	1.14e-05	4.57e-06	-0.873814	-1.01239
O35423	Agxt	16.8516	16.5535	16.7643	16.14	16.1878	16.0605	17.085	17.1444	16.8633	0.000388374	0.00190317	0.00316733	0.000336267	-0.593701	-0.901479
O35621	Pmm1	10.5459	10.8058	10.5622	11.3719	11.143	11.281	10.4459	10.4338	10.3937	0.000194285	0.00132729	0.000964465	0.000190534	0.627338	0.840853
O35639	Anxa3	14.7553	14.6713	14.7141	15.6686	15.4113	15.3716	14.6499	14.7466	14.7743	0.000139457	0.00112176	0.000238852	0.000257089	0.770258	0.760237
O35646	Capn6	11.3823	11.328	11.3644	13.0994	12.759	12.7408	11.9879	12.0418	12.0856	1.57e-05	0.000425978	1.2e-05	0.000386244	1.50818	0.827959
O35682	Myadm	10.4119	10.3716	10.4747	11.7233	11.55	11.6487	10.5809	10.6337	10.548	7.64e-07	0.000258	1.09e-06	2.16e-06	1.22122	1.05313
O35874	Slc1a4	10.763	10.4474	10.6942	11.9773	11.8828	12.0559	11.107	11.2211	10.9002	7.57e-05	0.000811218	6.61e-05	0.00063164	1.33719	0.895933
O54885	Tyrobp	7.78649	7.75248	8.02845	9.36035	9.01557	9.08888	7.78477	8.15279	8.22111	0.000343288	0.00177792	0.000411575	0.00101285	1.29913	1.10204
O54998	Fkbp7	11.2757	11.1713	11.3928	12.686	12.3395	12.7129	11.3893	11.6373	11.2705	0.000180333	0.00127343	0.000234984	0.00047138	1.2996	1.14713
O55098	Stk10	12.0137	11.8287	11.7817	12.6879	12.519	12.5115	11.9547	12.0268	11.9208	0.000225283	0.00142102	0.000282607	0.000622825	0.698103	0.605373
O55176	Pja1	11.0428	10.9263	10.8591	10.177	10.2293	10.5469	10.9271	10.8809	10.9101	0.00163374	0.00482241	0.0023918	0.00326582	-0.624974	-0.588272
O70309	Itgb5	13.2656	13.2069	13.1844	14.0303	13.9247	13.9457	13.398	13.3443	13.233	1.35e-05	0.000400794	1.63e-05	4.05e-05	0.747945	0.641815
O70370	Ctss	14.6651	14.5162	14.6096	15.8041	15.3982	15.3178	14.7604	14.9524	14.8304	0.00138312	0.00428593	0.00131037	0.00681554	0.909722	0.658945
O70421	Fzd1	11.4868	11.5804	11.3918	12.2273	12.0074	12.0509	11.4247	11.4998	11.3986	0.000207883	0.00136069	0.000454692	0.000304985	0.608886	0.654201
O70433	Fhl2	12.474	12.5069	12.6325	14.6876	14.3319	14.463	12.7131	12.9551	12.6355	7.07e-06	0.000346082	8.85e-06	1.91e-05	1.95637	1.72629
O70469	Dok2	9.14413	9.10465	9.16406	9.97238	9.90122	9.80003	9.07308	9.16767	9.18914	9.57e-06	0.000363989	1.66e-05	1.74e-05	0.753596	0.747911
O88188	Ly86	9.37242	9.45639	9.34724	10.4815	10.346	10.1539	9.18131	9.31591	9.28894	3.86e-05	0.000602641	0.000105936	5.01e-05	0.93513	1.06509
O88508	Dnmt3a	11.2063	11.1927	11.2263	11.9975	11.9273	11.8798	11.0942	11.1948	11.1529	1.3e-06	0.000258	2.8e-06	1.83e-06	0.726438	0.787587
O88587	Comt	17.6146	17.6888	17.652	16.6303	16.71	17.003	17.2452	17.4085	17.5554	0.000880448	0.00313579	0.000821378	0.00476562	-0.870669	-0.621903
O88851	Rbbp9	14.2155	14.108	14.2673	13.5842	13.5383	13.6376	14.3034	14.2082	14.1981	2.79e-05	0.00052129	6.1e-05	4.23e-05	-0.61019	-0.649825
O89053	Coro1a	14.7969	14.5371	14.6683	15.8163	15.6052	15.5059	15.0218	15.0231	15.0425	0.000163209	0.00122557	0.000136649	0.00175372	0.975059	0.613333
O89086	Rbm3	9.44388	9.50206	9.68727	10.6861	10.5929	10.1838	8.97188	9.2077	9.11766	0.000252281	0.00151447	0.001851	0.00022377	0.943187	1.38851
O89103	Cd93	9.10135	9.28841	9.15393	10.5181	10.3617	10.6162	9.86762	9.95161	9.92178	8.83e-06	0.000354468	6.5e-06	0.00072574	1.31746	0.585019
P00186	Cyp1a2	16.5773	16.7756	16.7778	15.1558	15.1447	15.6853	16.3404	16.4484	16.4145	0.000289744	0.00162931	0.000299852	0.00120239	-1.3816	-1.07246
P00397	Mtco1	12.4435	12.287	12.8043	11.7765	11.8087	12.0092	13.1045	13.1775	13.1335	0.000303032	0.00166204	0.00847881	0.000239051	-0.646782	-1.2737
P02469	Lamb1	13.7971	14.0546	13.8619	15.1357	14.9429	15.0447	14.1117	14.2872	14.6002	0.000554559	0.00234116	0.000463696	0.00559702	1.13656	0.708069
P03888	Mtnd1	12.7996	12.5269	13.1429	11.8316	12.0175	12.0222	14.7426	14.3321	14.551	2.18e-05	0.00048298	0.00750677	1.86e-05	-0.866041	-2.58479
P03893	Mtnd2	12.535	12.7196	12.9747	12.0388	11.9082	12.2812	13.0593	13.2435	13.1919	0.00082523	0.00302935	0.00856523	0.000685262	-0.66705	-1.08884
P05063	Aldoc	14.2688	13.7628	13.9717	13.3503	13.3112	13.3654	13.8971	14.1118	13.9424	0.00380745	0.00896215	0.00590159	0.00672174	-0.658797	-0.641471
P05555	Itgam	13.2702	13.1179	13.3103	14.5914	14.3307	14.3181	13.5114	13.6705	13.6238	4.64e-05	0.000653052	4.14e-05	0.000350932	1.18055	0.811459
P06467	Hbz	9.35107	9.59662	10.2078	7.57785	7.45125	7.29245	8.76774	9.02499	9.33003	0.000299417	0.00165084	0.000274223	0.00187538	-2.27796	-1.6004
P06797	Ctsl	13.3978	13.3658	13.3825	14.1949	14.6058	14.4696	13.4443	13.3564	13.2636	8.99e-05	0.000878818	0.000172993	0.000149405	1.04141	1.06869
P07091	S100a4	11.6178	11.4953	11.6437	12.9083	12.649	12.7779	11.9146	12.2608	12.0912	0.00010382	0.000961481	8.34e-05	0.00173606	1.19283	0.689564
P07356	Anxa2	15.6242	15.6569	15.7615	16.7166	16.5147	16.5954	15.8574	16.0286	15.864	4.08e-05	0.000608542	3.99e-05	0.000213916	0.927991	0.692229
P08680	Alas2	12.9344	12.9312	12.8725	11.9828	12.193	12.2913	12.8658	12.893	12.8054	0.000125477	0.00105435	0.000181422	0.000284097	-0.756957	-0.698993
P10107	Anxa1	14.0554	13.9131	14.2401	15.5943	15.2819	15.4704	14.4146	14.6395	14.6867	0.000107247	0.000972018	8.97e-05	0.00117873	1.37937	0.868624
P10404	Fv4	12.2545	12.117	12.3522	12.9621	12.8806	13.0729	12.3346	12.4138	12.1769	0.000369481	0.00185473	0.000509162	0.000863181	0.73065	0.663443
P10518	Alad	16.4248	16.3353	16.3195	15.7158	15.8061	15.7657	16.6205	16.4039	16.4073	8.98e-05	0.000878818	0.000290696	0.000105339	-0.597368	-0.714721
P10630	Eif4a2	13.9207	14.133	14.1994	13.3327	13.3859	13.5258	14.8799	14.6689	14.8537	2.66e-05	0.000509498	0.00126278	2.06e-05	-0.669581	-1.38605
P10852	Slc3a2	14.7599	14.5905	14.7079	15.6382	15.5104	15.4789	14.954	14.8736	14.8364	2.56e-05	0.000509396	2.57e-05	0.000122265	0.856395	0.654508
P10923	Spp1	9.43712	9.49908	9.68073	10.454	10.1841	10.2955	9.3137	9.58758	9.45897	0.000398704	0.00192257	0.000955815	0.000538737	0.77222	0.857782
P11152	Lpl	11.3911	11.4787	11.5503	12.8357	13.4554	12.9961	11.7143	11.658	11.7692	0.000102487	0.000953854	0.000124542	0.00030809	1.62234	1.38191
P11276	Fn1	17.2053	17.2474	17.2141	18.5214	18.456	18.4824	17.6543	17.7017	17.533	3.85e-07	0.000231521	5.23e-07	3.1e-06	1.26433	0.856907
P11352	Gpx1	15.261	15.3944	15.3837	14.5781	14.7224	14.6048	15.5986	15.3511	15.3678	0.000124767	0.00105199	0.00032633	0.000163688	-0.711269	-0.804053
P11440	Cdk1	9.84851	9.8846	10.2202	11.6831	11.8527	12.1022	10.1435	9.9562	9.65882	5.42e-05	0.000694306	0.00010732	8.85e-05	1.8949	1.95984
P11714	Cyp2d9	15.2301	15.0931	15.0033	14.2049	14.2082	14.4185	15.7985	15.4308	15.7242	8.41e-05	0.000856608	0.00113751	6.88e-05	-0.831633	-1.37395
P11835	Itgb2	14.4578	14.1302	14.3542	15.3391	15.1336	15.0807	14.3662	14.4541	14.4909	0.000355893	0.00181419	0.000436663	0.00100454	0.870433	0.747449
P11928	Oas1a	13.277	13.1164	13.3793	14.1884	14.1835	14.7153	13.4114	13.5751	13.5981	0.00128386	0.00407992	0.00127701	0.00543173	1.10482	0.834202
P12023	App	11.439	11.4768	11.3318	12.3979	12.2956	12.1927	11.4103	11.5364	11.5246	2.35e-05	0.000492045	3.34e-05	5.59e-05	0.87959	0.80495
P13595	Ncam1	10.6392	11.1622	11.019	13.0725	12.4136	12.9003	11.2166	11.7618	11.2338	0.000797448	0.0029608	0.000786741	0.0035844	1.85536	1.39142
P13864	Dnmt1	13.9363	13.8469	13.8961	14.5486	14.5493	14.7735	14.0822	13.8767	13.9606	0.000191697	0.00131205	0.000254383	0.00048572	0.730727	0.650629
P14106	C1qb	10.3963	10.5863	10.3456	11.2982	11.3196	11.1039	10.6202	10.463	10.4546	0.000241826	0.00147799	0.000338215	0.000561934	0.797847	0.727974
P14430	H2-Q8	9.08093	9.17913	9.32317	10.236	10.8773	10.8069	9.26096	9.50214	9.32216	0.000438721	0.00202883	0.00057009	0.0011128	1.44565	1.2783
P14901	Hmox1	13.7926	13.7473	13.6231	14.7609	14.5861	14.3527	13.6744	13.8368	13.8011	0.000469694	0.00212126	0.000701226	0.000975196	0.845584	0.795759
P15105	Glul	17.404	17.4789	17.5137	14.6731	14.8023	14.5157	16.3459	16.1273	16.3551	3.09e-07	0.000231521	4.04e-07	6.05e-06	-2.80183	-1.6124
P15306	Thbd	11.714	11.896	11.818	12.7079	12.8875	12.9721	11.7721	11.8221	11.7751	1.36e-05	0.000400794	2.59e-05	2.32e-05	1.04651	1.06607
P15655	Fgf2	9.66353	9.58638	9.51728	10.2941	10.4156	10.4442	9.4545	9.54791	9.56045	9.66e-06	0.000363989	2.25e-05	1.37e-05	0.795583	0.863692
P16015	Ca3	17.2602	17.694	17.1165	15.8521	15.928	15.95	16.6941	16.9337	17.1383	0.000499471	0.00219385	0.000455769	0.00308037	-1.44687	-1.01199
P16110	Lgals3	12.5544	12.4953	12.5963	15.1241	14.789	14.7112	13.0772	13.2804	12.9909	4.27e-06	0.000308159	3.89e-06	2.18e-05	2.32613	1.75859
P17563	Selenbp1	16.4973	16.3024	16.333	15.8536	15.6003	15.599	16.6811	16.642	16.5155	0.000158254	0.00120687	0.000790149	0.00015535	-0.693271	-0.928551
P17717	Ugt2b17	16.8771	17.0978	17.0776	16.1991	16.3404	16.5969	17.2984	17.1243	17.3393	0.00100965	0.00345842	0.0049639	0.000964184	-0.638679	-0.875226
P17918	Pcna	13.6057	13.4781	13.5823	14.7994	14.9839	15.3166	13.6701	13.6556	13.5332	4.8e-05	0.000667007	7.63e-05	9.85e-05	1.47795	1.41367
P18181	Cd48	10.7697	10.4661	10.5458	11.4655	11.3358	11.3605	10.7131	10.8528	10.8256	0.000265541	0.00155637	0.000259387	0.00131562	0.793408	0.590131
P18406	Cyr61	11.0985	11.3058	11.7337	12.8275	13.5904	13.1348	11.2709	11.2547	11.2098	0.000302916	0.00166204	0.000657273	0.000442787	1.80491	1.93915
P19157	Gstp1	16.4858	16.3938	16.7427	15.3662	15.3931	15.5421	17.4066	17.1393	17.3832	1.26e-05	0.000392106	0.000213742	9.71e-06	-1.10693	-1.87591
P19324	Serpinh1	14.1793	14.247	14.3512	16.0626	15.7553	16.0883	14.7239	14.9556	14.8471	1.35e-05	0.000400794	1.12e-05	0.000130017	1.70958	1.12653
P20152	Vim	16.8699	17.0561	17.0629	18.0066	17.6502	18.0253	17.0096	17.4248	17.1402	0.00230306	0.00621599	0.00239866	0.00816696	0.897717	0.702495
P20918	Plg	16.137	16.4803	16.4531	16.9657	17.6093	17.5129	16.0841	16.251	16.0736	0.00152541	0.00460822	0.00473058	0.00170825	1.00581	1.22641
P21956	Mfge8	11.8894	11.9937	12.0816	13.632	13.8149	13.8792	12.1631	12.4229	11.9879	1.56e-05	0.000425978	2.04e-05	4.17e-05	1.78711	1.58408
P23359	Bmp7	12.0902	11.9596	12.0864	11.2519	11.2521	11.2378	12.1658	12.0653	11.8819	6.41e-05	0.000753387	0.00011171	0.000118095	-0.798145	-0.790409
P23589	Ca5a	14.6526	14.6847	14.5689	13.7169	13.8084	13.7741	14.479	14.3585	14.2809	1.68e-05	0.00043517	1.49e-05	0.000122272	-0.868926	-0.606347
P24270	Cat	17.7722	17.8503	17.8358	17.1735	17.195	17.2787	17.8658	17.9179	17.7757	1.61e-05	0.000425978	3.42e-05	2.48e-05	-0.603701	-0.63742
P24452	Capg	13.3163	12.9905	13.1281	14.8508	14.5106	14.454	13.5576	13.6753	13.6222	8.41e-05	0.000856608	7.41e-05	0.000671082	1.46017	0.986777
P24456	Cyp2d10	16.9191	16.9144	16.8382	15.9495	16.0871	16.2559	17.2552	16.9536	17.0417	0.000186668	0.00129696	0.000685435	0.000204264	-0.793067	-0.986011
P25085	Il1rn	12.0576	11.76	12.2318	13.9801	13.8055	13.3613	12.3692	12.6121	12.1709	0.000505371	0.0022092	0.000529752	0.00196818	1.69913	1.33153
P25206	Mcm3	13.6802	13.6539	13.9672	15.6682	15.7848	15.8868	14.0566	14.0912	13.9554	2.19e-06	0.00027366	2.55e-06	5.98e-06	2.01285	1.74556
P25322	Ccnd1	11.8035	11.7873	12.1991	13.3879	13.782	13.757	12.0377	12.0733	12.1189	5.2e-05	0.000680455	7.38e-05	0.000123211	1.71227	1.56563
P25785	Timp2	10.0618	10.4522	10.285	11.8609	11.6477	11.8803	10.3186	10.7556	10.4097	0.00012698	0.00106212	0.000153814	0.000381514	1.52999	1.30165
P26149	Hsd3b2	9.83534	9.95324	9.79885	8.69009	9.09164	9.00327	9.6295	9.86544	9.55107	0.000872066	0.00312565	0.000954083	0.00296004	-0.934146	-0.753675
P26350	Ptma	16.1431	16.1119	16.0643	16.8881	16.7452	16.7842	16.0921	16.1772	16.2065	1.16e-05	0.000386885	1.68e-05	2.67e-05	0.699402	0.64724
P28650	Adssl1	15.6193	15.2413	15.2427	14.7126	14.7241	14.5477	15.5016	15.3516	15.8038	0.00289429	0.00730603	0.00962576	0.00306733	-0.706299	-0.890844
P29533	Vcam1	13.1278	12.9967	12.8452	14.028	13.7426	13.6234	13.0546	13.0456	13.1435	0.00103668	0.00351658	0.00134422	0.00252481	0.808113	0.716773
P29758	Oat	15.5176	16.1898	16.0525	13.718	13.7673	13.2693	15.2465	15.2053	15.2634	8.92e-05	0.000878818	8.22e-05	0.000573908	-2.33506	-1.6535
P29788	Vtn	14.4119	14.5153	14.5633	15.6614	16.47	16.5144	14.5062	14.6391	14.4119	0.000490373	0.00217284	0.000825153	0.000885641	1.71848	1.69621
P30115	Gsta3	18.3037	18.2688	18.1229	17.5028	17.5384	17.5166	18.5014	18.2124	18.3544	0.000106092	0.000972018	0.000319049	0.000128827	-0.712528	-0.836765
P30355	Alox5ap	10.6305	10.8972	11.2197	12.0338	12.0708	12.0851	10.3344	11.0111	10.6761	0.00129528	0.00409143	0.0039591	0.0014689	1.14745	1.38937
P30412	Ppic	12.0655	11.9876	11.9606	13.744	13.3073	13.506	12.4043	12.6568	12.4514	5.1e-05	0.000680455	4.45e-05	0.00043277	1.51456	1.01492
P30681	Hmgb2	15.0807	14.9578	15.0759	16.4186	16.3219	16.3502	15.6797	15.6862	15.7191	2.01e-07	0.000185188	2.67e-07	8.6e-06	1.32542	0.668544
P31651	Slc6a12	14.2062	14.2635	14.4438	13.5535	13.5595	13.3811	14.2989	14.3042	14.2685	5.98e-05	0.000734207	0.000101995	0.000112731	-0.806489	-0.792487
P33174	Kif4	10.652	10.6417	10.8403	11.9666	12.2138	12.6661	10.8018	10.8673	10.5052	0.000299999	0.00165281	0.000514952	0.000539872	1.57083	1.55742
P33267	Cyp2f2	17.3771	17.6024	17.6489	15.9509	16.1209	16.3277	17.6384	17.559	17.469	2.95e-05	0.000533185	5.45e-05	5.17e-05	-1.40962	-1.42226
P33609	Pola1	9.10437	9.14993	8.69936	10.1072	10.1301	10.271	8.8057	9.01838	8.55799	0.000321153	0.00170605	0.000899291	0.000396773	1.1849	1.37544
P34884	Mif	13.9516	13.7489	13.6751	12.3798	12.4406	12.4366	13.7519	13.5707	13.5186	9.86e-06	0.000363989	1.22e-05	2.82e-05	-1.37284	-1.19471
P34914	Ephx2	18.3715	18.4612	18.4587	17.5137	17.5971	17.6342	18.3382	18.2788	18.2469	2.54e-06	0.000282148	2.71e-06	8.29e-06	-0.848791	-0.706293
P34960	Mmp12	10.5523	10.7901	10.7791	11.8988	12.8008	12.8596	11.1875	11.1207	10.8339	0.00132224	0.0041569	0.0014594	0.00427629	1.81252	1.47236
P35276	Rab3d	11.8789	11.7948	11.912	12.6886	12.6749	12.9124	12.1073	12.1892	12.0907	4.94e-05	0.000679148	4.5e-05	0.000337688	0.896738	0.629596
P35459	Ly6d	11.0873	11.0875	11.1737	13.0272	12.8366	12.6861	11.0168	11.149	10.8561	4.35e-06	0.000308159	9.11e-06	6.22e-06	1.73378	1.84268
P35576	G6pc	13.4595	13.5638	13.7851	12.5112	12.6529	12.8867	13.7526	13.8821	13.6374	0.000375582	0.00187256	0.00106969	0.000457937	-0.919169	-1.0737
P37889	Fbln2	12.8584	12.8931	13.0302	14.4138	14.3473	14.4913	13.165	13.5115	13.0889	3.83e-05	0.000601425	3.99e-05	0.000166499	1.49021	1.16231
P37913	Lig1	10.8357	10.726	10.7828	12.3248	12.5352	12.9312	11.1476	11.229	10.8719	8.92e-05	0.000878818	0.000104215	0.000291134	1.81558	1.51422
P39654	Alox15	11.1329	11.0643	11.27	13.0526	12.784	13.1175	12.2506	12.364	12.4973	1.01e-05	0.000364959	8.31e-06	0.003888	1.82899	0.614078
P39749	Fen1	13.1162	13.07	13.081	14.4486	14.4247	14.4753	13.2945	13.3669	13.2182	7.22e-08	0.000116172	1.44e-07	3.85e-07	1.36049	1.15633
P41731	Cd63	11.993	11.8921	12.4008	14.3699	13.9607	14.1333	13.0259	13.3181	13.1279	7e-05	0.000779615	5.49e-05	0.00298722	2.05934	0.997317
P43006	Slc1a2	14.3459	14.6417	14.5878	12.2347	12.4459	11.7719	13.7334	13.6247	13.7629	3.59e-05	0.000581497	3.07e-05	0.00034397	-2.37429	-1.5562
P43406	Itgav	15.059	15.021	15.071	15.7572	15.714	15.7888	15.1419	15.2105	15.1389	6.5e-07	0.000258	9.42e-07	2.06e-06	0.70301	0.589556
P47226	Tes	12.0358	11.9293	12.0544	12.9435	12.8026	12.6671	11.9318	12.0493	11.9602	6.4e-05	0.000753387	0.000126061	0.00010493	0.797914	0.823982
P47876	Igfbp1	10.3656	11.1067	10.759	12.6225	12.8915	12.0528	10.4175	10.5672	10.5365	0.00056075	0.00235457	0.00142007	0.000724221	1.77851	2.0152
P49429	Hpd	17.8206	17.8131	17.7163	17.0215	17.0468	16.9114	17.7265	17.7098	17.5412	3.94e-05	0.000602843	4.7e-05	0.000125584	-0.790117	-0.665909
P49717	Mcm4	13.0936	13.1701	13.2383	14.8315	14.9009	14.9879	13.3759	13.301	13.1503	6.26e-07	0.000258	1.09e-06	1.44e-06	1.73938	1.63098
P49718	Mcm5	13.5772	13.641	13.7764	15.5237	15.6654	15.7184	13.9959	13.9838	13.7515	1.43e-06	0.000258	1.79e-06	3.71e-06	1.971	1.72547
P50462	Csrp3	14.3015	14.458	14.5247	12.6383	12.8953	12.8014	13.5237	13.6288	13.9313	4.37e-05	0.000628845	3.45e-05	0.000952492	-1.64976	-0.916261
P50543	S100a11	10.0031	9.6893	10.1695	11.5445	11.2453	11.3012	10.5241	10.5357	10.5586	0.00015319	0.00117804	0.000123772	0.00234771	1.40969	0.824192
P52430	Pon1	14.7416	14.8897	14.7953	13.9095	14.1656	14.2287	14.9774	14.8554	14.8067	0.000344952	0.00177931	0.000804862	0.000476673	-0.707628	-0.778578
P52840	Sult1a1	16.3873	16.1194	16.3699	15.8197	15.7214	15.551	16.913	16.7119	16.5955	0.000425213	0.00200177	0.00659116	0.000342165	-0.594857	-1.0428
P52875	Tmem165	12.251	12.1604	12.2998	12.9789	12.8732	13.043	12.2018	12.3615	12.3652	7.31e-05	0.000793109	0.000100009	0.000181506	0.727973	0.655574
P53690	Mmp14	10.2906	10.0976	10.2929	11.1376	10.9905	10.8832	10.3168	10.4123	10.4297	0.000222555	0.00141265	0.000238905	0.000849867	0.776716	0.617475
P54227	Stmn1	13.3459	13.4193	13.5668	15.3367	15.3786	15.5289	13.4466	13.8112	13.6641	3.9e-06	0.000308159	4.94e-06	9.52e-06	1.97077	1.77414
P55097	Ctsk	9.86776	9.8252	10.0546	11.6824	11.2667	11.0114	10.0807	10.4182	10.2915	0.000728297	0.00281062	0.000721637	0.00325028	1.40432	1.05673
P56565	S100a1	13.8804	13.6075	13.5485	13.0652	13.0351	13.0449	13.7589	13.7838	13.6216	0.000598951	0.0024545	0.0012535	0.000881405	-0.630428	-0.67305
P56656	Cyp2c39	10.0814	9.84063	9.83322	8.35164	8.83698	8.77028	9.94647	9.92457	10.0539	0.00014945	0.00116886	0.000301389	0.000235805	-1.26544	-1.32203
P61939	Serpina7	7.93484	7.81207	8.07623	9.4044	9.9998	9.6621	8.01913	7.77423	7.84279	5.17e-05	0.000680455	0.000102995	8.43e-05	1.74772	1.81005
P62482	Kcnab2	10.1274	10.0559	9.97994	11.0749	10.9754	10.9188	10.4928	10.3743	10.3335	1.94e-05	0.000460278	1.59e-05	0.000230761	0.935288	0.589501
P63168	Dynll1	12.3065	12.3326	12.4978	13.6058	13.5535	13.5501	12.4264	12.5367	12.5236	1.62e-06	0.000258	2.11e-06	3.77e-06	1.1908	1.07423
P63213	Gng2	11.3782	11.4597	11.2995	12.3192	12.1199	12.1094	11.3847	11.607	11.5918	0.000230256	0.0014367	0.00025741	0.000798041	0.803724	0.65503
P68510	Ywhah	13.9626	13.9816	13.8721	14.6241	14.6695	14.7121	13.7749	13.8987	13.8222	3.16e-06	0.000306016	8.61e-06	3.69e-06	0.729815	0.836628
P70248	Myo1f	13.368	13.1995	13.3825	14.5908	14.2349	14.3068	13.5111	13.7442	13.6986	0.000270602	0.00157534	0.000241708	0.00191019	1.06085	0.726194
P70429	Evl	13.0078	12.8036	12.9632	14.2054	13.9595	14.0046	13.0387	13.1799	13.1674	2.94e-05	0.000533185	3.32e-05	0.000104902	1.13165	0.927807
P70663	Sparcl1	9.4493	9.89356	9.60613	10.8527	10.6547	10.6727	9.68741	9.8362	10.066	0.000784871	0.00293637	0.000850579	0.00274173	1.07701	0.863477
P70694	Akr1c6	18.6907	18.6016	18.5274	17.8261	17.8646	17.9344	18.8579	18.8336	18.8632	2.04e-06	0.00027366	1.06e-05	1.91e-06	-0.731504	-0.976527
P70698	Ctps1	13.3945	13.449	13.4634	14.1379	14.1067	14.1416	13.3831	13.3865	13.3501	6.16e-08	0.000116172	2.56e-07	1.47e-07	0.693102	0.755513
P81117	Nucb2	13.9102	13.7873	14.3217	14.7775	14.8266	14.6174	13.4888	13.6825	13.5695	0.000682672	0.00268645	0.00629518	0.000576471	0.734119	1.16023
P85094	Isoc2a	15.2979	15.1669	15.2739	14.3347	14.4742	14.3694	15.6777	15.4422	15.558	9.92e-06	0.000364321	5.85e-05	9.02e-06	-0.853465	-1.16656
P97310	Mcm2	13.4063	13.3333	13.5145	15.2591	15.4063	15.4893	13.5765	13.6558	13.5424	3.52e-07	0.000231521	6.99e-07	1.02e-06	1.9669	1.79338
P97311	Mcm6	13.2031	13.2304	13.6123	15.3817	15.512	15.629	13.8658	13.8249	13.669	7.62e-06	0.000346534	7.77e-06	3.09e-05	2.15896	1.72101
P97315	Csrp1	14.9561	15.2055	15.2769	16.2608	15.8266	16.2901	15.116	15.477	15.1548	0.00242883	0.00642093	0.00316848	0.00553844	0.979657	0.876556
P97364	Sephs2	15.563	15.5954	15.6258	14.8461	14.8247	14.7847	15.9221	15.7789	15.7637	1.49e-06	0.000258	6.53e-06	1.54e-06	-0.776284	-1.0031
P97430	Slpi	9.36587	8.94865	8.5573	9.97684	10.9294	10.4447	8.94802	8.84941	9.08393	0.00363675	0.00866027	0.00598496	0.00604779	1.49306	1.48988
P97751	Vipr1	11.3876	11.4167	11.1323	10.7313	10.465	10.6199	11.399	11.492	11.3248	0.000497014	0.00219224	0.00125841	0.000644273	-0.706814	-0.799867
P97797	Sirpa	13.3338	13.0025	13.0238	14.2041	14.0424	14.057	13.1394	13.2883	13.1938	0.000136709	0.00111076	0.000191483	0.000322812	0.981128	0.894031
P97816	S100g	10.4155	10.4032	10.6808	13.3612	13.3867	13.3445	10.7715	10.6241	10.4155	3.66e-07	0.000231521	7.94e-07	9.24e-07	2.86426	2.7604
P97820	Map4k4	11.4395	11.4526	11.3118	12.4204	12.3184	12.5061	11.7789	11.768	11.7091	8.09e-06	0.000349414	6.44e-06	8.19e-05	1.01365	0.662951
P97825	Hn1	11.6083	11.6023	11.656	12.3283	12.338	12.5213	11.6926	11.6976	11.6748	1.17e-05	0.000386885	1.64e-05	2.8e-05	0.773707	0.707568
Q00493	Cpe	7.10944	7.98001	7.53288	9.47969	9.2754	9.28062	7.99433	7.98727	7.97704	0.000360748	0.00182587	0.000358029	0.00167186	1.80446	1.35902
Q00915	Rbp1	15.8641	15.4441	15.6606	16.4997	16.2776	16.2528	15.5561	15.8399	15.5824	0.00383551	0.00900851	0.00626167	0.00640599	0.687071	0.68387
Q01320	Top2a	11.7638	11.64	11.8665	13.5863	13.6501	14.5969	11.371	11.9827	11.7543	0.000518652	0.00224984	0.000966002	0.000846366	2.18769	2.24177
Q01514	Gbp1	13.1046	13.1045	13.1547	11.4	11.7336	11.7264	12.1329	12.619	12.6725	0.00032474	0.0017155	0.000260849	0.00524125	-1.50127	-0.854837
Q02105	C1qc	10.1392	10.5022	10.2172	11.3091	11.2357	11.2327	9.85985	10.2744	10.0885	0.000258585	0.00153272	0.000867723	0.000292704	0.972972	1.18492
Q03249	Galt	14.8644	14.5717	14.7091	14.1371	14.092	14.1104	14.7245	14.8364	14.7771	0.000198455	0.00134115	0.000478251	0.000271946	-0.601925	-0.66616
Q03734	Serpina3m	12.5103	12.8812	12.4431	13.3694	13.5454	13.5857	12.6112	12.6873	12.3091	0.00140874	0.00435064	0.00301214	0.00197216	0.888632	0.964281
Q04447	Ckb	14.299	14.2882	14.5168	15.7348	15.4521	15.6786	14.8623	14.9998	14.8102	6.05e-05	0.000739152	4.87e-05	0.00100787	1.25383	0.731062
Q05117	Acp5	13.0398	13.1444	13.1198	12.5051	12.4592	12.47	13.1615	13.1868	13.3696	3.36e-05	0.000565418	0.000120203	3.79e-05	-0.623261	-0.761202
Q05421	Cyp2e1	17.4729	17.7302	17.5201	15.6272	15.7195	15.7854	16.7239	16.797	16.8317	1.19e-06	0.000258	1.08e-06	2.42e-05	-1.86373	-1.07354
Q06185	Atp5i	14.866	14.7876	14.9746	14.0318	14.1567	14.2614	15.1566	15.1473	15.1395	1.95e-05	0.000460278	0.000116612	1.83e-05	-0.726094	-0.997832
Q06890	Clu	14.6146	14.9899	14.8933	16.2524	16.9919	16.9638	14.5408	14.8626	14.4571	0.000214723	0.00138448	0.000524166	0.000291191	1.90348	2.11592
Q07456	Ambp	14.022	14.1501	14.1283	14.5544	14.9065	15.015	13.8623	13.9487	13.8277	0.000573905	0.00239611	0.00241454	0.000583142	0.725187	0.945735
Q08048	Hgf	10.4273	10.4871	10.3842	11.1122	11.0837	11.1863	10.3616	10.3159	10.3082	1.34e-06	0.000258	3.57e-06	1.68e-06	0.694533	0.798821
Q08761	Pros1	13.4837	13.7616	14.1283	14.7872	14.823	14.6734	12.936	13.2332	12.9361	0.000202244	0.00134946	0.00365888	0.000161539	0.970015	1.72614
Q08879	Fbln1	14.2039	14.3352	14.1773	15.0111	15.0799	15.2049	14.1293	14.4976	14.1159	0.000513957	0.00223497	0.000870385	0.000920404	0.859853	0.851027
Q18PI6	Cd84	12.5627	12.6218	12.5599	13.3541	13.2559	13.2671	12.6255	12.6293	12.5082	5.23e-06	0.000317715	8.81e-06	9.31e-06	0.710894	0.704701
Q3TJD7	Pdlim7	13.0946	13.2593	13.2728	14.3381	14.1691	14.4553	13.3433	13.6336	13.3489	0.0001517	0.00117397	0.000161495	0.000600813	1.11194	0.878862
Q3TMW1	Ccdc102a	6.99856	6.56325	6.31831	7.67067	7.65174	7.79871	6.62916	6.53756	6.74403	0.00116124	0.00381913	0.00193829	0.00203712	1.08033	1.07013
Q3TRM8	Hk3	14.4856	14.2497	14.3396	15.131	14.966	14.8198	14.3062	14.3595	14.4689	0.00134508	0.0042053	0.00210998	0.00250448	0.613979	0.594072
Q3U3R4	Lmf1	14.0585	14.0135	14.1783	13.2054	13.2991	13.4003	13.8139	13.9586	13.9013	7.65e-05	0.00081685	7.61e-05	0.000376027	-0.781796	-0.589638
Q3U4G3	Xxylt1	10.9191	10.6642	10.5226	9.19857	9.5031	9.44603	10.6775	10.4441	10.5006	0.000123325	0.00104542	0.000159164	0.000331466	-1.3194	-1.15815
Q3UQA7	Selh	10.3713	10.4088	10.391	11.4765	11.4963	11.3527	10.7718	10.7783	10.5138	3.29e-05	0.000560032	3.05e-05	0.000207146	1.05147	0.75383
Q3UUF8	Ankrd34b	11.2342	10.9125	11.13	9.40334	9.36133	9.84493	11.8296	11.7412	11.9138	1.6e-05	0.000425978	0.000132759	1.37e-05	-1.55567	-2.29163
Q3V1T4	Lepre1	9.78822	9.85784	9.94854	11.3041	11.1512	11.1897	9.79059	10.0447	10.0262	6.69e-06	0.000346018	9.63e-06	1.47e-05	1.35014	1.26119
Q504P2	Clec12a	10.4755	10.058	10.2326	11.1183	11.0393	10.9437	10.2456	10.3836	10.2946	0.000741641	0.00284567	0.00107682	0.00156379	0.778395	0.72585
Q571I4	Sgk223	10.2493	10.0657	10.0464	10.9334	10.7334	10.7091	10.1159	10.1149	10.1386	0.000199448	0.00134381	0.000348732	0.000356524	0.671481	0.668823
Q5FW57	Gm4952	15.8535	15.96	15.6061	14.8522	15.0157	14.7922	15.8967	15.757	15.7003	0.000262727	0.00154481	0.000433525	0.000495173	-0.919831	-0.897981
Q5PSV9	Mdc1	11.9377	11.823	11.8302	12.7783	12.8645	13.0051	11.8004	11.7986	11.7186	4.7e-06	0.000315809	1.08e-05	6.33e-06	1.01898	1.11008
Q5SSL4	Abr	11.1868	11.1804	11.2212	12.1224	11.85	11.8396	11.0934	11.3187	11.2097	0.00030123	0.00165586	0.000507963	0.000552186	0.741195	0.730049
Q60759	Gcdh	16.9965	17.0415	16.8958	16.3802	16.4248	16.3166	17.5535	17.1351	17.1651	0.000706532	0.00274683	0.00529791	0.000616238	-0.604114	-0.910704
Q60847	Col12a1	14.1116	14.0656	14.1689	15.6789	15.0117	15.2687	14.1783	14.233	14.2768	0.000549963	0.0023306	0.000749852	0.00128269	1.20443	1.09039
Q60936	Adck3	16.194	15.8982	15.8627	15.1494	15.1346	15.2264	16.5015	16.303	16.288	7.75e-05	0.000817484	0.000593314	6.88e-05	-0.814815	-1.19403
Q60973	Rbbp7	11.888	12.1119	11.985	12.65	12.6641	12.8815	11.8438	12.019	11.8333	0.000224563	0.00142049	0.000579837	0.000293459	0.736903	0.833154
Q61133	Gstt2	15.2774	15.3542	15.2888	14.5626	14.6236	14.6208	15.6987	15.355	15.2993	0.000411012	0.00196129	0.00130263	0.000473228	-0.704459	-0.848653
Q61263	Soat1	12.0464	11.8007	11.9064	13.7403	13.4355	13.5308	12.1451	12.3379	12.3218	1.06e-05	0.000371683	1.08e-05	4.51e-05	1.65101	1.30057
Q61337	Bad	9.29342	9.13424	9.40207	8.40677	8.6406	8.62708	10.1073	9.9098	9.93747	2.63e-05	0.000509483	0.000998783	2.03e-05	-0.718427	-1.42669
Q61398	Pcolce	10.504	10.3371	10.5182	11.4324	11.2758	11.5089	10.8017	10.7629	10.858	4.97e-05	0.000680455	4.13e-05	0.000577802	0.952594	0.598174
Q61576	Fkbp10	11.5468	11.4213	11.5624	13.4253	13.0996	13.2308	11.9151	12.098	11.938	5.15e-06	0.000317253	4.48e-06	3.13e-05	1.74176	1.2682
Q61581	Igfbp7	12.4967	12.3274	12.3896	13.5389	13.3156	13.4577	12.5223	12.672	12.5972	2.11e-05	0.000478007	2.34e-05	7.8e-05	1.03284	0.840247
Q61585	G0s2	11.4711	11.2365	11.4544	10.6843	10.6182	10.7234	12.1508	11.7317	11.633	0.000608536	0.00248421	0.00657308	0.000504355	-0.712018	-1.16321
Q61686	Cbx5	13.7625	13.7736	13.74	14.4594	14.3097	14.4785	13.89	13.7878	13.8071	2.51e-05	0.000504519	3.38e-05	6.48e-05	0.657141	0.587547
Q61694	Hsd3b5	16.6206	16.775	16.6471	13.2007	13.3052	13.4258	14.8693	15.3473	15.6181	6.47e-06	0.000346018	4.75e-06	0.000118612	-3.37032	-1.96767
Q61881	Mcm7	13.3633	13.4191	13.5855	15.3569	15.53	15.6623	13.676	13.8087	13.6261	1.69e-06	0.000258	2.08e-06	4.31e-06	2.06047	1.81281
Q62159	Rhoc	11.9174	11.765	12.2697	12.5136	12.6475	12.6137	11.7361	11.9076	11.7874	0.0025277	0.00658979	0.00908839	0.0026097	0.607562	0.781208
Q62219	Tgfb1i1	12.9555	13.0234	13.0333	14.0842	13.9214	14.0992	12.8741	13.1738	12.9466	3.45e-05	0.000571692	6.31e-05	6.1e-05	1.03088	1.03675
Q62264	Thrsp	13.6585	14.0452	13.7055	12.4058	12.1948	12.7206	13.4833	13.5072	13.3963	0.000381459	0.00189542	0.000376455	0.0017938	-1.36264	-1.02183
Q62266	Sprr1a	12.8901	13.0254	13.1817	15.7336	15.6777	15.5003	13.1072	13.3798	12.9341	2.26e-06	0.000276116	3.32e-06	4.28e-06	2.60482	2.49687
Q63880	Ces3a	15.0893	15.1326	15.3598	14.1086	14.3295	14.3411	16.2804	15.6869	16.1856	0.000165721	0.00123468	0.00441402	0.000130586	-0.93417	-1.79126
Q63886	Ugt1a1	14.4862	14.532	14.5437	13.3467	13.5544	13.507	15.0176	14.7659	14.8653	5.37e-06	0.000321402	2.96e-05	4.81e-06	-1.05129	-1.41358
Q640N1	Aebp1	11.5535	11.6269	11.5442	12.6468	12.3398	12.5178	11.7177	12.0271	11.8258	0.000333891	0.00174775	0.000302886	0.00216689	0.926597	0.644609
Q64127	Trim24	8.04743	8.01499	7.8253	8.78904	8.97274	8.51794	8.16585	8.06954	8.1072	0.00147559	0.00450238	0.00161981	0.00479122	0.797332	0.645709
Q64337	Sqstm1	12.4322	12.4998	12.5526	13.7189	13.773	13.8464	11.8855	12.34	12.1178	1.63e-05	0.00042718	7.53e-05	1.64e-05	1.28458	1.66501
Q64374	Rgn	18.6621	18.6402	18.3326	17.4233	17.5334	17.5258	18.2511	18.2655	18.1729	8.56e-05	0.000865693	7.8e-05	0.000580384	-1.05082	-0.735695
Q64449	Mrc2	12.5733	12.7662	12.61	14.1817	13.8012	14.0434	12.7929	12.9562	12.7459	4.41e-05	0.00063209	5.55e-05	0.000126612	1.35894	1.17713
Q64458	Cyp2c29	17.5925	17.5264	17.1802	15.9084	16.2835	16.4064	16.9778	16.9866	16.937	0.000762492	0.00288647	0.000638102	0.00746374	-1.23358	-0.767685
Q68FF9	Srd5a1	12.9767	13.3169	13.1511	10.9022	11.2467	11.5271	11.9497	12.0997	11.9914	9.27e-05	0.000895368	7.51e-05	0.00891097	-1.92289	-0.788289
Q69ZN7	Myof	14.8612	14.8294	14.9553	16.409	15.9483	16.0539	15.1564	15.3593	15.2297	0.000168683	0.00124379	0.000155622	0.00105496	1.25516	0.888653
Q6A0D4	Rftn1	11.7391	11.8035	11.7492	12.8653	12.5897	12.7697	11.8871	12.1039	12.0473	7.09e-05	0.000782261	6.95e-05	0.00036715	0.977656	0.728835
Q6GQS1	Slc25a23	14.4752	14.3456	14.4025	13.7012	13.6719	13.7308	14.7081	14.569	14.5717	4.31e-06	0.000308159	2e-05	4.04e-06	-0.706449	-0.914954
Q6IRU2	Tpm4	15.1756	15.2855	15.171	16.4175	16.1972	16.3135	15.4529	15.6019	15.4442	1.43e-05	0.000408534	1.34e-05	8.11e-05	1.09876	0.809759
Q6NWW9	Fndc3b	14.4341	14.3308	14.648	15.0115	15.1431	15.0392	14.2371	14.408	14.271	0.000434259	0.00201465	0.00171876	0.000453872	0.593659	0.759239
Q6NXW6	Rad17	12.2829	12.1613	12.2518	11.4489	11.6035	11.4325	12.6944	12.4665	12.3275	0.000168347	0.00124256	0.000889792	0.000162358	-0.737034	-1.00118
Q6P5H2	Nes	13.9214	14.0459	13.9733	15.0498	14.9787	15.1333	14.1775	14.2158	14.1502	1.37e-06	0.000258	1.54e-06	4.81e-06	1.07373	0.872749
Q6P6J9	Txndc15	11.8275	11.7787	12.018	10.9342	11.1615	11.2861	12.0498	12.0111	11.9759	0.000306468	0.00167214	0.000922103	0.000364629	-0.747475	-0.885042
Q6P9J9	Ano6	12.738	12.6495	12.6588	13.5944	13.4118	13.4903	12.7407	12.8614	12.7728	1.43e-05	0.000408534	1.77e-05	4.17e-05	0.816734	0.707243
Q6R891	Ppp1r9b	11.1393	11.0959	10.9695	11.9062	11.7332	11.8114	10.9844	11.0787	11.1767	7.72e-05	0.00081685	0.000132052	0.000144415	0.748699	0.737009
Q6XVG2	Cyp2c54	14.7922	14.8491	15.0114	13.1423	13.2761	13.0778	15.077	14.6786	14.6179	2.58e-05	0.000509458	3.99e-05	5.51e-05	-1.71886	-1.62581
Q71FD7	Fblim1	10.3299	10.558	10.5024	12.2312	11.9969	12.182	10.5491	10.7796	10.5582	5.72e-06	0.000328108	7.43e-06	1.42e-05	1.67325	1.50771
Q7TMV1	Rnf139	11.4353	11.404	11.4859	10.7737	10.6853	10.8973	11.6382	11.5184	11.4193	0.000113509	0.00100412	0.000294607	0.000149891	-0.656269	-0.739821
Q7TNE1	Sugct	14.7594	14.7557	14.5256	13.4903	13.4801	13.456	14.1893	14.2495	13.869	0.000142845	0.00113861	0.000112475	0.00390606	-1.20474	-0.627117
Q80UG2	Plxna4	13.8266	13.9927	13.5651	11.7048	11.8283	11.6995	13.2865	13.4265	13.434	4.38e-06	0.000308159	4.34e-06	1.75e-05	-2.05062	-1.63813
Q80UM7	Mogs	15.4795	15.3593	15.5762	14.8136	14.9267	14.9092	15.5347	15.5357	15.556	5.63e-05	0.000707966	0.000144498	7.57e-05	-0.5885	-0.658972
Q80V03	Adck5	15.0083	14.9308	14.8783	14.2681	14.3599	14.2732	15.1377	15.0015	14.9828	2.27e-05	0.000491134	6.68e-05	2.83e-05	-0.638698	-0.740251
Q80YX1	Tnc	14.901	14.6988	14.6282	15.8865	15.4047	15.6442	14.7083	14.9521	14.8282	0.00137051	0.00426255	0.0018408	0.00311162	0.902465	0.815623
Q8BGA8	Acsm5	16.2107	16.1321	16.0203	15.2867	15.3574	15.336	16.1883	16.0294	16.0071	3.53e-05	0.000578956	5.4e-05	7.63e-05	-0.794368	-0.748257
Q8BGG9	Acnat2	11.0722	10.8511	12.1942	13.981	14.3027	13.9364	12.5842	12.2797	11.9805	0.00108838	0.00362756	0.000950888	0.00780549	2.70085	1.79187
Q8BGY7	Fam210a	13.1644	13.1928	13.2152	12.4338	12.4967	12.5523	13.3397	13.2665	13.334	9.54e-07	0.000258	2.78e-06	1.25e-06	-0.696537	-0.819123
Q8BH97	Rcn3	12.3795	12.6592	12.6921	14.3507	14.0444	14.4089	12.9334	13.2345	13.0417	5.75e-05	0.000716872	5.3e-05	0.000375169	1.6911	1.19818
Q8BK62	Olfml3	12.2774	12.3337	12.3855	13.4685	13.224	13.2207	12.4862	12.6829	12.6761	9.29e-05	0.000895368	8.58e-05	0.000593159	0.972184	0.689342
Q8BKT8	Haus7	10.9359	11.0561	11.0476	11.513	11.6457	11.89	10.9081	10.8285	10.717	0.000427528	0.00200881	0.00176022	0.00044047	0.6697	0.86504
Q8BMD8	Slc25a24	13.3738	13.1982	13.2159	14.4142	14.0706	14.0792	13.3502	13.4981	13.3303	0.000334545	0.00174993	0.00041113	0.000944089	0.925356	0.795113
Q8BMK4	Ckap4	14.5548	14.4885	14.5279	15.7405	15.491	15.7317	14.8687	15.0367	14.9276	2.24e-05	0.000488778	1.83e-05	0.000269119	1.13065	0.710044
Q8BPU7	Elmo1	13.877	13.6964	13.766	14.5429	14.4209	14.3765	13.8846	13.876	13.7821	8.99e-05	0.000878818	0.000122252	0.000224341	0.666918	0.599166
Q8BPX9	Slc15a3	9.25991	9.27279	9.23179	10.8042	10.7154	10.527	8.86208	9.02736	8.97591	1.22e-06	0.000258	3.98e-06	1.45e-06	1.42741	1.72712
Q8BQ30	Ppp1r18	11.4482	11.5375	11.4923	12.3465	12.1432	12.3179	11.5739	11.7418	11.6171	6.88e-05	0.000773595	7.55e-05	0.000259385	0.776507	0.624925
Q8BSI6	R3hcc1	13.4095	13.4529	13.3427	12.094	12.2842	12.3657	13.0679	13.1121	12.9784	1.6e-05	0.000425978	1.41e-05	0.000116686	-1.1537	-0.804805
Q8BTM8	Flna	17.1479	17.4808	17.4323	18.5296	18.3216	18.6429	17.3514	17.7427	17.4016	0.000553988	0.00234116	0.000700604	0.00145322	1.1443	0.999437
Q8BVE8	Whsc1	7.94695	7.72486	7.97118	9.10905	8.93878	9.20305	7.79862	8.22784	7.83235	0.000262196	0.00154292	0.000393255	0.000553091	1.20263	1.13069
Q8BWQ1	Ugt2a3	17	17.0614	17.1687	15.9952	16.152	16.3761	17.393	17.4814	17.5875	5.48e-05	0.000698272	0.000411942	4.89e-05	-0.902277	-1.31287
Q8BXN7	Ppm1k	14.7318	14.5673	14.8395	14.1004	13.9646	13.8255	14.7565	14.7127	14.7407	0.000235702	0.00145634	0.000454453	0.000382226	-0.749405	-0.773157
Q8BY71	Hat1	12.7045	12.6709	12.7686	13.5202	13.737	13.841	12.9167	12.8435	12.8601	4.42e-05	0.00063209	5.22e-05	0.000143032	0.984724	0.825964
Q8BYW1	Arhgap25	12.5046	12.4301	12.5117	13.5691	13.2879	13.2473	12.7146	12.6798	12.6011	0.000142096	0.00113706	0.000152191	0.000555577	0.886013	0.702949
Q8C0E3	Trim47	11.8674	11.7523	11.7527	12.5888	12.5354	12.5734	11.9519	12.0413	11.9041	7.76e-06	0.000347355	7.54e-06	3.56e-05	0.775047	0.600114
Q8C165	Pm20d1	15.1809	15.2032	15.2894	14.4446	14.5371	14.5713	15.2832	15.2509	15.2256	4.01e-06	0.000308159	7.77e-06	6.05e-06	-0.706826	-0.735564
Q8C172	Cers6	11.287	11.1504	11.2153	11.948	12.1337	12.0775	11.3162	11.3338	11.2438	1.47e-05	0.000413707	2.01e-05	3.67e-05	0.835502	0.755101
Q8C4X7	NA	11.8207	11.3855	11.9588	10.0729	10.3416	10.3956	12.6051	12.3741	12.4486	3.98e-05	0.000604214	0.000372184	3.41e-05	-1.4516	-2.20589
Q8C5Q4	Grsf1	14.7069	14.6627	14.8234	14.0436	14.0357	14.1228	14.6713	14.6621	14.6306	1.36e-05	0.000400794	1.77e-05	3.66e-05	-0.663626	-0.587281
Q8CAY6	Acat2	16.847	16.8421	16.8545	16.1592	16.2059	16.3099	16.8588	16.8493	16.7678	1.09e-05	0.000374336	1.75e-05	2.18e-05	-0.622876	-0.600304
Q8CFE2	NA	9.85063	9.53704	9.6912	10.5631	10.5647	10.6337	9.54488	9.5484	9.69591	4.75e-05	0.000664683	0.000117876	6.55e-05	0.894203	0.990764
Q8CFJ7	Slc25a45	14.3305	14.4412	14.758	13.5683	13.6181	13.7039	14.327	14.3446	14.4383	0.000492734	0.00218121	0.000580106	0.00147997	-0.879859	-0.739903
Q8CG47	Smc4	11.4799	11.5279	11.5658	13.1409	13.3022	13.5142	11.9519	11.8689	11.7503	4.88e-06	0.000317253	5.04e-06	1.79e-05	1.79452	1.46206
Q8CG48	Smc2	12.5811	12.5665	12.6957	14.2441	14.3368	14.4906	12.5916	12.9124	12.7918	4.45e-06	0.000308159	5.89e-06	1.04e-05	1.74269	1.5919
Q8CG70	Leprel2	10.8055	10.8977	10.9649	11.933	11.6818	11.9369	10.9786	11.0904	10.997	5.11e-05	0.000680455	6.37e-05	0.000149007	0.961175	0.828568
Q8CG76	Akr7a2	16.3668	16.4388	16.3357	15.5496	15.6199	15.5677	16.3667	16.232	16.2285	5.68e-06	0.000328108	6.77e-06	1.61e-05	-0.801369	-0.696681
Q8CHQ9	Cml2	14.566	14.5963	14.9516	13.7622	13.7613	13.8827	14.8034	14.9986	15.1512	0.000290599	0.00163055	0.00128916	0.000293714	-0.902539	-1.18231
Q8CHR6	Dpyd	17.6927	17.5338	17.5334	16.8764	16.8627	16.8223	17.7624	17.8494	17.5464	0.000117449	0.00101715	0.000359923	0.000140982	-0.732807	-0.865559
Q8CI78	Rmnd1	13.8539	13.8229	13.7965	13.0829	13.1889	13.1382	13.908	13.7977	13.7731	6.05e-06	0.000339125	1.06e-05	1.05e-05	-0.687786	-0.689608
Q8CJ26	Nradd	7.46945	7.2212	7.3439	8.39683	7.96998	8.09574	7.32987	7.6059	7.5218	0.00217949	0.00597739	0.00246201	0.00645408	0.809331	0.668325
Q8JZU2	Slc25a1	16.0991	16.0073	16.0699	15.3527	15.3621	15.5405	16.4596	16.3708	16.2806	2.54e-05	0.000509033	0.000217395	2.2e-05	-0.640343	-0.951889
Q8JZZ0	Ugt3a2	15.8817	15.9435	16.1199	14.9783	15.1454	15.2757	16.1488	16.1594	16.1382	6.68e-05	0.000766057	0.000217766	7.83e-05	-0.84854	-1.01564
Q8K124	Plekho2	12.9851	12.9135	12.8409	13.6801	13.4876	13.5225	12.8263	13.0403	12.9178	0.000236563	0.0014587	0.000391634	0.000445711	0.650264	0.635276
Q8K1B8	Fermt3	14.0272	14.166	13.8778	14.8818	14.6908	14.6749	13.9997	14.1654	14.0522	0.000458147	0.00208853	0.000669924	0.000977905	0.725487	0.67671
Q8K1X4	Nckap1l	13.2187	12.913	13.0022	14.0875	13.8873	13.8903	13.1548	13.2469	13.1949	0.000150382	0.00116992	0.00017403	0.000491765	0.910448	0.75618
Q8K2Z4	Ncapd2	11.2545	11.1294	11.2101	12.7249	12.809	13.0129	11.6231	11.6376	11.5958	1.65e-06	0.000258	1.6e-06	8.71e-06	1.65092	1.2301
Q8K3C0	Rnasek	11.9566	11.9136	11.9793	12.5156	12.6421	12.6625	11.8677	11.9683	11.7249	7.71e-05	0.00081685	0.00021396	9.84e-05	0.656901	0.753087
Q8K3K7	Agpat2	14.872	14.9795	15.0301	14.2777	14.3694	14.4336	15.0153	14.9137	14.9353	7.23e-05	0.000790513	0.000125924	0.00013304	-0.600288	-0.594521
Q8K4F5	Abhd11	13.9077	13.659	13.8598	13.1523	13.1957	13.1793	14.2996	13.9942	14.3283	0.000220039	0.00140275	0.00259556	0.00018187	-0.63305	-1.0316
Q8K4H1	Afmid	14.8163	14.4874	14.5058	14.0681	14.1159	13.8225	15.1882	15.0481	14.9814	0.000422713	0.00199367	0.00705435	0.00033866	-0.601009	-1.07041
Q8QZR3	Ces2a	16.7581	16.8683	16.6527	16.0472	16.2366	16.2223	16.8834	16.7705	16.8506	0.000231472	0.00144306	0.000590984	0.000304414	-0.59099	-0.666125
Q8R0J8	Idnk	13.8604	13.7483	13.7792	13.0138	13.0647	13.1744	13.7585	13.6496	13.6421	3.16e-05	0.000550302	3.75e-05	0.000101548	-0.711638	-0.599069
Q8R0V5	Ido2	15.3751	15.4363	15.3616	14.6213	14.4837	14.5127	15.4313	15.4876	15.3696	2.41e-06	0.000281093	4.61e-06	3.53e-06	-0.851763	-0.890256
Q8R0Y8	Slc25a42	13.5516	13.5125	13.563	12.8119	13.021	12.9741	14.229	13.8122	14.0903	0.000204138	0.00135366	0.00418716	0.000162088	-0.606686	-1.10818
Q8R0Z6	Angptl6	11.783	11.8294	11.5847	10.4195	10.7381	10.4127	11.3106	11.1615	11.2413	0.000117288	0.00101696	9.51e-05	0.00174367	-1.20893	-0.714389
Q8R123	Flad1	15.1917	15.2026	15.3028	14.5513	14.5565	14.5068	15.3579	15.2303	15.2889	4.1e-06	0.000308159	9.25e-06	5.51e-06	-0.69421	-0.754165
Q8R164	Bphl	16.6833	16.5238	16.5042	15.7522	15.8169	15.7558	16.7229	16.5911	16.5104	3.51e-05	0.000577397	7.27e-05	5.56e-05	-0.795473	-0.833211
Q8R1F1	Fam129b	13.1764	13.1586	13.049	14.3536	14.0682	14.1275	13.349	13.4494	13.2937	4.4e-05	0.00063209	4.56e-05	0.000194415	1.05508	0.819081
Q8R1F6	Hid1	10.2817	10.3071	10.2252	11.4662	11.4146	11.1914	10.4551	10.2926	10.2926	2.22e-05	0.000485867	3.28e-05	5e-05	1.08609	1.01066
Q8R2Y3	Dolk	9.42628	9.31667	9.63153	8.58702	8.57044	8.81349	10.1949	10.0728	10.1965	2.26e-05	0.000491134	0.000625857	1.74e-05	-0.801177	-1.49775
Q8VBT6	Apobr	11.8938	11.9142	12.005	12.9732	12.7467	12.8958	11.9954	12.204	12.1514	5.17e-05	0.000680455	5.71e-05	0.000192963	0.93417	0.754966
Q8VC28	Akr1c13	17.4159	17.3556	17.2842	16.6715	16.7356	16.7394	17.5017	17.3236	17.4128	2.64e-05	0.000509483	6.35e-05	3.74e-05	-0.636411	-0.697189
Q8VC49	Ifi27l2b	11.934	11.7994	12.1706	14.0449	13.9452	14.0756	12.4264	12.4316	12.0574	1.23e-05	0.000390734	1.41e-05	4.11e-05	2.05388	1.71675
Q8VC70	Rbms2	10.6132	10.647	10.6351	11.4779	11.4712	11.4761	10.4934	10.651	10.4801	1.56e-06	0.000258	3.62e-06	2.05e-06	0.8433	0.93358
Q8VCB3	Gys2	17.5834	17.3883	17.0402	16.3458	16.3373	16.4034	17.2728	17.1834	17.061	0.000927032	0.00325436	0.0010644	0.0028245	-0.975109	-0.81021
Q8VCF0	Mavs	14.9744	14.9256	14.9045	14.2674	14.3071	14.3593	15.0205	14.94	14.9339	2.67e-06	0.000284608	5.19e-06	3.89e-06	-0.623572	-0.65352
Q8VCT4	Ces1d	18.3266	18.3189	18.0321	17.4502	17.5348	17.6577	18.7772	18.5021	18.6584	0.000208562	0.00136271	0.00239766	0.000172939	-0.678344	-1.09833
Q8VCU1	Ces3b	14.2824	14.4609	14.6532	13.0808	13.1925	13.2776	14.4691	14.2359	14.4991	6.31e-05	0.000750322	9.84e-05	0.000131895	-1.28189	-1.21773
Q8VCV9	Naglt1a	12.2922	11.8701	12.0421	11.2241	11.2513	11.332	12.4082	12.3933	12.2893	0.000137894	0.00111409	0.000762017	0.000131643	-0.798996	-1.09448
Q8VCW8	Acsf2	17.0674	17.0861	17.1082	16.3797	16.5059	16.4735	17.2853	17.1432	17.0742	4.01e-05	0.000605165	0.000105761	5.33e-05	-0.634208	-0.714537
Q8VCX1	Akr1d1	16.6893	16.5801	16.618	15.9179	15.985	15.8717	16.8535	16.7079	16.6391	2.85e-05	0.000529447	8.09e-05	3.63e-05	-0.704239	-0.808602
Q8VE09	Ttc39c	15.7957	15.8005	15.879	14.7753	14.9025	14.9526	15.5673	15.7524	15.7956	2.86e-05	0.000529921	3.67e-05	8.03e-05	-0.948316	-0.828353
Q8VE91	Fam134b	9.82027	9.99444	9.93697	11.2081	11.6171	11.4157	10.1153	9.98098	10.0765	1.74e-05	0.000440567	2.4e-05	4.29e-05	1.49638	1.35602
Q8VEE4	Rpa1	14.9103	14.7997	14.7862	15.4946	15.5445	15.6073	15.0374	14.9764	14.8624	4.13e-05	0.000609276	4.71e-05	0.000143865	0.716744	0.590087
Q8VEK0	Tmem30a	14.4948	14.5665	14.5596	13.7715	13.8548	13.7485	14.4547	14.4061	14.4697	1.53e-06	0.000258	1.87e-06	4.05e-06	-0.748641	-0.651889
Q8VHG2	Amot	7.6717	7.34897	7.86864	8.38644	8.37356	8.5163	7.807	7.55379	7.65993	0.00229795	0.00620674	0.00336998	0.00448497	0.795664	0.751858
Q91V16	Lyrm5	13.2325	13.0924	12.9886	12.3891	12.5831	12.3743	13.2762	13.1281	13.103	0.000383454	0.00189925	0.000887608	0.000531252	-0.655693	-0.720272
Q91VA0	Acsm1	17.9268	17.7167	17.78	16.7103	16.8417	16.805	17.6343	17.6184	17.5737	7.02e-06	0.000346082	7.26e-06	2.73e-05	-1.02218	-0.823155
Q91VS7	Mgst1	15.866	15.7406	16.0792	14.9287	15.1937	15.1874	17.2945	17.0153	17.4545	2.15e-05	0.000482224	0.00451985	1.76e-05	-0.792024	-2.15154
Q91VW3	Sh3bgrl3	12.3066	12.0913	12.253	13.3316	13.1005	13.0366	12.4407	12.523	12.4803	0.000137895	0.00111409	0.000129258	0.000816165	0.939253	0.674907
Q91WN1	Dnajc9	12.1665	12.1708	12.2378	13.1246	13.2292	13.3463	12.3633	12.3736	12.3263	3.49e-06	0.000306016	3.82e-06	1.1e-05	1.04168	0.878962
Q91WU0	Ces1f	17.61	17.5999	17.4414	16.6439	16.7854	16.9617	17.5907	17.5741	17.6441	0.000167977	0.00124232	0.000363818	0.000249543	-0.753435	-0.805974
Q91X77	Cyp2c50	17.2251	17.5245	17.3831	15.7463	15.9117	15.8018	16.5299	16.5594	16.4524	5.38e-06	0.000321402	3.87e-06	0.000448527	-1.55762	-0.693951
Q91XA2	Golm1	10.5385	10.4495	10.7793	13.0532	13.1268	13.4322	10.4913	11.6901	11.4558	0.000473891	0.00212695	0.000477252	0.00206928	2.61495	1.99167
Q91XV3	Basp1	13.7097	13.3229	13.3884	15.2609	14.8992	14.9743	13.6377	13.8639	13.8306	8.09e-05	0.000840542	8.91e-05	0.000301163	1.57118	1.2674
Q921E2	Rab31	9.84624	9.79695	9.75533	10.9212	10.6812	10.8541	9.90768	10.1954	9.83094	0.000190976	0.00130835	0.000218139	0.000636297	1.01936	0.840854
Q921M7	Fam49b	13.9825	13.8183	13.8138	14.6228	14.546	14.4402	13.8025	13.972	13.8674	0.00015856	0.00120795	0.000270613	0.000292428	0.664825	0.655689
Q922B1	Macrod1	14.4335	14.3239	14.3103	13.2933	13.458	13.375	15.0758	14.8886	15.1752	3.47e-06	0.000306016	6.3e-05	2.56e-06	-0.980446	-1.67106
Q922F4	Tubb6	12.3925	12.4094	12.4834	13.8366	13.8568	13.9119	13.1645	13.1773	13.0977	4.83e-08	0.000116172	4.53e-08	2.14e-06	1.44002	0.721983
Q922J9	Far1	11.7301	11.4399	11.512	12.5423	12.3205	12.3366	11.8038	11.6802	11.7323	0.000297905	0.00164745	0.000315098	0.0011653	0.839128	0.661026
Q99J62	Rfc4	12.602	12.5353	12.6178	13.1542	13.2865	13.3745	12.6672	12.6166	12.6101	3.67e-05	0.000586526	5.48e-05	8.19e-05	0.686667	0.640396
Q99K41	Emilin1	13.8638	13.8613	13.8307	15.0951	14.7735	14.87	14.241	14.2262	14.2678	3.11e-05	0.000550302	2.57e-05	0.00036491	1.06098	0.66786
Q99K85	Psat1	12.3743	12.3128	12.4054	13.9341	13.9815	13.939	13.0746	12.9536	12.8373	6.63e-07	0.000258	7.45e-07	8.18e-06	1.58738	0.996339
Q99KR3	Lactb2	15.7775	15.9609	15.9946	15.1497	15.0867	15.3672	15.8558	15.9951	16.1066	0.00057783	0.00240702	0.00134895	0.000786109	-0.709808	-0.784649
Q99LJ6	Gpx7	11.876	12.1578	12.1289	13.22	13.0647	13.2033	12.5424	12.5815	12.55	3.66e-05	0.000585847	2.87e-05	0.000886364	1.10842	0.604706
Q99MD9	Nasp	15.6124	15.5545	15.5314	16.1865	16.2364	16.2271	15.715	15.5456	15.6076	1.47e-05	0.000413707	2.06e-05	3.54e-05	0.650557	0.59394
Q99MS3	Mpv17l	11.8208	11.9294	12.4119	11.0352	11.0532	11.108	12.1864	12.3493	12.3875	0.00050536	0.0022092	0.00185659	0.000542145	-0.988535	-1.24226
Q99NF1	Bco2	14.6327	14.5116	14.5683	13.7995	13.8804	13.8893	14.6463	14.5123	14.5105	1.34e-05	0.000400794	2.27e-05	2.57e-05	-0.714474	-0.699976
Q99NH8	Trem2	9.10158	9.26719	8.72909	10.0527	10.2281	9.92431	8.93259	9.07513	8.9109	0.000637276	0.00257165	0.00129477	0.000958021	1.03576	1.0955
Q99P30	Nudt7	16.932	17.1689	17.5579	15.4262	15.4602	15.8396	16.3216	16.9197	17.0418	0.00183175	0.00524867	0.00172774	0.00894107	-1.64425	-1.18571
Q99P72	Rtn4	14.6657	14.5314	14.3669	15.352	15.1789	15.2116	14.452	14.5535	14.5209	0.000203627	0.00135277	0.000377709	0.000343423	0.726172	0.738689
Q99P91	Gpnmb	10.7384	10.6878	10.9138	13.9396	13.7118	13.5403	13.0868	12.7783	12.9305	1.34e-06	0.000258	1.34e-06	0.00220422	2.95057	0.798679
Q99PJ0	Ntm	11.0187	11.0525	10.8417	10.0086	9.87617	9.91435	10.9838	10.8528	11.1102	2.78e-05	0.000521177	5.17e-05	4.86e-05	-1.03791	-1.04927
Q9CPQ8	Atp5l	14.6883	14.538	14.5814	13.9819	14.0353	13.9689	14.9829	14.7891	14.7809	3.85e-05	0.000602281	0.000252558	3.54e-05	-0.607202	-0.855617
Q9CPU0	Glo1	17.265	17.1551	17.0479	16.104	16.2661	16.3277	17.4013	17.3382	17.3249	1.44e-05	0.000408534	5.09e-05	1.61e-05	-0.923408	-1.12218
Q9CQ45	Nenf	12.7233	12.6829	12.8379	13.4819	13.4077	13.5479	12.5248	12.7741	12.7361	0.000107029	0.000972018	0.000252232	0.000150832	0.731143	0.800829
Q9CQI6	Cotl1	15.4409	15.2785	15.3215	16.6218	16.2792	16.2949	15.5248	15.6582	15.557	0.000133909	0.00109694	0.000139304	0.000566269	1.05165	0.818629
Q9CR24	Nudt8	13.5714	13.4993	13.5579	12.8586	12.915	12.9332	13.6281	13.5091	13.5161	5.44e-06	0.000322443	9.83e-06	9.07e-06	-0.64058	-0.64883
Q9CW73	B3gat1	12.3138	12.1418	12.4928	11.1331	10.9829	11.314	12.1303	12.2265	12.1863	0.000102385	0.000953854	0.000134533	0.000268638	-1.17281	-1.03771
Q9CWT3	Snx10	9.24551	9.33853	9.37533	9.98635	10.1431	9.86592	8.9204	9.0772	9.00617	5.09e-05	0.000680455	0.000401751	4.5e-05	0.678652	0.997187
Q9CX60	Lbh	9.2037	9.328	9.04746	9.93486	9.70916	10.0263	9.38624	9.15079	9.29372	0.00182417	0.00523346	0.00231091	0.00444614	0.697041	0.613174
Q9CX84	Rgs19	9.42493	9.06529	9.21534	10.4326	10.2494	10.1967	9.4837	9.71146	9.61902	0.00028749	0.00162308	0.000246502	0.00253501	1.05773	0.688185
Q9CYD3	Crtap	8.43483	8.58985	8.41891	10.4338	10.005	10.4365	8.40477	8.93334	8.63981	9.11e-05	0.000885742	0.000124814	0.00022442	1.81057	1.63246
Q9CYH2	Fam213a	15.7171	15.5159	15.5507	14.7338	14.8485	14.878	15.4268	15.6107	15.4626	0.000109141	0.000983475	0.000140993	0.000293927	-0.774498	-0.67995
Q9CYW4	Hdhd3	14.3267	14.2148	14.2224	13.4898	13.5382	13.6296	14.2849	14.3129	14.2071	1.25e-05	0.000392106	2.38e-05	2.12e-05	-0.702063	-0.715758
Q9CZH7	Mxra7	11.5515	11.6401	11.6356	12.3613	12.0507	12.3404	11.4168	11.7255	11.5513	0.00145827	0.00446603	0.00298323	0.00210767	0.641729	0.686277
Q9D083	Spc24	7.94651	7.91448	8.34547	10.3299	10.8721	11.31	8.75172	8.63879	8.19113	0.000169016	0.00124458	0.000197172	0.000541379	2.76852	2.31013
Q9D0F9	Pgm1	17.2495	17.2198	17.1234	16.5313	16.5844	16.5374	17.4046	17.2679	17.186	4.19e-05	0.000612442	0.000113912	5.44e-05	-0.646559	-0.735154
Q9D0S9	Hint2	15.4859	15.3369	15.3376	14.6164	14.6276	14.5682	15.2578	15.2097	15.1132	1.95e-05	0.000460278	1.9e-05	9.96e-05	-0.782746	-0.589497
Q9D665	Sdr42e1	13.2829	13.032	13.0165	12.282	12.5014	12.2196	13.1183	13.0254	13.1529	0.00043376	0.00201465	0.000727467	0.000789745	-0.776103	-0.764488
Q9D6N1	Ca13	8.52618	8.25499	8.4153	9.84497	9.39898	9.78746	8.79584	9.06997	9.06275	0.000447837	0.00205456	0.000356983	0.00827212	1.27831	0.700953
Q9D7B7	Gpx8	10.7398	10.7429	10.8734	12.4337	12.1711	12.4337	11.1132	11.3796	11.1064	1.83e-05	0.000449276	1.72e-05	0.000104785	1.56083	1.14645
Q9D7I5	Lhpp	15.5624	15.7397	15.5062	12.8217	12.9212	12.4728	14.8152	14.6669	15.0191	3.49e-06	0.000306016	3.04e-06	2.07e-05	-2.86427	-2.09521
Q9D7S7	Rpl22l1	12.3066	12.4819	12.6904	13.5155	13.5394	13.4231	12.9274	12.8818	12.764	0.000201369	0.00134727	0.000169701	0.00203772	0.999705	0.634886
Q9D8N3	Tmem86a	7.85679	7.99054	8.01513	9.33514	9.09975	9.27294	7.91398	7.9886	8.01844	3.54e-06	0.000306016	5.7e-06	6.27e-06	1.28179	1.26227
Q9DAM7	Tmem263	11.3143	11.3078	11.4195	12.0211	11.9496	12.2079	11.2215	11.3365	11.3129	8.55e-05	0.000865693	0.000193021	0.000124821	0.712378	0.769262
Q9DAX2	Ppap2c	7.81523	7.7874	7.86962	8.56977	8.79607	8.54423	7.55929	7.83094	7.45542	0.000247896	0.0014947	0.000940289	0.000266325	0.812605	1.02148
Q9DB29	Iah1	15.6987	15.4274	15.4912	14.9623	14.9671	14.9178	15.8872	15.7729	15.7693	7.32e-05	0.000793109	0.000550556	6.53e-05	-0.590005	-0.860712
Q9DBB8	Dhdh	15.2429	15.1818	15.2665	14.1739	14.2251	14.2413	15.6391	15.4435	15.4434	1.44e-06	0.000258	5.87e-06	1.53e-06	-1.017	-1.29524
Q9DBC0	Selo	15.6859	15.6612	15.6094	14.9987	15.0306	14.98	15.6958	15.5988	15.5452	7.69e-06	0.000346534	1.14e-05	1.66e-05	-0.64907	-0.610176
Q9DBG1	Cyp27a1	17.0954	17.1257	16.9369	15.8613	15.9141	15.9413	16.5852	16.6653	16.6692	2.64e-06	0.000284608	2.08e-06	3.03e-05	-1.14712	-0.734345
Q9DBG9	Tax1bp3	10.0421	9.91967	9.90731	10.8165	10.6077	10.7637	10.1092	10.1547	10.0388	6.08e-05	0.000739299	6.79e-05	0.000220864	0.772927	0.628394
Q9DBL7	Coasy	15.3076	15.2158	15.2812	14.6301	14.6256	14.5811	15.5869	15.4111	15.4723	5.09e-06	0.000317253	2.74e-05	4.57e-06	-0.655939	-0.877835
Q9DBZ1	Ikbip	12.4625	12.4719	12.4839	13.5608	13.2862	13.499	12.642	12.7372	12.6893	2.32e-05	0.000491315	2.39e-05	0.000103066	0.975887	0.759154
Q9DC23	Dnajc10	13.838	13.7156	13.9716	14.6276	14.6264	14.6372	13.9033	14.0016	14.0339	5.51e-05	0.000698272	6.32e-05	0.000189181	0.78863	0.650816
Q9DCB1	Hmgn3	12.2493	12.2729	12.1859	13.505	12.9865	13.3959	12.4145	12.6866	12.5695	0.000918221	0.0032327	0.000836373	0.00546003	1.0598	0.738969
Q9DCC7	Isoc2b	13.3435	13.3237	13.7347	12.7183	12.825	12.8057	13.7928	13.7477	13.7039	0.000402675	0.00193282	0.00238005	0.000372408	-0.684306	-0.965135
Q9DCK3	Tspan4	12.6088	12.5451	12.5454	11.9058	11.8181	11.886	13.0804	12.8805	12.9888	2.75e-06	0.000286697	3.56e-05	2.13e-06	-0.696469	-1.11331
Q9DCM2	Gstk1	16.1733	16.2662	16.2152	15.5692	15.6682	15.636	16.7251	16.4854	16.4853	3.92e-05	0.000602671	0.000450143	3.27e-05	-0.593756	-0.940798
Q9DCS1	Tmem176a	10.2296	10.1892	10.3139	10.792	10.923	11.2183	10.1167	10.0972	10.0973	0.000385074	0.00189925	0.00117598	0.000452289	0.733516	0.874043
Q9DCU9	Hoga1	16.2266	16.0126	16.0465	15.4908	15.514	15.4988	16.4889	16.4021	16.173	0.000276095	0.00158906	0.00180935	0.000250518	-0.59407	-0.853476
Q9DCX2	Atp5h	16.1762	16.0154	16.1552	15.4142	15.4882	15.5334	16.8355	16.6108	16.5998	1.75e-05	0.000440567	0.000519708	1.33e-05	-0.637028	-1.20347
Q9DCY0	Keg1	17.3755	17.2889	17.0367	15.8674	16.0433	16.2222	16.8157	17.0338	17.0407	0.000253797	0.0015203	0.000260999	0.00107851	-1.18936	-0.919081
Q9EP89	Lactb	16.3226	16.2963	16.0842	15.4406	15.5425	15.4469	16.6267	16.2542	16.3441	0.000392126	0.0019084	0.00134267	0.000436	-0.757683	-0.931658
Q9EPR2	Pla2g12a	12.5493	12.5206	12.3302	13.2878	13.3698	13.1803	12.3146	12.2629	12.3518	2.73e-05	0.000517194	8.92e-05	3.21e-05	0.812612	0.969525
Q9EQ20	Aldh6a1	17.8258	17.7829	17.666	16.9958	17.1269	16.9973	17.7623	17.6234	17.5378	0.000155999	0.00119563	0.00018307	0.00049513	-0.718238	-0.601158
Q9EQ28	Pold3	12.209	12.0662	12.1866	12.993	12.9868	13.0567	12.424	12.2563	12.2296	2.32e-05	0.000491315	2.64e-05	8.05e-05	0.858273	0.708861
Q9ER35	Fn3k	13.664	13.7207	13.7013	12.6365	12.6928	12.6509	13.5936	13.5039	13.5831	7.91e-08	0.000116172	1.69e-07	3.86e-07	-1.03526	-0.900128
Q9ERD8	Parvg	10.4031	10.1841	10.0991	11.4396	11.2937	11.166	10.4231	10.5858	10.6306	0.0001888	0.00130314	0.000173011	0.00120844	1.071	0.75327
Q9ERN0	Scamp2	11.4745	11.308	11.4154	12.0655	12.0408	11.926	11.3735	11.4563	11.4005	5.42e-05	0.000694306	9.25e-05	0.000102414	0.611437	0.600612
Q9ES57	Cd200r1	10.9991	11.08	11.1029	12.3423	12.1405	12.0741	11.1909	11.4013	11.2941	2.91e-05	0.00053107	3.1e-05	0.000119915	1.12499	0.890231
Q9ET01	Pygl	18.6915	18.708	18.5011	17.7875	17.8626	17.9831	18.6459	18.5538	18.4493	0.000211744	0.00137371	0.00027988	0.000538008	-0.755774	-0.671915
Q9JHF7	Hpgds	10.2996	10.1709	10.282	11.9869	11.6607	11.3645	10.6242	10.5946	10.6559	0.000210256	0.0013689	0.00020291	0.00109757	1.41989	1.04582
Q9JHI0	Mmp19	11.7546	11.7824	11.9919	12.438	12.8115	12.9569	11.9164	12.0016	11.8257	0.00153495	0.00463134	0.00213687	0.00328979	0.892486	0.8209
Q9JI39	Abcb10	14.2301	14.196	14.145	13.3846	13.5096	13.4897	14.1925	14.0256	14.0798	2.17e-05	0.00048298	2.79e-05	6.07e-05	-0.729075	-0.637969
Q9JI75	Nqo2	15.7313	15.5978	15.5478	14.9523	14.9781	14.9549	15.9514	15.7936	15.8183	1.53e-05	0.000424395	8.3e-05	1.45e-05	-0.663868	-0.892672
Q9JIY7	Nat8	14.0336	14.2738	14.1953	13.307	13.326	13.4983	13.8401	14.1863	13.917	0.00110974	0.00368224	0.00112127	0.00453603	-0.790449	-0.604038
Q9JIZ0	Cml1	15.1336	15.1956	15.2041	14.3182	14.4469	14.5448	15.3376	15.3941	15.268	1.76e-05	0.000440567	6.11e-05	2e-05	-0.74119	-0.896603
Q9JJH1	Rnase4	10.4234	10.076	10.319	10.8286	11.2375	10.8786	10.12	10.0298	10.2362	0.0021235	0.00586628	0.00616836	0.00242418	0.708765	0.852923
Q9JJL3	Slco1b2	16.3946	16.4035	16.328	15.3141	15.5551	15.4755	16.055	16.105	16.1514	2.03e-05	0.000470901	1.83e-05	0.00013777	-0.927177	-0.655594
Q9JJN6	Ctnnbip1	9.95663	10.115	10.0747	10.7763	10.8416	10.8094	9.91594	10.0064	10.0612	9e-06	0.000355244	2e-05	1.31e-05	0.760334	0.81457
Q9JK42	Pdk2	14.6102	14.6273	14.3491	13.8866	13.8307	13.8871	14.6381	14.5443	14.604	0.000156291	0.00119563	0.000371813	0.000217183	-0.660726	-0.727299
Q9JKF1	Iqgap1	16.2607	16.0699	16.1951	17.4377	17.1547	17.2293	16.4731	16.6162	16.5351	5.06e-05	0.000680455	4.4e-05	0.000440629	1.09869	0.732448
Q9JM99	Prg4	13.1152	13.0364	13.7135	14.3811	14.2912	14.3794	13.2044	13.3168	13.1585	0.00129218	0.00408691	0.00257461	0.00191773	1.06219	1.12399
Q9QUH0	Glrx	13.8049	13.5828	14.0578	13.2126	13.1135	13.2298	14.4841	14.3094	14.3004	0.000259132	0.00153456	0.00582307	0.000205118	-0.629849	-1.17932
Q9QUK4	Naip2	6.86113	6.72078	6.75558	7.74586	7.69263	7.78544	6.89451	7.09327	6.49826	0.00104004	0.00352247	0.00156318	0.00206431	0.962144	0.912628
Q9QXF8	Gnmt	17.2448	17.142	17.1116	16.5051	16.5408	16.3689	17.3642	17.2787	17.1146	0.0001283	0.00106587	0.00032911	0.000170298	-0.694559	-0.780884
Q9QXM0	Abhd2	13.0392	13.406	13.4276	14.5999	15.0117	14.7778	13.2736	13.2752	13.8365	0.000671304	0.00266007	0.000873585	0.00166468	1.5055	1.33467
Q9QXW9	Slc7a8	11.664	11.4413	11.5521	12.8508	12.8225	12.6673	11.6676	11.6069	11.6506	4.25e-06	0.000308159	5.83e-06	9.35e-06	1.22774	1.13848
Q9QXX4	Slc25a13	17.9945	17.8908	17.9733	17.1924	17.3398	17.2365	18.7558	18.3723	18.4031	8.33e-05	0.000851368	0.00173229	6.61e-05	-0.696617	-1.25419
Q9QXZ6	Slco1a1	16.7844	17.0404	16.6971	13.9004	14.1953	14.5981	15.4105	16.0318	16.3703	0.00033101	0.00173974	0.000284958	0.00282257	-2.60936	-1.70625
Q9QYG0	Ndrg2	15.6187	15.6044	15.7056	14.9113	14.9973	15.0352	16.1182	15.8352	15.9039	5.3e-05	0.000688585	0.000415243	4.69e-05	-0.661683	-0.97118
Q9R0Q4	Morf4l2	11.2796	11.4897	11.5232	11.9859	12.135	12.0393	11.3052	11.3363	11.2174	0.000134807	0.00109931	0.000483029	0.000149859	0.622573	0.767122
Q9R1E6	Enpp2	11.839	12.0736	12.044	12.4466	12.8613	12.5426	11.9049	11.9312	11.9344	0.00200439	0.00561414	0.00437767	0.0027186	0.63129	0.69331
Q9R1Q6	Tmem176b	10.8605	10.7093	10.8575	11.4662	11.5222	11.6576	10.6846	10.5617	10.6881	3.01e-05	0.000539968	0.000108134	3.39e-05	0.739576	0.903874
Q9WTP7	Ak3	16.8974	16.7668	16.7854	16.2047	16.2792	16.2087	17.0969	16.9751	16.8964	4.12e-05	0.000609276	0.000186457	4.23e-05	-0.585677	-0.758629
Q9WU79	Prodh	16.8514	16.797	16.7206	15.71	15.6811	15.551	16.6852	16.5433	16.3618	3.9e-05	0.000602671	4.01e-05	0.000176213	-1.14227	-0.882705
Q9WU81	Slc37a2	9.75912	9.69665	9.78885	11.2207	10.9491	10.835	9.71053	9.88926	10.1394	0.000209592	0.0013682	0.000263837	0.000577502	1.25341	1.08855
Q9WV95	Phlda3	10.6948	10.7724	10.8325	11.7292	11.6732	11.8554	10.7746	10.9738	10.8194	1.89e-05	0.000458482	2.63e-05	4.6e-05	0.986077	0.896665
Q9WVA4	Tagln2	15.2283	15.192	15.2807	16.8585	16.6219	16.6354	15.8908	15.8409	15.781	2.52e-06	0.000282148	1.93e-06	4.49e-05	1.47159	0.867708
Q9WVJ9	Efemp2	10.8268	10.9214	10.8783	11.9613	11.9383	11.8206	11.1378	11.0062	10.9023	1.18e-05	0.000386885	1.44e-05	3.45e-05	1.03126	0.891326
Q9WVT6	Ca14	13.3449	13.2793	13.2874	12.3725	12.5698	12.1661	13.34	13.3254	13.1398	0.000225185	0.00142102	0.00035833	0.000444299	-0.93438	-0.89889
Q9Z1B5	Mad2l1	10.5595	10.6576	10.7967	11.8141	11.8532	12.1572	10.847	10.9158	10.8454	4.35e-05	0.000628132	5.2e-05	0.000137773	1.27025	1.07209
Q9Z1W9	Stk39	11.2964	11.2444	11.0101	12.2208	11.8719	11.9954	11.4157	11.3652	11.3262	0.000660699	0.0026428	0.000688459	0.00257212	0.845731	0.660345
Q9Z211	Pex11a	13.5222	13.962	13.9479	12.7718	12.9122	12.8413	13.9297	13.7238	13.9413	0.000447616	0.00205456	0.000913005	0.00067891	-0.968928	-1.02316
Q9Z247	Fkbp9	13.9016	13.8515	13.9171	14.6876	14.5422	14.7351	13.9172	14.054	13.9219	3.1e-05	0.000550302	4.27e-05	7.71e-05	0.764905	0.690607
Q9Z265	Chek2	10.2053	10.3469	10.3662	11.0378	11.0465	10.9749	10.3016	10.4555	10.2359	7.78e-05	0.000819052	0.000126243	0.000154467	0.713603	0.688726
